# Supplementary material for: Dietary intake of bioactive ingredients impacts liver and adipose tissue transcriptomes in a porcine model of prepubertal early obesity
Source: Sci Rep. 2020 Mar 25;10:5375. doi: 10.1038/s41598-020-62320-4 (PMC7096439; doi:10.1038/s41598-020-62320-4)
Supplement: Supplementary file 2 — Supplementary information2. [file 41598_2020_62320_MOESM2_ESM.xlsx]

## Sheet: Hoja1
LIVER T2vsT1	LogFC>0.58; FC>1.5; FDR>0.05
Ensembl ID	Gene_Name	logFC	logCPM	PValue	FDR
ENSSSCG00000036808	HMGCS2	-2.09222	5.27126	2.4e-05	0.0269367
ENSSSCG00000016746	NPC1L1	-1.18984	4.74219	6.02e-09	2.47e-05
ENSSSCG00000017561	ABCC3	0.966938	4.11462	5.87e-07	0.00120637
ENSSSCG00000014219	CDO1	1.22787	9.01265	4.59e-07	0.00113064
ENSSSCG00000038709	SEC14L4	1.23802	3.17995	7.84e-07	0.00137953
ENSSSCG00000010464	PPP1R3C	1.58096	5.75229	2.99e-06	0.00459739
ENSSSCG00000003006	CYP2B6	1.90779	4.07034	4.05e-10	3.79e-06
ENSSSCG00000036613	POLQ	2.49785	1.38398	3.16e-07	0.000973647
ENSSSCG00000040638	DIO2	2.5924	3.98011	6.15e-10	3.79e-06
ENSSSCG00000016751	GCK	2.92257	3.60205	1.25e-05	0.0153922
ENSSSCG00000011576	HRH1	4.37614	-0.304297	4.41e-06	0.00603908
