# Supplementary material for: Dietary intake of bioactive ingredients impacts liver and adipose tissue transcriptomes in a porcine model of prepubertal early obesity
Source: Sci Rep. 2020 Mar 25;10:5375. doi: 10.1038/s41598-020-62320-4 (PMC7096439; doi:10.1038/s41598-020-62320-4)
Supplement: Supplementary file 3 — Supplementary information3. [file 41598_2020_62320_MOESM3_ESM.xlsx]

## Sheet: Hoja1
SAT T2vsT1	LogFC>0.58; FC>1.5; FDR>0.05
Ensembl Gene ID	Gene Name	human homologous gene name	logFC	logCPM	PValue	FDR
ENSSSCG00000034884	IRX1	IRX1	-3.32743	2.61479	0.000147401	0.0181931
ENSSSCG00000008294	ACTG2	ACTG2	-3.02096	3.87794	2.17732e-06	0.00120917
ENSSSCG00000024136	AMPH	AMPH	-2.83416	2.32601	2.34521e-07	0.000427933
ENSSSCG00000006352	MPZ	MPZ	-2.63857	2.30075	1.53246e-05	0.00407794
ENSSSCG00000009645	ADAMDEC1	ADAMDEC1	-2.59562	2.05972	1.1677e-06	0.000767879
ENSSSCG00000009646	ADAM7	ADAM7	-2.55794	2.43664	8.39122e-07	0.00065528
ENSSSCG00000008522	XDH	XDH	-2.37289	1.0783	6.95491e-11	2.96117e-07
ENSSSCG00000017005	KCNMB1	KCNMB1	-2.25769	1.33638	2.06022e-05	0.00477974
ENSSSCG00000006183	SBSPON	SBSPON	-2.00881	2.57741	3.60307e-07	0.000511356
ENSSSCG00000000252	KRT8	KRT8	-2.00419	0.781311	8.4016e-07	0.00065528
ENSSSCG00000028203			-1.79471	1.4982	2.6051e-06	0.00127981
ENSSSCG00000027941	LSAMP	LSAMP	-1.76846	2.81327	3.56809e-13	2.27876e-09
ENSSSCG00000029392	HUNK	HUNK	-1.69161	0.8739	1.22939e-05	0.00365187
ENSSSCG00000005938			-1.67583	0.460054	0.00063819	0.0445443
ENSSSCG00000032843	AHRR	AHRR	-1.67385	2.21712	0.000520725	0.0396432
ENSSSCG00000013614	CNN1	CNN1	-1.64945	3.9178	0.000342411	0.0296359
ENSSSCG00000006172	PI15	PI15	-1.63539	4.42398	0.000521417	0.0396432
ENSSSCG00000020717	FAM160A1	FAM160A1	-1.59623	1.65942	0.000114473	0.015245
ENSSSCG00000000146	MYH11	MYH11	-1.5936	6.95122	1.7209e-05	0.00439622
ENSSSCG00000015901	GRB14	GRB14	-1.59057	1.59338	0.000738682	0.0483856
ENSSSCG00000038077	PPP1R14A	PPP1R14A	-1.33957	2.45458	0.000152738	0.0184697
ENSSSCG00000021591		RBM3	-1.33722	6.31039	5.33244e-15	6.81113e-11
ENSSSCG00000002857			-1.29983	1.89626	0.000210037	0.0226262
ENSSSCG00000028047	DTNA	DTNA	-1.28173	1.14855	0.000416539	0.0342268
ENSSSCG00000012571		COL4A6	-1.27951	2.80101	5.92919e-05	0.00947993
ENSSSCG00000014302	CDKL3	CDKL3	-1.27324	0.188919	0.00057971	0.0422006
ENSSSCG00000003368	RNF207	RNF207	-1.19861	0.875819	0.000210798	0.0226262
ENSSSCG00000025240	DDIT4L	DDIT4L	-1.19352	1.16164	0.000634021	0.0444964
ENSSSCG00000002257	MCTP2	MCTP2	-1.19122	4.92525	0.000651271	0.0450177
ENSSSCG00000035421	ATP8A2	ATP8A2	-1.16341	2.22562	0.000183793	0.0209606
ENSSSCG00000026791	RHCE	RHCE	-1.14725	0.570959	0.000275472	0.0260111
ENSSSCG00000006588	S100A9	S100A9	-1.13532	1.50097	0.000538342	0.040212
ENSSSCG00000017422	FKBP10	FKBP10	-1.12387	5.91012	7.54221e-08	0.000160561
ENSSSCG00000038801	NPNT	NPNT	-1.02022	2.90407	1.87285e-05	0.00469058
ENSSSCG00000022312	RHPN2	RHPN2	-1.01615	1.08085	0.000270629	0.0260111
ENSSSCG00000008749	SLIT2	SLIT2	-0.938833	3.99088	0.000241918	0.0249195
ENSSSCG00000016831	SPEF2	SPEF2	-0.931217	2.23632	3.18493e-05	0.00635641
ENSSSCG00000025810	KCNAB1	KCNAB1	-0.926288	2.69072	0.000719155	0.0476901
ENSSSCG00000015631	GRB10	GRB10	-0.923382	5.96554	1.1633e-06	0.000767879
ENSSSCG00000009060	MAML3	MAML3	-0.920147	3.49531	5.15652e-06	0.00205826
ENSSSCG00000036002	TGIF2	TGIF2	-0.894989	3.6788	0.000172112	0.0199853
ENSSSCG00000005177	SH3GL2	SH3GL2	-0.878761	2.03423	0.000507281	0.0393945
ENSSSCG00000018063			-0.85603	12.3142	0.00072999	0.0480627
ENSSSCG00000034623	ADAM2		-0.853504	3.82726	0.000270372	0.0260111
ENSSSCG00000034942	STAR	STAR	-0.820013	4.38917	0.0005947	0.0422006
ENSSSCG00000038663			-0.793347	4.86201	2.05936e-05	0.00477974
ENSSSCG00000023228	NUMBL	NUMBL	-0.790359	4.22973	8.59971e-07	0.00065528
ENSSSCG00000025560	PGLYRP2	PGLYRP2	-0.783432	4.58099	0.000592388	0.0422006
ENSSSCG00000004928	CILP	CILP	-0.76492	6.50397	0.000746937	0.0486766
ENSSSCG00000028317	ARHGEF28	ARHGEF28	-0.754592	4.28125	0.000281093	0.0260174
ENSSSCG00000002314	SMOC1	SMOC1	-0.75009	5.10874	4.15339e-07	0.000530513
ENSSSCG00000040566		N4BP2L1	-0.74485	4.40945	0.0001108	0.0151669
ENSSSCG00000036208	SHMT1	SHMT1	-0.732145	5.91343	0.000188291	0.0212836
ENSSSCG00000025924	IGFBP5	IGFBP5	-0.72906	9.33275	0.000251646	0.0255101
ENSSSCG00000010479	RBP4	RBP4	-0.722415	6.37517	0.000582855	0.0422006
ENSSSCG00000017551	FAM117A	FAM117A	-0.71574	4.83452	1.13876e-05	0.00354764
ENSSSCG00000022301	EIF4EBP1	EIF4EBP1	-0.702939	7.32252	2.47509e-05	0.00526906
ENSSSCG00000037766	NR3C2	NR3C2	-0.70136	4.38674	0.000652021	0.0450177
ENSSSCG00000025138	ZNF579	ZNF579	-0.699864	4.00149	5.93748e-05	0.00947993
ENSSSCG00000012838	TSPAN4	TSPAN4	-0.693952	5.99064	2.49064e-06	0.00127252
ENSSSCG00000004672	GATM	GATM	-0.682754	5.03707	0.000598304	0.0422218
ENSSSCG00000008854	CPE	CPE	-0.672958	5.42226	0.000418021	0.0342268
ENSSSCG00000001657	CUL7	CUL7	-0.668881	5.08942	0.000382312	0.0325551
ENSSSCG00000026981	MRPS6	MRPS6	-0.666983	5.93281	0.000688545	0.0465332
ENSSSCG00000010949	DAPK1	DAPK1	-0.648371	4.62604	0.000717999	0.0476901
ENSSSCG00000028997	HOXA9	HOXA9	-0.64743	5.36908	2.23162e-05	0.00491457
ENSSSCG00000015545		GLUL	-0.644875	11.0325	1.29034e-05	0.00367213
ENSSSCG00000017518	OSBPL7	OSBPL7	-0.642359	3.39088	0.000205853	0.0224732
ENSSSCG00000031538	ANG	ANG	-0.625505	4.7816	1.08246e-05	0.00345658
ENSSSCG00000000435	ARHGEF25	ARHGEF25	-0.619866	3.89991	0.000278989	0.0260111
ENSSSCG00000010698	FGFR2	FGFR2	-0.612602	5.38585	2.15923e-05	0.00483857
ENSSSCG00000009532	KDELC1	KDELC1	0.59591	3.98743	0.000495293	0.0389049
ENSSSCG00000028814	SOD3	SOD3	0.625871	8.54529	1.40616e-05	0.00385972
ENSSSCG00000007585	ACTB	ACTB	0.630421	9.36622	6.05238e-05	0.00954407
ENSSSCG00000000362	RDH5	RDH5	0.633816	7.5005	5.17839e-05	0.00847994
ENSSSCG00000009524	TMTC4	TMTC4	0.636295	6.43647	6.55424e-05	0.0102094
ENSSSCG00000013408	ADM	ADM	0.659594	4.81803	9.02948e-05	0.0132466
ENSSSCG00000026724	PLBD1	GUCY2C	0.667282	6.53351	0.000289058	0.0265621
ENSSSCG00000008150	TMEM182	TMEM182	0.668528	4.41448	4.4744e-05	0.00772317
ENSSSCG00000003914		PRDX1	0.671305	6.95228	0.000765202	0.0496138
ENSSSCG00000014441	CSF1R	CSF1R	0.673687	6.2396	9.12629e-05	0.0132466
ENSSSCG00000002355	ENTPD5	ENTPD5	0.676293	4.65682	0.000277698	0.0260111
ENSSSCG00000027447	TMTC1	TMTC1	0.677817	4.57336	0.000324856	0.0290167
ENSSSCG00000003707	NPC1	NPC1	0.684859	5.81473	1.20235e-06	0.000767879
ENSSSCG00000011000	DNAJA1	DNAJA1	0.687216	6.23846	0.000157693	0.0186501
ENSSSCG00000006800	CD53	CD53	0.690296	3.61638	0.000428892	0.0346724
ENSSSCG00000009904	DYNLL1		0.694323	5.77358	3.55913e-05	0.00675537
ENSSSCG00000031261	RHOQ	RHOQ	0.705532	8.23698	1.1961e-05	0.00363755
ENSSSCG00000037549	GCLM	GCLM	0.710633	5.71362	8.71601e-06	0.00285461
ENSSSCG00000003578	FGR	FGR	0.723166	5.41114	2.79551e-05	0.00566779
ENSSSCG00000027777		PRRG1	0.724665	5.75621	2.37878e-06	0.00126601
ENSSSCG00000037663	PKNOX1	PKNOX1	0.725165	4.55271	0.00021886	0.0231033
ENSSSCG00000017213			0.731531	3.62976	0.000106964	0.0150138
ENSSSCG00000012059	HLCS	HLCS	0.741456	7.59151	1.29371e-05	0.00367213
ENSSSCG00000023374	SRGN	SRGN	0.744815	5.67052	3.73221e-05	0.00690891
ENSSSCG00000025133	ITGB2	ITGB2	0.744848	4.10316	0.000583895	0.0422006
ENSSSCG00000009334	HSPH1	HSPH1	0.745421	4.80988	4.10965e-05	0.00732029
ENSSSCG00000010184	AGT	AGT	0.749659	9.73766	3.1578e-06	0.0013813
ENSSSCG00000010292	P4HA1	P4HA1	0.750067	6.23013	1.44331e-06	0.000877875
ENSSSCG00000037645	COTL1	COTL1	0.757967	3.45647	0.000339791	0.0296359
ENSSSCG00000028512	LDLR	LDLR	0.767539	5.63144	5.05898e-05	0.00846649
ENSSSCG00000037100	OPA3	OPA3	0.776388	3.69872	0.00025684	0.0258317
ENSSSCG00000015662	C4BPA	C4BPA	0.776752	5.28457	4.74921e-05	0.00808823
ENSSSCG00000038500	TRIB1	TRIB1	0.778445	5.34102	0.000301258	0.0272906
ENSSSCG00000031640			0.78556	6.8956	9.78824e-05	0.0140478
ENSSSCG00000022099	TP53INP2	TP53INP2	0.791563	5.30953	6.50793e-06	0.00237899
ENSSSCG00000033506	KCTD21	KCTD21	0.797661	3.57369	7.23056e-05	0.0111272
ENSSSCG00000006350		FCGR2A	0.807031	3.31369	0.00012747	0.0163948
ENSSSCG00000011560	CRELD1	CRELD1	0.812586	3.50442	0.000111617	0.0151669
ENSSSCG00000009412	LCP1	LCP1	0.813784	4.76199	0.000330353	0.0291007
ENSSSCG00000004822	ALDH1A3	ALDH1A3	0.814709	5.19833	4.12637e-05	0.00732029
ENSSSCG00000033736			0.832786	4.77955	5.10389e-05	0.00846649
ENSSSCG00000029160		HSPA1B	0.83488	6.96717	7.12331e-06	0.00239437
ENSSSCG00000033512	C1QB	C1QB	0.838634	5.54297	2.6576e-05	0.00547508
ENSSSCG00000024310	F13A1	F13A1	0.851738	3.57772	1.42024e-05	0.00385972
ENSSSCG00000027826		GIMAP4	0.853438	4.70173	6.67539e-06	0.00237899
ENSSSCG00000024917	LRRN4CL	LRRN4CL	0.855194	5.77289	0.000154722	0.0184697
ENSSSCG00000040464	LEP	LEP	0.855528	6.61148	0.000343389	0.0296359
ENSSSCG00000038706	C1QC	C1QC	0.876542	5.67321	2.93077e-06	0.00133695
ENSSSCG00000003524	C1QA	C1QA	0.878556	5.28571	6.82192e-06	0.00237899
ENSSSCG00000011912	QTRT2	QTRT2	0.88169	4.69218	0.000720597	0.0476901
ENSSSCG00000035170	VSIG4	VSIG4	0.883799	3.07913	0.000496477	0.0389049
ENSSSCG00000015375	ITGB8	ITGB8	0.889459	3.51399	0.000153941	0.0184697
ENSSSCG00000038627	ADAMTS18	ADAMTS18	0.904399	6.52413	3.59638e-05	0.00675537
ENSSSCG00000007932	ROGDI	ROGDI	0.917404	4.15931	3.28965e-05	0.00640242
ENSSSCG00000006793			0.941197	3.21303	0.000215902	0.0229809
ENSSSCG00000007286	ACSS2	ACSS2	0.963419	9.37282	0.000263337	0.0260111
ENSSSCG00000015140	HSPA8	HSPA8	0.968188	7.28051	2.09556e-05	0.00477974
ENSSSCG00000023868			0.972783	2.15686	0.00027424	0.0260111
ENSSSCG00000006774	PPM1J	PPM1J	0.989699	3.76636	3.24426e-06	0.0013813
ENSSSCG00000011877	CD86	CD86	0.995012	3.13903	3.30823e-05	0.00640242
ENSSSCG00000005636	SLC25A25	SLC25A25	0.998451	3.53788	2.14159e-06	0.00120917
ENSSSCG00000011038	MRC1	MRC1	1.00019	4.34149	2.55856e-05	0.00535745
ENSSSCG00000011848	TFRC	TFRC	1.00292	3.56615	3.92653e-05	0.00716479
ENSSSCG00000017956	CD68	CD68	1.02621	3.20335	7.74151e-05	0.0116332
ENSSSCG00000002375	RPS6KL1	RPS6KL1	1.03417	2.22023	0.000114579	0.015245
ENSSSCG00000009077	HSPA4L	HSPA4L	1.03608	3.59935	4.747e-07	0.000551213
ENSSSCG00000011713	P2RY12	P2RY12	1.03733	1.28429	0.000328118	0.0291007
ENSSSCG00000036758	HSPA12A	HSPA12A	1.04953	7.25418	0.000194004	0.0214388
ENSSSCG00000013551	C3	C3	1.05291	5.00113	0.00012185	0.0160453
ENSSSCG00000008857	MSMO1	MSMO1	1.05733	5.48284	1.65746e-09	4.23416e-06
ENSSSCG00000031518	STARD4	STARD4	1.05797	1.67613	0.00019112	0.0214138
ENSSSCG00000033146	CD163	CD163	1.09783	5.16388	1.6305e-09	4.23416e-06
ENSSSCG00000015810	HTRA4	HTRA4	1.10222	2.77967	8.41937e-05	0.0125047
ENSSSCG00000025644		CD1A	1.14825	2.0245	0.000537262	0.040212
ENSSSCG00000008796	RBM47	RBM47	1.22948	3.83411	5.55811e-06	0.00215132
ENSSSCG00000008723	HTRA3	HTRA3	1.27474	6.2826	0.000466309	0.037226
ENSSSCG00000001487	KLHL31	KLHL31	1.29371	5.34153	0.000511024	0.0393945
ENSSSCG00000009580	S1PR3	S1PR3	1.3404	2.26101	0.000246837	0.0252227
ENSSSCG00000004807	SCG5	SCG5	1.34339	0.478666	0.000588857	0.0422006
ENSSSCG00000001064	GMPR	GMPR	1.34385	1.3094	0.000237623	0.0246761
ENSSSCG00000001565	CDKN1A	CDKN1A	1.36241	3.03571	0.000422716	0.0343907
ENSSSCG00000033822	THRSP	THRSP	1.42066	10.9787	2.07929e-05	0.00477974
ENSSSCG00000006979	MSR1	MSR1	1.46494	1.75452	2.36261e-05	0.00511486
ENSSSCG00000026478	PADI2	PADI2	1.54915	1.429	0.000125034	0.0162965
ENSSSCG00000000492	LYZ	LYZ	1.57133	2.50251	1.99842e-05	0.00477974
ENSSSCG00000010256	COL13A1	COL13A1	1.58843	1.38519	0.000272151	0.0260111
ENSSSCG00000007501	BMP7	BMP7	1.74684	1.51857	0.000414951	0.0342268
ENSSSCG00000017421	ACLY	ACLY	1.9299	11.3771	5.06443e-06	0.00205826
ENSSSCG00000038006	SLC25A33	SLC25A33	1.95729	5.11211	2.92715e-07	0.000467356
ENSSSCG00000032203	EPPK1	EPPK1	2.16126	4.12301	0.000101406	0.0143918
ENSSSCG00000008937	AMBN	AMBN	2.17386	0.301477	2.76439e-06	0.00130776
ENSSSCG00000009216	SPP1	SPP1	2.2491	3.69476	0.000176135	0.0202683
ENSSSCG00000039633		CRLF2	2.24998	-0.0941769	1.59159e-05	0.00414886
ENSSSCG00000032063	THEM6	THEM6	2.26331	1.65447	0.000463106	0.0372029
ENSSSCG00000007436	MMP9	MMP9	2.55099	0.759492	4.19094e-05	0.007333
ENSSSCG00000016856	C9	C9	2.55181	3.14972	7.41801e-07	0.00065528
ENSSSCG00000016397	NEB	NEB	2.55409	3.46636	7.07293e-07	0.00065528
ENSSSCG00000015747		MYOM2	3.0034	0.415223	0.000266356	0.0260111
ENSSSCG00000010190	ACTA1	ACTA1	6.53121	5.24207	6.89131e-06	0.00237899
ENSSSCG00000018003	MYH4	MYH4	9.26276	4.67845	8.72134e-07	0.00065528
