# Supplementary material for: Dietary intake of bioactive ingredients impacts liver and adipose tissue transcriptomes in a porcine model of prepubertal early obesity
Source: Sci Rep. 2020 Mar 25;10:5375. doi: 10.1038/s41598-020-62320-4 (PMC7096439; doi:10.1038/s41598-020-62320-4)
Supplement: Supplementary file 4 — Supplementary information4. [file 41598_2020_62320_MOESM4_ESM.xlsx]

## Sheet: Hoja1
Categories	Diseases or Functions Annotation	p-Value	Predicted Activation State	Activation z-score	Molecules	# Molecules
Protein Synthesis	Quantity of protein in blood	4.65e-07		-0.818	CDO1,DIO2,GCK,HRH1,NPC1L1,PPP1R3C	6
Carbohydrate Metabolism	Accumulation of carbohydrate	1.15e-06			ABCC3,GCK,HRH1,PPP1R3C	4
Lipid Metabolism,Molecular Transport,Small Molecule Biochemistry	Concentration of triacylglycerol	1.3e-06		-0.537	DIO2,GCK,HRH1,NPC1L1,PPP1R3C	5
Nutritional Disease	Weight gain	1.39e-06			CDO1,DIO2,GCK,HRH1,NPC1L1	5
Lipid Metabolism,Small Molecule Biochemistry	Production of ketone body	2.3e-06			GCK,HMGCS2	2
Endocrine System Development and Function,Molecular Transport,Small Molecule Biochemistry	Concentration of hormone	3.54e-06		0.243	CDO1,DIO2,GCK,HRH1,PPP1R3C	5
Lipid Metabolism,Molecular Transport,Small Molecule Biochemistry	Concentration of lipid	1e-05		-1.561	ABCC3,DIO2,GCK,HRH1,NPC1L1,PPP1R3C	6
Endocrine System Disorders,Metabolic Disease	Insulin resistance	4.75e-05			GCK,HRH1,NPC1L1,PPP1R3C	4
Carbohydrate Metabolism,Molecular Transport,Small Molecule Biochemistry	Concentration of D-glucose	5.28e-05			CDO1,GCK,NPC1L1,PPP1R3C	4
Neurological Disease	Dizziness	6.88e-05			CYP2B6,HRH1	2
Lipid Metabolism,Molecular Transport,Small Molecule Biochemistry	Abnormal quantity of lipid	7.3e-05			ABCC3,GCK,NPC1L1	3
Carbohydrate Metabolism	Catabolism of glycogen	7.45e-05			GCK,PPP1R3C	2
Carbohydrate Metabolism,Molecular Transport	Accumulation of glycogen	0.000121			GCK,PPP1R3C	2
Hematological Disease,Metabolic Disease	Dyslipidemia	0.000129			GCK,HRH1,NPC1L1	3
Carbohydrate Metabolism,Small Molecule Biochemistry	Utilization of D-glucose	0.000161			GCK,PPP1R3C	2
Carbohydrate Metabolism,Molecular Transport	Transport of carbohydrate	0.000193			ABCC3,GCK,PPP1R3C	3
Cancer,Endocrine System Disorders,Organismal Injury and Abnormalities,Reproductive System Disease	Adenosquamous ovarian carcinoma	0.000204			ABCC3,CDO1,DIO2,NPC1L1,POLQ	5
Digestive System Development and Function	Ingestion by mice	0.000208			CDO1,GCK,HRH1	3
Lipid Metabolism,Small Molecule Biochemistry	Homeostasis of lipid	0.00021			ABCC3,GCK,NPC1L1	3
Endocrine System Development and Function,Molecular Transport,Protein Synthesis,Small Molecule Biochemistry	Quantity of insulin in blood	0.000223			GCK,HRH1,PPP1R3C	3
Cancer,Organismal Injury and Abnormalities,Reproductive System Disease	Breast or ovarian carcinoma	0.000467			ABCC3,CDO1,CYP2B6,DIO2,GCK,HRH1,NPC1L1,POLQ	8
Carbohydrate Metabolism	Glycolysis of glycogen	0.000504			GCK	1
Organismal Injury and Abnormalities	Susceptibility to efavirenz central nervous system toxicity	0.000504			CYP2B6	1
Cellular Assembly and Organization	Quantity of intramyocellular lipid store	0.000504			PPP1R3C	1
Cellular Assembly and Organization,DNA Replication, Recombination, and Repair	Assembly of RAD51 nuclear focus	0.000504			POLQ	1
Endocrine System Disorders,Gastrointestinal Disease,Hereditary Disorder,Metabolic Disease,Organismal Injury and Abnormalities	Maturity onset diabetes of the young type 2	0.000504			GCK	1
Hereditary Disorder,Metabolic Disease,Organismal Injury and Abnormalities	Mitochondrial HMG-CoA synthase deficiency	0.000504			HMGCS2	1
Nervous System Development and Function	Initiation of non-rapid eye movement sleep	0.000504			HRH1	1
Dermatological Diseases and Conditions,Ophthalmic Disease,Organismal Injury and Abnormalities	Ocular itching	0.000504			HRH1	1
Carbohydrate Metabolism,Small Molecule Biochemistry	Phosphorylation of 2-deoxyglucose	0.000504			GCK	1
Amino Acid Metabolism,Drug Metabolism,Endocrine System Development and Function,Post-Translational Modification,Small Molecule Biochemistry	Conversion of levothyroxine	0.000504			DIO2	1
Drug Metabolism	Activation of cyclophosphamide	0.000504			CYP2B6	1
Lipid Metabolism,Molecular Transport,Small Molecule Biochemistry	Extrusion of bile salt	0.000504			ABCC3	1
Neurological Disease	Very strong acute vertigo	0.000504			HRH1	1
Nervous System Development and Function	Initiation of sleep of mice	0.000504			HRH1	1
Carbohydrate Metabolism	Quantity of glyceraldehyde-3-phosphate	0.000504			GCK	1
Auditory and Vestibular System Development and Function,Cellular Development,Organ Development	Differentiation of inner sulcus	0.000504			DIO2	1
Energy Production,Small Molecule Biochemistry	Oxidation of bupropion	0.000504			CYP2B6	1
Cell-To-Cell Signaling and Interaction,Hematological System Development and Function,Hematopoiesis	Activation of natural suppressor cells	0.000504			HRH1	1
Immunological Disease,Inflammatory Disease,Organismal Injury and Abnormalities,Respiratory Disease	Moderate grade seasonal allergic rhinitis	0.000504			HRH1	1
Immunological Disease	House dust mite allergy	0.000504			HRH1	1
Small Molecule Biochemistry	Formation of bupropion	0.000504			CYP2B6	1
Lipid Metabolism,Molecular Transport,Small Molecule Biochemistry,Vitamin and Mineral Metabolism	Uptake of alpha-tocopherol	0.000504			NPC1L1	1
Cell Cycle,Cellular Development	Exit from oncogene-induced senescence of epithelial cells	0.000504			ABCC3	1
Developmental Disorder,Endocrine System Disorders,Gastrointestinal Disease,Hematological Disease,Hereditary Disorder,Metabolic Disease,Organismal Injury and Abnormalities	Familial hyperinsulinemic hypoglycemia type 3	0.000504			GCK	1
Small Molecule Biochemistry	Demethylation of benzphetamine	0.000504			CYP2B6	1
Amino Acid Metabolism,Endocrine System Development and Function,Post-Translational Modification,Small Molecule Biochemistry	Conversion of L-triiodothyronine	0.000504			DIO2	1
Carbohydrate Metabolism,Small Molecule Biochemistry	Phosphorylation of mannose	0.000504			GCK	1
Small Molecule Biochemistry	Metabolism of benzphetamine	0.000504			CYP2B6	1
Lipid Metabolism,Molecular Transport,Small Molecule Biochemistry	Extrusion of bile acid	0.000504			ABCC3	1
Reproductive System Development and Function	Birthweight	0.000547			CDO1,GCK	2
Neurological Disease,Psychological Disorders	Insomnia	0.000578			CYP2B6,HRH1	2
Cardiovascular Disease,Organismal Injury and Abnormalities	Stenosis of aorta	0.000678			HRH1,NPC1L1	2
Lipid Metabolism,Molecular Transport,Small Molecule Biochemistry	Concentration of fatty acid	0.000789			GCK,HRH1,PPP1R3C	3
Behavior,Digestive System Development and Function	Feeding	0.00087			CDO1,GCK,HRH1	3
Cancer,Dermatological Diseases and Conditions,Organismal Injury and Abnormalities	Cutaneous melanoma	0.000893			ABCC3,CDO1,CYP2B6,DIO2,GCK,HMGCS2,HRH1,NPC1L1,POLQ,SEC14L4	10
Neurological Disease	Neurological signs	0.000926			CYP2B6,DIO2,HMGCS2,HRH1	4
Cancer,Endocrine System Disorders,Organismal Injury and Abnormalities,Reproductive System Disease	Gonadal tumor	0.000974			ABCC3,CDO1,DIO2,NPC1L1,POLQ,SEC14L4	6
Amino Acid Metabolism,Small Molecule Biochemistry	Synthesis of amino acids	0.001			CDO1,DIO2	2
Endocrine System Disorders,Gastrointestinal Disease,Metabolic Disease,Organismal Injury and Abnormalities	Late-onset noninsulin-dependent diabetes mellitus	0.00101			GCK	1
Cell-To-Cell Signaling and Interaction,Cellular Growth and Proliferation,Nervous System Development and Function	Excitation of nodose ganglion neurons	0.00101			GCK	1
Drug Metabolism,Small Molecule Biochemistry	Metabolism of nicotine	0.00101			CYP2B6	1
Endocrine System Development and Function	Proportion of beta islet cells	0.00101			GCK	1
Endocrine System Development and Function,Small Molecule Biochemistry	Catabolism of thyroid hormone	0.00101			DIO2	1
Amino Acid Metabolism,Small Molecule Biochemistry	Synthesis of taurine	0.00101			CDO1	1
Small Molecule Biochemistry	Hydroxylation of bupropion	0.00101			CYP2B6	1
Skeletal and Muscular System Development and Function	Mineralization of cortical bone	0.00101			DIO2	1
Lipid Metabolism,Molecular Transport,Small Molecule Biochemistry	Efflux of taurocholic acid	0.00101			ABCC3	1
Drug Metabolism	Dechloroethylation of ifosfamide	0.00101			CYP2B6	1
Cell Death and Survival,Drug Metabolism	Cytotoxicity of cyclophosphamide	0.00101			CYP2B6	1
Cell-To-Cell Signaling and Interaction	Sensitization of cervical cancer cell lines	0.00101			POLQ	1
Developmental Disorder,Gastrointestinal Disease,Hepatic System Disease,Hereditary Disorder,Metabolic Disease,Organismal Injury and Abnormalities	Dubin-Johnson syndrome	0.00101			ABCC3	1
Cell Death and Survival,Lipid Metabolism,Small Molecule Biochemistry	Cytotoxicity of 15-deoxy-delta-12,14 -PGJ 2	0.00101			ABCC3	1
Drug Metabolism,Small Molecule Biochemistry	Metabolism of bupropion	0.00101			CYP2B6	1
Carbohydrate Metabolism,Small Molecule Biochemistry	Detection of D-glucose	0.00101			GCK	1
Endocrine System Disorders,Gastrointestinal Disease,Hereditary Disorder,Metabolic Disease,Organismal Injury and Abnormalities	Recessive transient neonatal diabetes	0.00101			GCK	1
Small Molecule Biochemistry	Metabolism of nevirapine	0.00101			CYP2B6	1
Connective Tissue Development and Function,Skeletal and Muscular System Development and Function	Resorption of perichondral bone	0.00101			HRH1	1
Carbohydrate Metabolism,Small Molecule Biochemistry	Phosphorylation of D-fructose	0.00101			GCK	1
Molecular Transport,Small Molecule Biochemistry	Secretion of bilirubin	0.00101			ABCC3	1
Small Molecule Biochemistry	Activation of levothyroxine	0.00101			DIO2	1
Nucleic Acid Metabolism,Small Molecule Biochemistry	Production of NADH	0.00101			GCK	1
Cellular Function and Maintenance,Molecular Transport	Efflux of organic anion	0.00101			ABCC3	1
Carbohydrate Metabolism,Drug Metabolism,Molecular Transport,Small Molecule Biochemistry	Transport of etoposide	0.00101			ABCC3	1
Carbohydrate Metabolism,Small Molecule Biochemistry	Metabolism of D-glucose	0.00103			DIO2,GCK	2
Carbohydrate Metabolism	Synthesis of glycogen	0.00103			GCK,PPP1R3C	2
Carbohydrate Metabolism	Metabolism of carbohydrate	0.0011		1.969	DIO2,GCK,HRH1,PPP1R3C	4
Cancer,Organismal Injury and Abnormalities,Reproductive System Disease	Genital tract cancer	0.00111			ABCC3,CDO1,CYP2B6,DIO2,GCK,HRH1,NPC1L1,POLQ,PPP1R3C,SEC14L4	10
Carbohydrate Metabolism,Small Molecule Biochemistry	Synthesis of D-glucose	0.00116			GCK,PPP1R3C	2
Cancer,Dermatological Diseases and Conditions,Organismal Injury and Abnormalities	Skin carcinoma	0.00131			ABCC3,CYP2B6,GCK,NPC1L1,POLQ	5
Cancer,Organismal Injury and Abnormalities,Reproductive System Disease	Genital tumor	0.00132			ABCC3,CDO1,CYP2B6,DIO2,GCK,HRH1,NPC1L1,POLQ,PPP1R3C,SEC14L4	10
Carbohydrate Metabolism,Molecular Transport	Quantity of glycogen	0.00142			GCK,PPP1R3C	2
Endocrine System Disorders,Gastrointestinal Disease,Metabolic Disease,Organismal Injury and Abnormalities	Experimentally-induced diabetes	0.00144			HMGCS2,NPC1L1	2
Lipid Metabolism,Molecular Transport,Small Molecule Biochemistry	Efflux of bile salt	0.00151			ABCC3	1
Amino Acid Metabolism,Endocrine System Development and Function,Small Molecule Biochemistry	Production of L-triiodothyronine	0.00151			DIO2	1
Carbohydrate Metabolism	Quantity of fructose-1,6-diphosphate	0.00151			GCK	1
Amino Acid Metabolism,Small Molecule Biochemistry	Catabolism of L-cysteine	0.00151			CDO1	1
Drug Metabolism	Clearance of cyclophosphamide	0.00151			CYP2B6	1
Lipid Metabolism,Small Molecule Biochemistry	Metabolism of tramadol	0.00151			CYP2B6	1
Small Molecule Biochemistry	Formation of cisapride	0.00151			CYP2B6	1
Energy Production	Oxidation of clopidogrel	0.00151			CYP2B6	1
Skeletal and Muscular System Development and Function	Mineralization of tibia	0.00151			DIO2	1
Small Molecule Biochemistry	Hydroxylation of nevirapine	0.00151			CYP2B6	1
Cancer,Organismal Injury and Abnormalities	Pelvic cancer	0.00152			ABCC3,CDO1,CYP2B6,DIO2,GCK,HRH1,NPC1L1,POLQ,PPP1R3C,SEC14L4	10
Cancer,Dermatological Diseases and Conditions,Organismal Injury and Abnormalities	Skin squamous cell carcinoma	0.00177			ABCC3,CYP2B6,GCK,NPC1L1	4
Metabolic Disease	Glucose metabolism disorder	0.00179			GCK,HMGCS2,HRH1,NPC1L1,PPP1R3C	5
Small Molecule Biochemistry	Inactivation of thyroid hormone	0.00201			DIO2	1
Drug Metabolism	Hydroxylation of midazolam	0.00201			CYP2B6	1
Drug Metabolism,Lipid Metabolism,Small Molecule Biochemistry,Vitamin and Mineral Metabolism	Metabolism of paclitaxel	0.00201			CYP2B6	1
Small Molecule Biochemistry	Metabolism of S-efavirenz	0.00201			CYP2B6	1
Cell Signaling,Molecular Transport,Vitamin and Mineral Metabolism	Cycling of Ca2+	0.00201			DIO2	1
Carbohydrate Metabolism,Small Molecule Biochemistry	Phosphorylation of D-glucose	0.00201			GCK	1
Auditory and Vestibular System Development and Function,Embryonic Development,Organ Development,Organismal Development,Tissue Development	Formation of tectorial membrane	0.00201			DIO2	1
Hereditary Disorder,Metabolic Disease,Organismal Injury and Abnormalities	Sitosterolemia	0.00201			NPC1L1	1
Drug Metabolism	Metabolism of midazolam	0.00201			CYP2B6	1
Behavior	Inhibitory avoidance behavior	0.00201			HRH1	1
Small Molecule Biochemistry	Clearance of selegiline	0.00201			CYP2B6	1
Carbohydrate Metabolism,Drug Metabolism,Molecular Transport,Small Molecule Biochemistry	Accumulation of etoposide	0.00201			ABCC3	1
Small Molecule Biochemistry	Metabolism of selegiline	0.00201			CYP2B6	1
Lipid Metabolism,Molecular Transport,Small Molecule Biochemistry	Reabsorption of cholesterol	0.00201			NPC1L1	1
Lipid Metabolism,Small Molecule Biochemistry	Binding of cholesterol	0.00201			NPC1L1	1
Drug Metabolism,Molecular Transport,Vitamin and Mineral Metabolism	Transport of leucovorin	0.00201			ABCC3	1
Carbohydrate Metabolism,Small Molecule Biochemistry	Turnover of D-glucose	0.00201			GCK	1
Protein Synthesis	Quantity of leptin in blood	0.00216			HRH1,PPP1R3C	2
Cancer,Organismal Injury and Abnormalities	Endometrioid carcinoma	0.0022			ABCC3,CDO1,CYP2B6,DIO2,NPC1L1,POLQ,SEC14L4	7
Organismal Injury and Abnormalities	Disorder of pigmentation	0.00228			ABCC3,SEC14L4	2
Organismal Development	Size of body	0.00249	Increased	2	CDO1,DIO2,GCK,HRH1	4
Auditory Disease,Neurological Disease	Ménière disease	0.00252			HRH1	1
Cardiovascular Disease,Organismal Injury and Abnormalities,Skeletal and Muscular Disorders	Paroxysmal atrial fibrillation	0.00252			HRH1	1
Carbohydrate Metabolism,Molecular Transport,Small Molecule Biochemistry	Quantity of fructose-6-phosphate	0.00252			GCK	1
Carbohydrate Metabolism	Metabolism of fructose-2,6-diphosphate	0.00252			GCK	1
Drug Metabolism,Endocrine System Development and Function,Lipid Metabolism,Small Molecule Biochemistry	Hydroxylation of testosterone	0.00252			CYP2B6	1
Small Molecule Biochemistry	Metabolism of sertraline	0.00252			CYP2B6	1
Metabolic Disease	Abnormal insulin secretion	0.00252			GCK	1
Small Molecule Biochemistry	Demethylation of meperidine	0.00252			CYP2B6	1
Organ Development	Function of lacrimal gland	0.00252			CDO1	1
Carbohydrate Metabolism,Small Molecule Biochemistry	Metabolism of glucose-6-phosphate	0.00252			GCK	1
Molecular Transport	Transport of fexofenadine	0.00252			ABCC3	1
Humoral Immune Response,Protein Synthesis	Quantity of IgM	0.00261			HRH1,POLQ	2
Cardiovascular Disease,Organismal Injury and Abnormalities,Skeletal and Muscular Disorders	Atrial fibrillation	0.00267			HRH1,NPC1L1	2
Cancer,Gastrointestinal Disease,Organismal Injury and Abnormalities	Gastrointestinal adenocarcinoma	0.00272			ABCC3,CDO1,CYP2B6,DIO2,GCK,HMGCS2,HRH1,NPC1L1,POLQ,PPP1R3C,SEC14L4	11
Carbohydrate Metabolism,Cellular Function and Maintenance,Molecular Transport,Small Molecule Biochemistry	Transport of D-glucose	0.00295			GCK,PPP1R3C	2
Lipid Metabolism,Small Molecule Biochemistry	Translocation of bile salt	0.00302			ABCC3	1
Molecular Transport,Small Molecule Biochemistry	Quantity of heme	0.00302			CYP2B6	1
Gastrointestinal Disease,Organismal Injury and Abnormalities,Reproductive System Disease	Morning sickness	0.00302			HRH1	1
Nervous System Development and Function	Waking	0.00302			HRH1	1
Drug Metabolism	Metabolism of diazepam	0.00302			CYP2B6	1
Small Molecule Biochemistry	Metabolism of meperidine	0.00302			CYP2B6	1
Gastrointestinal Disease,Hepatic System Disease	Obstructive cholestasis	0.00302			ABCC3	1
Carbohydrate Metabolism	Incorporation of glycogen	0.00302			PPP1R3C	1
Drug Metabolism,Small Molecule Biochemistry	Metabolism of methadone	0.00302			CYP2B6	1
Drug Metabolism	Metabolism of ifosfamide	0.00302			CYP2B6	1
Drug Metabolism	Demethylation of imipramine	0.00302			CYP2B6	1
Drug Metabolism	Metabolism of imipramine	0.00302			CYP2B6	1
Endocrine System Disorders,Gastrointestinal Disease,Hereditary Disorder,Metabolic Disease,Organismal Injury and Abnormalities	Permanent neonatal diabetes mellitus	0.00302			GCK	1
Cardiovascular Disease,Organismal Injury and Abnormalities,Tissue Morphology	Surface area of atherosclerotic lesion	0.00302			NPC1L1	1
Skeletal and Muscular System Development and Function	Mineralization of trabecular bone	0.00302			DIO2	1
Neurological Disease,Organismal Injury and Abnormalities	Headache	0.00335			CYP2B6,HRH1	2
Inflammatory Disease,Inflammatory Response,Organismal Injury and Abnormalities,Renal and Urological Disease	Lupus nephritis	0.00346			CYP2B6,HRH1	2
Cardiovascular Disease,Hematological Disease,Metabolic Disease	Hyperlipidemia	0.0035			HRH1,NPC1L1	2
Small Molecule Biochemistry	Metabolism of mirtazapine	0.00352			CYP2B6	1
Dermatological Diseases and Conditions,Organismal Injury and Abnormalities	Sunburn	0.00352			HRH1	1
Respiratory Disease	Rhinorrhea	0.00352			HRH1	1
Cell-To-Cell Signaling and Interaction	Sensitization of carcinoma cell lines	0.00352			POLQ	1
Lipid Metabolism,Molecular Transport,Small Molecule Biochemistry	Transport of leukotriene C4	0.00352			ABCC3	1
Amino Acid Metabolism,Small Molecule Biochemistry	Metabolism of taurine	0.00352			CDO1	1
Drug Metabolism,Small Molecule Biochemistry	Metabolism of terbinafine	0.00352			CYP2B6	1
Drug Metabolism	Metabolism of cyclophosphamide	0.00352			CYP2B6	1
Lipid Metabolism,Molecular Transport,Small Molecule Biochemistry	Quantity of steroid	0.00369			ABCC3,GCK,NPC1L1	3
Endocrine System Disorders,Metabolic Disease	Metabolic syndrome X	0.00385			HRH1,NPC1L1	2
Lipid Metabolism,Molecular Transport,Small Molecule Biochemistry	Transport of steroid	0.00389			ABCC3,NPC1L1	2
Metabolic Disease	Abnormal metabolism	0.00393			HRH1,PPP1R3C	2
Nucleic Acid Metabolism,Small Molecule Biochemistry	Metabolism of NADPH	0.00402			GCK	1
Auditory and Vestibular System Development and Function,Cellular Development,Organ Development,Tissue Development	Differentiation of sensory epithelium	0.00402			DIO2	1
Drug Metabolism,Endocrine System Development and Function,Energy Production,Lipid Metabolism,Small Molecule Biochemistry	Oxidation of testosterone	0.00402			CYP2B6	1
Cell Signaling	G-protein signaling, coupled to cGMP nucleotide second messenger	0.00402			HRH1	1
Cellular Response to Therapeutics	Drug resistance of lung cancer cell lines	0.00402			ABCC3	1
Neurological Disease,Organismal Injury and Abnormalities	Post-traumatic headache	0.00402			HRH1	1
Molecular Transport,Small Molecule Biochemistry	Efflux of thyroid hormone	0.00402			DIO2	1
Lipid Metabolism,Molecular Transport,Small Molecule Biochemistry	Uptake of lipid	0.00439			ABCC3,NPC1L1	2
Molecular Transport	Transport of molecule	0.00441		1.11	ABCC3,DIO2,GCK,NPC1L1,PPP1R3C	5
Neurological Disease	Motion sickness	0.00453			HRH1	1
Amino Acid Metabolism,Drug Metabolism,Molecular Transport,Small Molecule Biochemistry	Transport of methotrexate	0.00453			ABCC3	1
Lipid Metabolism,Small Molecule Biochemistry	Conversion of prostaglandin h2	0.00453			CYP2B6	1
Lipid Metabolism,Molecular Transport,Small Molecule Biochemistry	Transport of sphingolipid	0.00453			NPC1L1	1
Cellular Assembly and Organization,Cellular Function and Maintenance	Movement of endosomes	0.00453			NPC1L1	1
Amino Acid Metabolism,Molecular Transport,Small Molecule Biochemistry	Concentration of phosphocreatine	0.00453			DIO2	1
Amino Acid Metabolism,Drug Metabolism,Molecular Transport,Small Molecule Biochemistry,Vitamin and Mineral Metabolism	Quantity of folic acid	0.00453			ABCC3	1
Dermatological Diseases and Conditions,Immunological Disease,Organismal Injury and Abnormalities	Chronic idiopathic urticaria	0.00453			HRH1	1
Lipid Metabolism,Molecular Transport,Small Molecule Biochemistry	Uptake of taurocholic acid	0.00453			ABCC3	1
Carbohydrate Metabolism	Synthesis of carbohydrate	0.00494			GCK,HRH1,PPP1R3C	3
Carbohydrate Metabolism,Molecular Transport	Depletion of glycogen	0.00503			PPP1R3C	1
Connective Tissue Development and Function,Embryonic Development,Organ Development,Organismal Development,Skeletal and Muscular System Development and Function,Tissue Development	Formation of calvaria	0.00503			DIO2	1
Cell-To-Cell Signaling and Interaction,Small Molecule Biochemistry	Synthesis of 5-hydroxytryptamine	0.00503			CYP2B6	1
Amino Acid Metabolism,Drug Metabolism,Molecular Transport,Small Molecule Biochemistry,Vitamin and Mineral Metabolism	Transport of folic acid	0.00503			ABCC3	1
Neurological Disease,Psychological Disorders	Severe mania	0.00503			HRH1	1
Neurological Disease,Psychological Disorders	Moderate mania	0.00503			HRH1	1
Behavior	Abnormal posture of limb	0.00503			CDO1	1
Drug Metabolism,Small Molecule Biochemistry	Metabolism of tamoxifen	0.00503			CYP2B6	1
Nutritional Disease	Obesity	0.00516			GCK,HRH1,NPC1L1	3
Cardiovascular System Development and Function,Cellular Movement	Migration of vascular endothelial cells	0.00523			DIO2,HRH1	2
Amino Acid Metabolism	Quantity of amino acids	0.00551			CDO1,DIO2	2
Lipid Metabolism,Molecular Transport,Small Molecule Biochemistry	Excretion of cholesterol	0.00553			NPC1L1	1
Carbohydrate Metabolism,Molecular Transport,Small Molecule Biochemistry	Quantity of glucose-6-phosphate	0.00553			GCK	1
Cell-To-Cell Signaling and Interaction,Cellular Movement,Connective Tissue Development and Function,Skeletal and Muscular System Development and Function	Recruitment of osteoclasts	0.00553			HRH1	1
Amino Acid Metabolism,Molecular Transport,Small Molecule Biochemistry	Concentration of creatine	0.00553			DIO2	1
Auditory and Vestibular System Development and Function	Auditory brainstem response	0.00553			DIO2	1
Cardiovascular Disease,Hematological Disease,Hereditary Disorder,Metabolic Disease,Organismal Injury and Abnormalities	Homozygous familial hypercholesterolemia	0.00553			NPC1L1	1
Cancer,Endocrine System Disorders,Gastrointestinal Disease,Organismal Injury and Abnormalities	Hyperplasia of beta islet cells	0.00553			GCK	1
Lipid Metabolism,Small Molecule Biochemistry	Synthesis of ketone body	0.00553			HMGCS2	1
Psychological Disorders	Intermittent explosive disorder	0.00553			HRH1	1
Hereditary Disorder,Neurological Disease,Organismal Injury and Abnormalities,Psychological Disorders,Skeletal and Muscular Disorders	Huntington's Disease	0.00598			DIO2,HMGCS2,HRH1	3
Cancer,Organismal Injury and Abnormalities,Reproductive System Disease	Female genital tract adenocarcinoma	0.006			ABCC3,CDO1,CYP2B6,DIO2,NPC1L1,POLQ,SEC14L4	7
Lipid Metabolism,Molecular Transport,Small Molecule Biochemistry	Abnormal quantity of triacylglycerol	0.00603			NPC1L1	1
Endocrine System Disorders,Gastrointestinal Disease,Metabolic Disease,Organismal Injury and Abnormalities	Nutritionally induced type 2 diabetes	0.00603			NPC1L1	1
Psychological Disorders	Restlessness	0.00603			HRH1	1
Dermatological Diseases and Conditions,Organismal Injury and Abnormalities	Skin manifestation	0.00603			HRH1	1
Gastrointestinal Disease,Hepatic System Disease,Organismal Injury and Abnormalities	Cirrhosis of liver	0.0063			ABCC3,HRH1	2
Psychological Disorders	Late-life depression	0.00653			HRH1	1
Carbohydrate Metabolism	Glycogenolysis	0.00653			PPP1R3C	1
Carbohydrate Metabolism	Homeostasis of glycogen	0.00653			PPP1R3C	1
Cancer,Organismal Injury and Abnormalities	Malignant genitourinary solid tumor	0.00657			ABCC3,CDO1,CYP2B6,DIO2,GCK,HRH1,NPC1L1,POLQ,PPP1R3C,SEC14L4	10
Endocrine System Disorders,Gastrointestinal Disease,Metabolic Disease,Organismal Injury and Abnormalities	Diabetes mellitus	0.00668			GCK,HMGCS2,HRH1,NPC1L1	4
Cancer,Organismal Injury and Abnormalities,Reproductive System Disease	Malignant neoplasm of male genital organ	0.00696			CDO1,GCK,HRH1,NPC1L1,POLQ,PPP1R3C,SEC14L4	7
Lipid Metabolism,Small Molecule Biochemistry	Fatty acid metabolism	0.00697			ABCC3,HRH1,NPC1L1	3
Cell-To-Cell Signaling and Interaction,Drug Metabolism,Molecular Transport,Small Molecule Biochemistry	Secretion of epinephrine	0.00703			GCK	1
Psychological Disorders	Adjustment disorder	0.00703			HRH1	1
Lipid Metabolism,Molecular Transport,Small Molecule Biochemistry	Abnormal quantity of bile salt	0.00703			ABCC3	1
Psychological Disorders	Methamphetamine dependence	0.00703			HRH1	1
Respiratory Disease	Sneeze	0.00703			HRH1	1
Endocrine System Disorders,Organismal Injury and Abnormalities,Reproductive System Disease	Hyperprolactinemia	0.00703			HRH1	1
Organismal Functions	Energy homeostasis	0.00707			DIO2,PPP1R3C	2
Neurological Disease	Motor dysfunction or movement disorder	0.00719			CDO1,DIO2,HMGCS2,HRH1	4
Cellular Function and Maintenance	Ion homeostasis of cells	0.0074			ABCC3,GCK,HRH1	3
Neurological Disease	Tic disorder	0.00753			HRH1	1
Endocrine System Development and Function,Molecular Transport,Protein Synthesis,Small Molecule Biochemistry	Quantity of TSH in blood	0.00753			DIO2	1
Amino Acid Metabolism,Small Molecule Biochemistry	Synthesis of sulfur amino acid	0.00753			CDO1	1
Psychological Disorders	Psychotic depression	0.00753			HRH1	1
Energy Production,Lipid Metabolism,Small Molecule Biochemistry	Oxidation of lipid	0.00767			CYP2B6,HMGCS2	2
Humoral Immune Response,Protein Synthesis	Quantity of IgG	0.00795			HRH1,POLQ	2
Carbohydrate Metabolism,Cellular Function and Maintenance,Small Molecule Biochemistry	Homeostasis of D-glucose	0.00801			GCK,PPP1R3C	2
Molecular Transport,Nucleic Acid Metabolism,Small Molecule Biochemistry	Quantity of NADPH	0.00803			GCK	1
Gastrointestinal Disease,Organismal Injury and Abnormalities	Metaplasia of goblet cells	0.00803			HRH1	1
Carbohydrate Metabolism,Small Molecule Biochemistry	Incorporation of D-glucose	0.00803			PPP1R3C	1
Digestive System Development and Function,Gastrointestinal Disease,Hepatic System Development and Function,Hepatic System Disease,Organ Morphology,Organismal Development,Organismal Injury and Abnormalities	Abnormal morphology of gall bladder	0.00803			NPC1L1	1
Carbohydrate Metabolism,Molecular Transport,Small Molecule Biochemistry	Uptake of D-glucose	0.00806			GCK,PPP1R3C	2
Cancer,Organismal Injury and Abnormalities,Reproductive System Disease	Development of genital tumor	0.00815			ABCC3,CDO1,CYP2B6,DIO2,NPC1L1,POLQ,SEC14L4	7
Cardiovascular System Development and Function,Tissue Morphology	Relaxation of aortic ring tissue	0.00853			CYP2B6	1
Cardiovascular Disease,Developmental Disorder,DNA Replication, Recombination, and Repair,Endocrine System Disorders,Hereditary Disorder,Immunological Disease,Neurological Disease,Organismal Injury and Abnormalities,Skeletal and Muscular Disorders	Shprintzen syndrome	0.00853			HRH1	1
Energy Production,Lipid Metabolism,Small Molecule Biochemistry	Beta-oxidation of palmitic acid	0.00853			HMGCS2	1
Lipid Metabolism,Small Molecule Biochemistry,Vitamin and Mineral Metabolism	Homeostasis of bile salt	0.00853			ABCC3	1
Cell Death and Survival	Cytotoxicity	0.00899			ABCC3,CYP2B6	2
Cardiovascular Disease,Developmental Disorder,Endocrine System Disorders,Hereditary Disorder,Organismal Injury and Abnormalities,Renal and Urological Disease	Williams-Beuren syndrome	0.00903			HRH1	1
Skeletal and Muscular Disorders	Cramp of muscle	0.00903			HRH1	1
Cardiovascular System Development and Function,Connective Tissue Development and Function,Organismal Development,Tissue Development	Angiogenesis of connective tissue	0.00953			HRH1	1
Cancer,Organismal Injury and Abnormalities	Breast or colorectal cancer	0.00978			ABCC3,CDO1,CYP2B6,DIO2,GCK,HMGCS2,HRH1,NPC1L1,POLQ	9
Gastrointestinal Disease,Hepatic System Disease,Organismal Injury and Abnormalities	Liver lesion	0.00979			ABCC3,CDO1,CYP2B6,DIO2,GCK,HMGCS2,NPC1L1,POLQ,PPP1R3C,SEC14L4	10
Endocrine System Disorders,Gastrointestinal Disease,Metabolic Disease,Organismal Injury and Abnormalities	Gestational diabetes mellitus	0.01			GCK	1
Protein Synthesis	Metabolism of lipoprotein	0.01			NPC1L1	1
Auditory and Vestibular System Development and Function,Auditory Disease,Organ Morphology,Organismal Development,Organismal Injury and Abnormalities	Abnormal morphology of external ear	0.01			CDO1	1
Dental Disease,Gastrointestinal Disease,Organismal Injury and Abnormalities	Malocclusion	0.01			CDO1	1
Neurological Disease,Psychological Disorders	Undifferentiated schizophrenia	0.01			HRH1	1
Organ Morphology,Visual System Development and Function	Opening of eyelid	0.0105			CDO1	1
Drug Metabolism,Lipid Metabolism,Small Molecule Biochemistry	Synthesis of epoprostenol	0.0105			HRH1	1
Psychological Disorders	Oppositional defiant disorder	0.0105			HRH1	1
Nervous System Development and Function	Chemically-elicited antinociception	0.0105			ABCC3	1
Neurological Disease,Psychological Disorders	Hebephrenic schizophrenia	0.0105			HRH1	1
Dermatological Diseases and Conditions,Immunological Disease,Inflammatory Disease,Inflammatory Response,Organismal Injury and Abnormalities	Atopic dermatitis	0.0107			HMGCS2,HRH1	2
Neurological Disease,Psychological Disorders	Bipolar disorder	0.011			HMGCS2,HRH1	2
Gastrointestinal Disease	Abnormal composition of feces	0.011			DIO2	1
Carbohydrate Metabolism,Small Molecule Biochemistry	Consumption of D-glucose	0.011			GCK	1
Neurological Disease,Psychological Disorders	Paranoid schizophrenia	0.011			HRH1	1
Connective Tissue Development and Function,Connective Tissue Disorders,Organ Morphology,Organismal Development,Organismal Injury and Abnormalities,Respiratory Disease,Respiratory System Development and Function,Skeletal and Muscular Disorders,Skeletal and Muscular System Development and Function,Tissue Development	Abnormal morphology of nasal bone	0.011			CDO1	1
Cardiovascular Disease,Cardiovascular System Development and Function,Organismal Injury and Abnormalities,Tissue Morphology	Abnormal morphology of pulmonary artery	0.011			CDO1	1
Inflammatory Disease,Organismal Injury and Abnormalities,Respiratory Disease	Vasomotor rhinitis	0.0115			HRH1	1
Ophthalmic Disease,Organismal Development,Organismal Injury and Abnormalities	Abnormal morphology of eyelid aperture	0.0115			CDO1	1
Lipid Metabolism,Small Molecule Biochemistry,Vitamin and Mineral Metabolism	Steroid metabolism	0.0117			CYP2B6,NPC1L1	2
Infectious Diseases	HIV infection	0.0124			CYP2B6,GCK,NPC1L1	3
Organismal Injury and Abnormalities,Psychological Disorders,Reproductive System Disease	Postpartum depression	0.0125			HRH1	1
Psychological Disorders	Delusional disorder	0.0125			HRH1	1
Organismal Development,Skeletal and Muscular Disorders,Skeletal and Muscular System Development and Function	Abnormal morphology of forelimb	0.013			CDO1	1
Lipid Metabolism,Molecular Transport,Small Molecule Biochemistry	Abnormal quantity of cholesterol	0.013			GCK	1
Cancer,Endocrine System Disorders,Organismal Injury and Abnormalities	Metastatic papillary thyroid carcinoma	0.013			ABCC3	1
Cancer,Hematological Disease,Immunological Disease,Organismal Injury and Abnormalities	Philadelphia-positive chronic myeloid leukemia	0.013			ABCC3	1
Endocrine System Development and Function	Glucose tolerance	0.0134			GCK,PPP1R3C	2
Cardiovascular Disease,Hematological Disease,Metabolic Disease	Mixed hyperlipidemia	0.0135			NPC1L1	1
Neurological Disease	Learning disability	0.0135			HRH1	1
Lipid Metabolism,Small Molecule Biochemistry,Vitamin and Mineral Metabolism	Synthesis of steroid	0.0136			HRH1,NPC1L1	2
Neurological Disease,Psychological Disorders	Bipolar II disorder	0.014			HRH1	1
Connective Tissue Development and Function,Skeletal and Muscular System Development and Function,Tissue Development	Formation of trabecular bone	0.014			DIO2	1
Inflammatory Response	TH1 immune response of cells	0.014			HRH1	1
Drug Metabolism,Molecular Transport	Transport of drug	0.014			ABCC3	1
Inflammatory Response,Organismal Injury and Abnormalities	Inflammation of organ	0.0144			CYP2B6,HMGCS2,HRH1,NPC1L1	4
Neurological Disease,Psychological Disorders	Single major depressive episode	0.0145			HRH1	1
Behavior	Appetite	0.015			HRH1	1
Dermatological Diseases and Conditions,Immunological Disease,Organismal Injury and Abnormalities	Angioedema	0.015			HRH1	1
Organismal Injury and Abnormalities,Respiratory Disease	Nasal congestion	0.015			HRH1	1
Cancer,Organismal Injury and Abnormalities,Reproductive System Disease	Breast carcinoma	0.0151			CYP2B6,DIO2,GCK,HRH1,POLQ	5
Lipid Metabolism,Molecular Transport,Small Molecule Biochemistry	Quantity of ketone body	0.0155			GCK	1
Immunological Disease,Inflammatory Disease,Respiratory Disease	Allergic asthma	0.0155			HRH1	1
Endocrine System Disorders,Gastrointestinal Disease,Metabolic Disease,Organismal Injury and Abnormalities	Susceptibility to type 2 diabetes mellitus	0.0155			GCK	1
Neurological Disease,Psychological Disorders	Asperger syndrome	0.0155			HRH1	1
Cardiovascular Disease,Neurological Disease,Organismal Injury and Abnormalities	Cerebrovascular dysfunction	0.0159			HRH1,NPC1L1	2
Psychological Disorders	Sexual disorder	0.016			HRH1	1
Neurological Disease,Organismal Injury and Abnormalities,Psychological Disorders	Multiple system atrophy	0.016			HRH1	1
Immunological Disease,Inflammatory Disease,Ophthalmic Disease,Organismal Injury and Abnormalities,Respiratory Disease	Allergic rhinoconjunctivitis	0.016			HRH1	1
Immunological Disease,Inflammatory Disease,Organismal Injury and Abnormalities,Respiratory Disease	Perennial allergic rhinitis	0.016			HRH1	1
Respiratory Disease	Pleural effusion	0.0165			HRH1	1
Lipid Metabolism,Molecular Transport,Small Molecule Biochemistry	Concentration of cholesterol	0.0166			GCK,NPC1L1	2
Gastrointestinal Disease,Hepatic System Disease,Metabolic Disease,Organismal Injury and Abnormalities	Hepatic steatosis	0.0168			GCK,NPC1L1	2
Drug Metabolism,Lipid Metabolism,Small Molecule Biochemistry,Vitamin and Mineral Metabolism	Metabolism of tretinoin	0.017			CYP2B6	1
Cell Morphology,Cell-To-Cell Signaling and Interaction,Cellular Function and Maintenance,Nervous System Development and Function	Depolarization of neurons	0.017			HRH1	1
Behavior,Psychological Disorders	Irritable behavior	0.0175			HRH1	1
Molecular Transport	Export of molecule	0.0178			ABCC3,DIO2	2
Cardiovascular Disease,Neurological Disease,Organismal Injury and Abnormalities,Psychological Disorders	Vascular dementia	0.018			HRH1	1
Ophthalmic Disease,Organismal Injury and Abnormalities	Dry eye	0.018			HRH1	1
Developmental Disorder,Neurological Disease,Psychological Disorders	Stuttering	0.018			HRH1	1
Nutritional Disease	Adult-onset obesity	0.018			HRH1	1
Organismal Injury and Abnormalities	Hot flashes	0.0185			HRH1	1
Endocrine System Disorders,Gastrointestinal Disease,Hereditary Disorder,Metabolic Disease,Organismal Injury and Abnormalities	Familial non-insulin-dependent diabetes mellitus	0.019			GCK	1
Cancer,Organismal Injury and Abnormalities	Squamous-cell carcinoma	0.0193			ABCC3,CYP2B6,GCK,NPC1L1,POLQ,SEC14L4	6
Cancer,Gastrointestinal Disease,Organismal Injury and Abnormalities	Large intestine adenocarcinoma	0.0194			ABCC3,CDO1,CYP2B6,DIO2,GCK,HMGCS2,HRH1,NPC1L1,POLQ,SEC14L4	10
Cellular Function and Maintenance,Endocrine System Development and Function,Endocrine System Disorders,Gastrointestinal Disease,Organ Development,Organismal Injury and Abnormalities	Function of beta islet cells	0.0195			GCK	1
Cellular Movement	Chemotaxis of lymphoma cell lines	0.0195			HRH1	1
Hereditary Disorder,Neurological Disease,Organismal Injury and Abnormalities,Psychological Disorders	Trichotillomania	0.0195			HRH1	1
Psychological Disorders	Heroin dependence	0.0195			HRH1	1
Cellular Function and Maintenance,Molecular Transport	Flux of ion	0.0196			ABCC3,HRH1	2
Cell Signaling,Molecular Transport,Vitamin and Mineral Metabolism	Mobilization of Ca2+	0.0198			DIO2,HRH1	2
Developmental Disorder,Hereditary Disorder,Neurological Disease,Organismal Injury and Abnormalities	Fragile X syndrome	0.02			HRH1	1
Organismal Development,Skeletal and Muscular Disorders,Skeletal and Muscular System Development and Function	Abnormal morphology of digit	0.02			CDO1	1
Cell Signaling	Second-messenger-mediated signaling	0.02			GCK	1
Cancer,Organismal Injury and Abnormalities,Reproductive System Disease	Tumorigenesis of reproductive tract	0.0202			ABCC3,CDO1,CYP2B6,DIO2,NPC1L1,POLQ,SEC14L4	7
Endocrine System Development and Function,Molecular Transport,Protein Synthesis,Small Molecule Biochemistry	Quantity of IGF1 in blood	0.0205			CDO1	1
Cancer,Organismal Injury and Abnormalities	Papillary adenocarcinoma	0.0205			ABCC3,POLQ	2
Cancer,Organismal Injury and Abnormalities	Cancer of cells	0.0206			ABCC3,CDO1,CYP2B6,GCK,NPC1L1,POLQ,SEC14L4	7
Amino Acid Metabolism,Endocrine System Development and Function,Molecular Transport,Small Molecule Biochemistry	Quantity of L-triiodothyronine	0.021			DIO2	1
Neurological Disease	Tardive dyskinesia	0.021			HRH1	1
Carbohydrate Metabolism,Molecular Transport	Quantity of lactic acid	0.0215			GCK	1
Developmental Disorder,Hereditary Disorder,Metabolic Disease,Organismal Injury and Abnormalities	Inborn error of lipid metabolism	0.0215			NPC1L1	1
Neurological Disease,Skeletal and Muscular Disorders	Psychomotor agitation	0.0219			HRH1	1
Gastrointestinal Disease,Infectious Diseases,Inflammatory Disease,Inflammatory Response,Organismal Injury and Abnormalities,Respiratory Disease	The common cold	0.0219			HRH1	1
Neurological Disease,Nutritional Disease,Psychological Disorders	Anorexia nervosa	0.0219			HRH1	1
Neurological Disease	Extrapyramidal syndrome	0.0219			HRH1	1
Cellular Development,Hematological System Development and Function,Hematopoiesis	Differentiation of leukocyte cell lines	0.0219			HRH1	1
Cellular Growth and Proliferation,Connective Tissue Development and Function	Cytostasis of fibroblast cell lines	0.0224			ABCC3	1
Gastrointestinal Disease	Chemotherapy sickness	0.0229			HRH1	1
Neurological Disease,Psychological Disorders	Manic bipolar I disorder	0.0229			HRH1	1
Neurological Disease,Psychological Disorders	Mixed bipolar I disorder	0.0229			HRH1	1
Cancer,Organismal Injury and Abnormalities	Genitourinary adenocarcinoma	0.023			ABCC3,CDO1,CYP2B6,DIO2,GCK,NPC1L1,POLQ,SEC14L4	8
Psychological Disorders	Panic disorder	0.0234			HRH1	1
Infectious Diseases	Viral Infection	0.0238			CYP2B6,GCK,HRH1,NPC1L1	4
Dermatological Diseases and Conditions,Organismal Injury and Abnormalities	Senile lentigo	0.0239			SEC14L4	1
Dermatological Diseases and Conditions,Inflammatory Disease,Inflammatory Response,Organismal Injury and Abnormalities	Eczema	0.0239			HRH1	1
Cell Signaling	G-protein signaling, coupled to IP3 second messenger (phospholipase C activating)	0.0239			HRH1	1
Neurological Disease,Psychological Disorders	Relapsed schizophrenia	0.0239			HRH1	1
Cancer,Organismal Injury and Abnormalities	Development of adenocarcinoma	0.0249			ABCC3,CDO1,CYP2B6,DIO2,NPC1L1,POLQ,SEC14L4	7
Carbohydrate Metabolism,Energy Production,Small Molecule Biochemistry	Oxidation of D-glucose	0.0249			GCK	1
Cancer,Organismal Injury and Abnormalities	Abdominal carcinoma	0.0251			ABCC3,CDO1,CYP2B6,DIO2,GCK,HMGCS2,HRH1,NPC1L1,POLQ,PPP1R3C,SEC14L4	11
Cardiovascular Disease,Organismal Injury and Abnormalities	Infarction	0.0252			HRH1,NPC1L1	2
Psychological Disorders	Treatment resistant depression	0.0259			HRH1	1
Endocrine System Disorders,Metabolic Disease,Organismal Injury and Abnormalities	Cushing syndrome	0.0264			HRH1	1
Neurological Disease,Psychological Disorders	Early-onset schizophrenia	0.0264			HRH1	1
Carbohydrate Metabolism,Molecular Transport,Small Molecule Biochemistry	Accumulation of inositol phosphate	0.0269			HRH1	1
Psychological Disorders	Drug abuse	0.0269			HRH1	1
Cellular Function and Maintenance	Cellular homeostasis	0.0272			ABCC3,GCK,HRH1,PPP1R3C	4
Hereditary Disorder,Neurological Disease,Organismal Injury and Abnormalities,Psychological Disorders	Schizophreniform psychosis	0.0274			HRH1	1
Organismal Survival	Organismal death	0.0276		-0.505	CDO1,GCK,HRH1,POLQ,PPP1R3C	5
Dermatological Diseases and Conditions,Immunological Disease,Inflammatory Disease,Inflammatory Response,Organismal Injury and Abnormalities	Contact dermatitis	0.0279			HRH1	1
Gastrointestinal Disease	Postoperative nausea and vomiting	0.0279			HRH1	1
Psychological Disorders	Borderline personality disorder	0.0283			HRH1	1
Psychological Disorders	Alcohol abuse	0.0288			HRH1	1
Neurological Disease,Psychological Disorders	Obsessive-compulsive disorder	0.0288			HRH1	1
Cardiovascular Disease,Organismal Injury and Abnormalities,Skeletal and Muscular Disorders	ST-elevation myocardial infarction	0.0293			NPC1L1	1
Cell Death and Survival	Cell viability of ovarian cancer cell lines	0.0293			ABCC3	1
Neurological Disease,Psychological Disorders	Bipolar depression	0.0293			HRH1	1
Nutritional Disease,Psychological Disorders	Anorexia	0.0298			HRH1	1
Neurological Disease,Organismal Injury and Abnormalities	Brain lesion	0.0299			ABCC3,HRH1,SEC14L4	3
Molecular Transport,Small Molecule Biochemistry	Quantity of bilirubin	0.0303			ABCC3	1
Amino Acid Metabolism	Abnormal quantity of amino acids	0.0303			CDO1	1
Amino Acid Metabolism,Drug Metabolism,Endocrine System Development and Function,Molecular Transport,Small Molecule Biochemistry	Concentration of levothyroxine	0.0303			DIO2	1
Connective Tissue Development and Function,Tissue Morphology	Quantity of brown adipose tissue	0.0303			HRH1	1
Organismal Injury and Abnormalities,Skeletal and Muscular Disorders	Fibromyalgia	0.0303			HRH1	1
Cancer,Organismal Injury and Abnormalities,Reproductive System Disease	Prostate cancer	0.0304			CDO1,GCK,HRH1,NPC1L1,POLQ,PPP1R3C	6
Respiratory Disease	Lower respiratory tract disorder	0.0307			ABCC3,HRH1	2
Carbohydrate Metabolism,Small Molecule Biochemistry	Production of lactic acid	0.0308			GCK	1
Cardiovascular System Development and Function,Organ Development,Organ Morphology,Skeletal and Muscular System Development and Function	Contractility of myocardium	0.0308			DIO2	1
Respiratory Disease	Cough	0.0313			HRH1	1
Renal and Urological System Development and Function	Homeostasis of urine	0.0313			DIO2	1
Cardiovascular Disease,Hematological Disease,Metabolic Disease	Hypertriglyceridemia	0.0313			NPC1L1	1
Psychological Disorders	Agitation	0.0318			HRH1	1
Inflammatory Response,Organismal Injury and Abnormalities,Respiratory Disease	Inflammation of airway	0.0323			HRH1	1
Cancer,Endocrine System Disorders,Organismal Injury and Abnormalities,Reproductive System Disease	Carcinoma in situ of testis	0.0323			SEC14L4	1
Gastrointestinal Disease,Hepatic System Disease,Organismal Injury and Abnormalities	Failure of liver	0.0328			HRH1	1
Cardiovascular Disease,Hereditary Disorder,Organismal Injury and Abnormalities	Familial cardiovascular disease	0.0331			HRH1,NPC1L1	2
Endocrine System Disorders,Gastrointestinal Disease,Metabolic Disease,Organismal Injury and Abnormalities	Non-insulin-dependent diabetes mellitus	0.0334			GCK,NPC1L1	2
Psychological Disorders	Generalized anxiety disorder	0.0337			HRH1	1
Gastrointestinal Disease,Hematological Disease,Immunological Disease,Inflammatory Disease,Organismal Injury and Abnormalities	Eosinophilia of esophagus	0.0337			HRH1	1
Cell Morphology,Nervous System Development and Function,Neurological Disease,Organ Morphology,Organismal Development,Organismal Injury and Abnormalities,Tissue Morphology	Abnormal morphology of Purkinje cells	0.0337			PPP1R3C	1
Hereditary Disorder,Neurological Disease,Organismal Injury and Abnormalities	Tourette syndrome	0.0337			HRH1	1
Psychological Disorders	Sporadic psychological disorder	0.0342			HRH1	1
Neurological Disease,Psychological Disorders	Attention deficit hyperactivity disorder	0.0347			HRH1	1
Cellular Assembly and Organization,DNA Replication, Recombination, and Repair	Formation of gamma H2AX nuclear focus	0.0352			POLQ	1
Protein Synthesis	Quantity of hdl cholesterol in blood	0.0357			NPC1L1	1
Cancer,Gastrointestinal Disease,Organismal Injury and Abnormalities	Esophageal adenocarcinoma	0.0357			DIO2,PPP1R3C	2
Immunological Disease,Inflammatory Disease,Inflammatory Response	Allergic inflammation	0.0362			HRH1	1
Immunological Disease	Anaphylaxis	0.0367			HRH1	1
Cell-To-Cell Signaling and Interaction,Molecular Transport,Small Molecule Biochemistry	Concentration of 5-hydroxytryptamine	0.0367			HRH1	1
Embryonic Development,Organ Development,Organismal Development,Reproductive System Development and Function,Tissue Development	Lactation	0.0371			CDO1	1
Endocrine System Disorders,Gastrointestinal Disease,Hepatic System Disease,Metabolic Disease,Organismal Injury and Abnormalities	Nonalcoholic fatty liver disease	0.0376			NPC1L1	1
Neurological Disease,Organismal Injury and Abnormalities,Psychological Disorders	Cocaine-related disorder	0.0376			HRH1	1
Cellular Assembly and Organization	Binding of cellular membrane	0.0381			NPC1L1	1
Cancer,Organismal Injury and Abnormalities,Renal and Urological Disease	Chromophobe renal cell carcinoma	0.0386			POLQ	1
Organismal Functions	Thermogenesis	0.0401			DIO2	1
Cardiovascular Disease	Hemodynamic instability	0.041			HRH1	1
Cell Death and Survival,Endocrine System Disorders,Gastrointestinal Disease,Organismal Injury and Abnormalities	Apoptosis of beta islet cells	0.041			GCK	1
Neurological Disease,Organismal Injury and Abnormalities,Psychological Disorders	Delirium	0.042			HRH1	1
Humoral Immune Response,Protein Synthesis	Quantity of IgG3	0.0435			HRH1	1
Cancer,Gastrointestinal Disease,Hepatic System Disease,Organismal Injury and Abnormalities	Liver tumor	0.0437			ABCC3,CDO1,CYP2B6,DIO2,GCK,HMGCS2,POLQ,PPP1R3C,SEC14L4	9
Cell Death and Survival,Renal and Urological System Development and Function	Cell viability of kidney cell lines	0.0439			ABCC3	1
Psychological Disorders	Social anxiety disorder	0.0439			HRH1	1
Cancer,Dermatological Diseases and Conditions,Hematological Disease,Immunological Disease,Organismal Injury and Abnormalities	Sézary syndrome	0.0444			CDO1	1
Cell Signaling,Molecular Transport,Vitamin and Mineral Metabolism	Uptake of Ca2+	0.0444			DIO2	1
Cellular Movement,Hematological System Development and Function,Immune Cell Trafficking,Inflammatory Response	Chemotaxis of dendritic cells	0.0444			HRH1	1
Hematological Disease,Immunological Disease,Organismal Injury and Abnormalities	Abnormal function of B lymphocytes	0.0454			POLQ	1
Lipid Metabolism,Small Molecule Biochemistry,Vitamin and Mineral Metabolism	Synthesis of cholesterol	0.0454			NPC1L1	1
Cancer,Neurological Disease,Organismal Injury and Abnormalities	Glioma	0.0459			ABCC3,POLQ,SEC14L4	3
Connective Tissue Disorders,Immunological Disease,Inflammatory Disease,Inflammatory Response,Organismal Injury and Abnormalities,Skeletal and Muscular Disorders	Early stage rheumatoid arthritis	0.0468			CYP2B6	1
Connective Tissue Development and Function,Tissue Morphology	Quantity of white adipose tissue	0.0478			HRH1	1
Metabolic Disease	Abnormal activity of enzyme	0.0488			PPP1R3C	1
Cancer,Gastrointestinal Disease,Organismal Injury and Abnormalities	Rectal adenocarcinoma	0.0491			DIO2,POLQ	2
Cancer,Hematological Disease,Immunological Disease,Organismal Injury and Abnormalities	Chronic leukemia	0.0496			ABCC3,POLQ	2
Neurological Disease,Psychological Disorders	Post-traumatic stress disorder	0.0497			HRH1	1
Organismal Injury and Abnormalities	Postoperative pain	0.0497			HRH1	1
Gastrointestinal Disease,Hepatic System Disease,Inflammatory Disease,Organismal Injury and Abnormalities	Primary biliary cirrhosis	0.0497			ABCC3	1
Cancer,Organismal Injury and Abnormalities	Cancer of secretory structure	0.0498			ABCC3,CDO1,GCK,HRH1,NPC1L1,POLQ,PPP1R3C	7
