# Supplementary material for: Dietary intake of bioactive ingredients impacts liver and adipose tissue transcriptomes in a porcine model of prepubertal early obesity
Source: Sci Rep. 2020 Mar 25;10:5375. doi: 10.1038/s41598-020-62320-4 (PMC7096439; doi:10.1038/s41598-020-62320-4)
Supplement: Supplementary file 5 — Supplementary information5. [file 41598_2020_62320_MOESM5_ESM.xlsx]

## Sheet: Hoja1
ID	Molecules in Network	Score	Focus Molecules	Top Diseases and Functions
1	ACLY,ACSS2,ADM,ALDH1A3,ALT,AMPH,Ap2,CD68,Dynamin,GCLM,HDL,HDL-cholesterol,ITGB8,Ldh (complex),LDL,LDL-cholesterol,LDLR,miR-122-5p (miRNAs w/seed GGAGUGU),MSR1,NFkB (complex),Notch,NPC1,Nr1h,NUMBL,PADI2,PI3K (family),SCAVENGER receptor CLASS A,Secretase gamma,SH3GL2,SLIT2,Sod,SOD3,Srebp,STARD4,TRIB1	34	19	[Lipid Metabolism, Molecular Transport, Small Molecule Biochemistry]
2	ACTG2,ANG,ARHGEF25,BMP7,C1q,C1QA,C1QB,C1QC,CD163,COL13A1,COL4A6,collagen,Collagen Alpha1,ERK1/2,F13A1,Fibrin,Fibrinogen,GRB10,GRB14,IFN type 1,IGFBP5,IgG1,JINK1/2,N-cor,NAD ,Pdi,Rab5,Rar,RDH5,Rxr,Smad1/5/8,SMOOTH MUSCLE ACTIN,transglutaminase,VitaminD3-VDR-RXR,XDH	29	17	[Developmental Disorder, Hereditary Disorder, Immunological Disease]
3	ACTA1,ACTB,Actin,ADRB,Alpha Actinin,Alpha catenin,C4BPA,CILP,CNN1,Cofilin,COTL1,DAPK1,DTNA,ERK,F Actin,G-Actin,Lh,Mlc,MRC1,MSMO1,MYH11,MYH4,MYOM2,Myosin,NEB,Pdgf (complex),phosphatase,PKNOX1,PP1 protein complex group,PPP1R14A,Profilin,Proinsulin,Rock,SCG5,TEC/BTK/ITK/TXK/BMX	29	17	[Skeletal and Muscular System Development and Function, Skeletal and Muscular Disorders, Cell Morphology]
4	ADCY,AGT,AMPK,Calmodulin,CG,CRELD1,FSH,G protein alphai,GATM,GNRH,Gpcr,Gsk3,GUCY2C,IKK (complex),Insulin,KCNAB1,LEP,miR-103-3p (and other miRNAs w/seed GCAGCAU),MRPS6,P2RY12,Pde4,Pka,Pkc(s),PLC,PRDX1,PRKAA,RAS,RBM3,S1PR3,SLC25A33,STAR,THRSP,TSH,Vegf,voltage-gated calcium channel	25	15	[Endocrine System Development and Function, Lipid Metabolism, Small Molecule Biochemistry]
5	Akt,CD53,CDK4/6,Collagen type I,Collagen(s),CPE,CRLF2,Cyclin D,Ecm,EIF4EBP1,Fc gamma receptor,FCGR2A,FGR,Hif1,Hsp27,HUNK,Integrin,Integrin alpha 4 beta 1,LCP1,Lfa-1,miR-34a-5p (and other miRNAs w/seed GGCAGUG),NADPH oxidase,phosphate,Pld,PP2A,PPM1J,Ppp2c,Ptk,Rb,RHPN2,Sphk,SRGN,SYK/ZAP,TSPAN4,Wnt	23	14	[Hematological Disease, Immunological Disease, Cancer]
6	ATP8A2,Calcineurin protein(s),Caspase 3/7,CD1A,CD3,CD86,Cdc2,cytochrome C,cytokine,DNAJA1,Gm-csf,Hdac,HLCS,HSP,Hsp70,Hsp90,HSPA12A,HSPA1A/HSPA1B,HSPA4L,HSPH1,IFN alpha/beta,Ifn gamma,Ifnar,Ige,IL12 (complex),Jnk,KRT8,NFAT (complex),Nfat (family),Nos,NPNT,NR3C2,Raf,RHOQ,RNF207	23	14	[Cellular Compromise, Cellular Function and Maintenance, Cellular Assembly and Organization]
7	AMBN,ARHGEF28,caspase,CDKN1A,chemokine,CYP,EPPK1,estrogen receptor,Focal adhesion kinase,GIMAP4,Histone h3,HOXA9,Ifn,IgG,IL12 (family),Interferon alpha,IRX1,ITGB2,LYZ,Mapk,Mmp,P38 MAPK,P4HA1,PGLYRP2,Rac,Ras homolog,S100A9,Sfk,Shc,Sos,SRC (family),TCR,TFRC,Tnf (family),trypsin	21	13	[Cellular Function and Maintenance, Organ Development, Tissue Development]
8	3-beta,17-beta-androstanediol,Adaptor protein 2,androstenediol,AR,beta-estradiol,bisphenol A,CACNA1D,CACNB4,CASZ1,CD276,Ck2,COL13A1,EGFR,ESR2,FKBP10,HTATIP2,HTRA3,HTRA4,Ivl,KCNMB1,LTB4R2,MINOS1-NBL1/NBL1,miR-615-3p (miRNAs w/seed CCGAGCC),MPZ,PTGFR,QTRT2,RBM47,RNA polymerase II,SMOC1,SYT3,TEAD3,TGIF2,THEM6,TMEM182,TRIM25	21	13	[Organ Morphology, Organismal Development, Reproductive System Development and Function]
9	ADAM7,ADAMDEC1,ADAMTS10,ADAMTS18,ADAMTS2,ADAMTS9,AHRR,C9orf116,CD79B,CUL7,DDIT4L,DNASE1,GATA2,HDAC5,Igg3,IL17A,IL4,LRRN4CL,Metalloprotease,miR-126a-3p (and other miRNAs w/seed CGUACCG),MMP17,MMP20,MMP26,NTHL1,RHAG,RHCE/RHD,rheumatoid factor,ROGDI,SERPINI2,SLC25A25,SRPK2,TMTC1,TMTC4,TP53,YWHAZ	21	13	[Cardiovascular Disease, Cell Death and Survival, Cellular Assembly and Organization]
10	ADK,ANXA8/ANXA8L1,APOA1,APP,ASGR1,CASZ1,CES3,CLIC3,CREB1,CUL3,DYRK1A,EZH2,FAM117A,HISTONE,HOXA-AS2,HTT,KCTD11,KCTD21,KDELC1,KLF7,KLHL31,LSAMP,MCTP2,miR-214-5p (miRNAs w/seed GCCUGUC),miR-92b-5p (miRNAs w/seed GGGACGG),NEGR1,NTM,OPA3,Pou3f1,SPEF2,TMOD4,TP53INP2,trehalose,tretinoin,VSIG4	18	12	[Cell Death and Survival, Nervous System Development and Function, Cellular Growth and Proliferation]
11	C6orf106,CAV1,CD276,CDKL3,CHIP/Hsc70/Hsp70/Hsp90/Bag2,DDX59,DNAJB14,DYRK3,EGLN,EGLN3,EPO,FBXO25,HDAC8,HES5,HSP90AA1,HSPA8,IL19,IL20,KCNV2,KLHL34,MAML3,N4BP2L1,OSBPL7,OSM,PIH1D3,PRRG1,RAB20,RPS6KL1,SBSPON,SHMT1,STAT,STAT5A,VWA8,ZFAND2A,ZNF579	15	10	[Cell Signaling, Cell-To-Cell Signaling and Interaction, Cell Death and Survival]
12	Alp,Ap1,Collagen type IV,Creb,CSF1R,Cyclin A,ENTPD5,FGFR2,GLUL,GMPR,Growth hormone,hemoglobin,Histone h4,IFN Beta,Iga,Igm,IL1,Immunoglobulin,Laminin (complex),Laminin (family),MAP2K1/2,Mek,MMP9,p70 S6k,p85 (pik3r),PDGF BB,PI3K (complex),PI3K p85,PLC gamma,Pro-inflammatory Cytokine,RBP4,Smad,SPP1,STAT5a/b,Tgf beta	11	8	[Cancer, Endocrine System Disorders, Organismal Injury and Abnormalities]
13	AKTIP,FAM160A1,HOOK3	2	1	[Cellular Assembly and Organization, Cellular Function and Maintenance, Cellular Development]
