# Supplementary material for: Dietary intake of bioactive ingredients impacts liver and adipose tissue transcriptomes in a porcine model of prepubertal early obesity
Source: Sci Rep. 2020 Mar 25;10:5375. doi: 10.1038/s41598-020-62320-4 (PMC7096439; doi:10.1038/s41598-020-62320-4)
Supplement: Supplementary file 6 — Supplementary information6. [file 41598_2020_62320_MOESM6_ESM.xlsx]

## Sheet: Hoja1
Categories	Diseases or Functions Annotation	p-Value	Predicted Activation State	Activation z-score	Molecules	# Molecules
Connective Tissue Disorders,Inflammatory Disease,Inflammatory Response,Organismal Injury and Abnormalities,Skeletal and Muscular Disorders	Inflammation of joint	5.79e-15		0.912	ACLY,ACTA1,ADAMTS18,ADM,ANG,C1QA,CD163,CD1A,CD68,CD86,CDKN1A,CILP,COL4A6,CPE,CSF1R,F13A1,FCGR2A,FGR,GLUL,GRB10,HSPA1A/HSPA1B,HSPA8,IGFBP5,ITGB2,LCP1,LDLR,LEP,LYZ,MAML3,MCTP2,MMP9,MRC1,MSR1,PADI2,PGLYRP2,PRDX1,RBP4,S100A9,SOD3,SPP1,TFRC,VSIG4,XDH	43
Connective Tissue Disorders,Inflammatory Disease,Organismal Injury and Abnormalities,Skeletal and Muscular Disorders	Rheumatic Disease	7.35e-14		0.912	ACLY,ACTA1,ADAMTS18,ADM,ANG,C1QA,C1QB,CD163,CD1A,CD68,CD86,CDKN1A,CILP,COL4A6,CPE,CSF1R,DAPK1,F13A1,FCGR2A,FGFR2,FGR,GLUL,GRB10,HSPA1A/HSPA1B,HSPA8,IGFBP5,ITGB2,LCP1,LDLR,LEP,LYZ,MAML3,MCTP2,MMP9,MRC1,MSR1,PADI2,PGLYRP2,PRDX1,RBP4,S100A9,SOD3,SPP1,TFRC,VSIG4,XDH	46
Cancer,Organismal Injury and Abnormalities	Non-hematological solid tumor	6e-13		0.332	ACLY,ACSS2,ACTA1,ACTB,ACTG2,ADAM7,ADAMDEC1,ADAMTS18,ADM,AGT,AHRR,ALDH1A3,AMBN,AMPH,ANG,ARHGEF25,ARHGEF28,ATP8A2,BMP7,C1QA,C1QB,C1QC,C4BPA,CD163,CD1A,CD53,CD68,CD86,CDKL3,CDKN1A,CILP,CNN1,COL13A1,COL4A6,COTL1,CPE,CRELD1,CRLF2,CSF1R,CUL7,DAPK1,DNAJA1,DTNA,EIF4EBP1,ENTPD5,EPPK1,F13A1,FAM117A,FAM160A1,FCGR2A,FGFR2,FGR,FKBP10,GATM,GCLM,GIMAP4,GLUL,GMPR,GRB10,GRB14,GUCY2C,HLCS,HOXA9,HSPA12A,HSPA1A/HSPA…	159
Cancer,Organismal Injury and Abnormalities	Non-melanoma solid tumor	1.09e-12		0.374	ACLY,ACSS2,ACTA1,ACTB,ACTG2,ADAM7,ADAMDEC1,ADAMTS18,ADM,AGT,AHRR,ALDH1A3,AMBN,AMPH,ARHGEF25,ARHGEF28,ATP8A2,BMP7,C1QA,C1QB,C1QC,C4BPA,CD163,CD1A,CD53,CD68,CD86,CDKL3,CDKN1A,CILP,CNN1,COL13A1,COL4A6,COTL1,CPE,CRELD1,CRLF2,CSF1R,CUL7,DAPK1,DNAJA1,DTNA,EIF4EBP1,ENTPD5,EPPK1,F13A1,FAM117A,FAM160A1,FCGR2A,FGFR2,FGR,FKBP10,GATM,GCLM,GIMAP4,GLUL,GMPR,GRB10,GRB14,GUCY2C,HLCS,HOXA9,HSPA12A,HSPA1A/HSPA1B,H…	158
Cancer,Organismal Injury and Abnormalities	Incidence of tumor	2.32e-12		-1.025	ACLY,ACSS2,ACTA1,ACTG2,ADAM7,ADAMDEC1,ADAMTS18,ADM,AGT,AHRR,ALDH1A3,AMBN,AMPH,ARHGEF25,ARHGEF28,ATP8A2,BMP7,C1QC,C4BPA,CD163,CD1A,CD68,CD86,CDKL3,CDKN1A,CILP,CNN1,COL13A1,COL4A6,CPE,CRLF2,CSF1R,CUL7,DAPK1,DNAJA1,DTNA,EIF4EBP1,ENTPD5,EPPK1,F13A1,FCGR2A,FGFR2,FGR,FKBP10,GATM,GCLM,GLUL,GMPR,GRB10,GRB14,GUCY2C,HLCS,HOXA9,HSPA12A,HSPA4L,HSPA8,HSPH1,HTRA4,HUNK,IGFBP5,IRX1,ITGB2,ITGB8,KCNAB1,KCNMB1,KCTD…	124
Cancer,Organismal Injury and Abnormalities	Frequency of tumor	4.41e-12		-0.832	ACLY,ACSS2,ACTA1,ADAM7,ADAMDEC1,ADAMTS18,ADM,AGT,AHRR,ALDH1A3,AMBN,AMPH,ARHGEF25,ARHGEF28,ATP8A2,BMP7,C1QC,C4BPA,CD163,CD1A,CD68,CD86,CDKL3,CDKN1A,CILP,CNN1,COL13A1,COL4A6,CPE,CRLF2,CSF1R,CUL7,DAPK1,DNAJA1,DTNA,EIF4EBP1,ENTPD5,EPPK1,F13A1,FCGR2A,FGFR2,FGR,FKBP10,GATM,GCLM,GLUL,GMPR,GRB10,GRB14,GUCY2C,HLCS,HOXA9,HSPA12A,HSPA4L,HSPA8,HSPH1,HTRA4,HUNK,IGFBP5,IRX1,ITGB2,ITGB8,KCNAB1,KCTD21,KLHL31,KRT…	121
Cancer,Organismal Injury and Abnormalities	Cancer	5.18e-12		1.349	ACLY,ACSS2,ACTA1,ACTB,ACTG2,ADAM7,ADAMDEC1,ADAMTS18,ADM,AGT,AHRR,ALDH1A3,AMBN,AMPH,ANG,ARHGEF25,ARHGEF28,ATP8A2,BMP7,C1QA,C1QB,C1QC,C4BPA,CD163,CD1A,CD53,CD68,CD86,CDKL3,CDKN1A,CILP,CNN1,COL13A1,COL4A6,COTL1,CPE,CRELD1,CRLF2,CSF1R,CUL7,DAPK1,DNAJA1,DTNA,EIF4EBP1,ENTPD5,EPPK1,F13A1,FAM117A,FAM160A1,FCGR2A,FGFR2,FGR,FKBP10,GATM,GCLM,GIMAP4,GLUL,GMPR,GRB10,GRB14,GUCY2C,HLCS,HOXA9,HSPA12A,HSPA1A/HSPA…	160
Cancer,Organismal Injury and Abnormalities	Solid tumor	5.39e-12		1.976	ACLY,ACSS2,ACTA1,ACTB,ACTG2,ADAM7,ADAMDEC1,ADAMTS18,ADM,AGT,AHRR,ALDH1A3,AMBN,AMPH,ANG,ARHGEF25,ARHGEF28,ATP8A2,BMP7,C1QA,C1QB,C1QC,C4BPA,CD163,CD1A,CD53,CD68,CD86,CDKL3,CDKN1A,CILP,CNN1,COL13A1,COL4A6,COTL1,CPE,CRELD1,CRLF2,CSF1R,CUL7,DAPK1,DNAJA1,DTNA,EIF4EBP1,ENTPD5,EPPK1,F13A1,FAM117A,FAM160A1,FCGR2A,FGFR2,FGR,FKBP10,GATM,GCLM,GIMAP4,GLUL,GMPR,GRB10,GRB14,GUCY2C,HLCS,HOXA9,HSPA12A,HSPA1A/HSPA…	160
Cancer,Organismal Injury and Abnormalities	Extracranial solid tumor	1.04e-11		1.431	ACLY,ACSS2,ACTA1,ACTB,ACTG2,ADAM7,ADAMDEC1,ADAMTS18,ADM,AGT,AHRR,ALDH1A3,AMBN,AMPH,ANG,ARHGEF25,ARHGEF28,ATP8A2,BMP7,C1QA,C1QB,C1QC,C4BPA,CD163,CD1A,CD53,CD68,CD86,CDKL3,CDKN1A,CILP,CNN1,COL13A1,COL4A6,COTL1,CPE,CRELD1,CRLF2,CSF1R,CUL7,DAPK1,DNAJA1,DTNA,EIF4EBP1,ENTPD5,EPPK1,F13A1,FAM117A,FAM160A1,FCGR2A,FGFR2,FGR,FKBP10,GATM,GCLM,GIMAP4,GLUL,GMPR,GRB10,GRB14,GUCY2C,HLCS,HOXA9,HSPA12A,HSPA1A/HSPA…	159
Cancer,Organismal Injury and Abnormalities	Malignant solid tumor	1.11e-11		1.592	ACLY,ACSS2,ACTA1,ACTB,ACTG2,ADAM7,ADAMDEC1,ADAMTS18,ADM,AGT,AHRR,ALDH1A3,AMBN,AMPH,ANG,ARHGEF25,ARHGEF28,ATP8A2,BMP7,C1QA,C1QB,C1QC,C4BPA,CD163,CD1A,CD53,CD68,CD86,CDKL3,CDKN1A,CILP,CNN1,COL13A1,COL4A6,COTL1,CPE,CRELD1,CRLF2,CSF1R,CUL7,DAPK1,DNAJA1,DTNA,EIF4EBP1,ENTPD5,EPPK1,F13A1,FAM117A,FAM160A1,FCGR2A,FGFR2,FGR,FKBP10,GATM,GCLM,GIMAP4,GLUL,GMPR,GRB10,GRB14,GUCY2C,HLCS,HOXA9,HSPA12A,HSPA1A/HSPA…	159
Cancer,Organismal Injury and Abnormalities	Epithelial neoplasm	1.13e-11		-0.187	ACLY,ACSS2,ACTA1,ACTB,ACTG2,ADAM7,ADAMDEC1,ADAMTS18,ADM,AGT,AHRR,ALDH1A3,AMBN,AMPH,ARHGEF25,ARHGEF28,ATP8A2,BMP7,C1QA,C1QB,C1QC,C4BPA,CD163,CD1A,CD53,CD68,CD86,CDKL3,CDKN1A,CILP,CNN1,COL13A1,COL4A6,COTL1,CPE,CRELD1,CRLF2,CSF1R,CUL7,DAPK1,DNAJA1,DTNA,EIF4EBP1,ENTPD5,EPPK1,F13A1,FAM117A,FAM160A1,FGFR2,FGR,FKBP10,GATM,GCLM,GIMAP4,GLUL,GMPR,GRB10,GRB14,GUCY2C,HLCS,HOXA9,HSPA12A,HSPA1A/HSPA1B,HSPA4L,H…	156
Cancer,Organismal Injury and Abnormalities	Nonhematologic malignant neoplasm	1.41e-11		0.65	ACLY,ACSS2,ACTA1,ACTB,ACTG2,ADAM7,ADAMDEC1,ADAMTS18,ADM,AGT,AHRR,ALDH1A3,AMBN,AMPH,ANG,ARHGEF25,ARHGEF28,ATP8A2,BMP7,C1QA,C1QB,C1QC,C4BPA,CD163,CD1A,CD53,CD68,CD86,CDKL3,CDKN1A,CILP,CNN1,COL13A1,COL4A6,COTL1,CPE,CRELD1,CRLF2,CSF1R,CUL7,DAPK1,DNAJA1,DTNA,EIF4EBP1,ENTPD5,EPPK1,F13A1,FAM117A,FAM160A1,FCGR2A,FGFR2,FGR,FKBP10,GATM,GCLM,GIMAP4,GLUL,GMPR,GRB10,GRB14,GUCY2C,HLCS,HOXA9,HSPA12A,HSPA1A/HSPA…	157
Immunological Disease	Systemic autoimmune syndrome	2.79e-11			ACLY,ACTA1,ADM,AGT,ANG,C1QA,CD163,CD1A,CD68,CD86,COL4A6,DAPK1,FCGR2A,FGR,GIMAP4,GLUL,GRB10,GUCY2C,HSPA1A/HSPA1B,HSPA8,IGFBP5,ITGB2,LCP1,LEP,LYZ,MAML3,MCTP2,miR-122-5p (miRNAs w/seed GGAGUGU),miR-34a-5p (and other miRNAs w/seed GGCAGUG),MMP9,MRC1,MYH11,PADI2,PRDX1,RBP4,S100A9,SPP1,TFRC,TGIF2,TMTC1,VSIG4,XDH	42
Cancer,Gastrointestinal Disease,Organismal Injury and Abnormalities	Gastrointestinal tumor	3.1e-11		-0.339	ACLY,ACSS2,ACTA1,ACTB,ACTG2,ADAM7,ADAMDEC1,ADAMTS18,ADM,AGT,AHRR,ALDH1A3,AMBN,AMPH,ARHGEF25,ARHGEF28,ATP8A2,BMP7,C1QC,C4BPA,CD163,CD1A,CD68,CD86,CDKN1A,CILP,CNN1,COL4A6,COTL1,CPE,CRELD1,CRLF2,CSF1R,CUL7,DAPK1,DNAJA1,DTNA,EIF4EBP1,ENTPD5,F13A1,FAM160A1,FCGR2A,FGFR2,FGR,FKBP10,GCLM,GLUL,GMPR,GRB10,GRB14,GUCY2C,HLCS,HOXA9,HSPA12A,HSPA4L,HSPA8,HSPH1,HTRA3,HTRA4,HUNK,IGFBP5,IRX1,ITGB2,ITGB8,KCNAB1,KCN…	137
Cancer,Gastrointestinal Disease,Organismal Injury and Abnormalities	Gastrointestinal tract cancer	6.41e-11			ACLY,ACSS2,ACTA1,ACTB,ACTG2,ADAM7,ADAMDEC1,ADAMTS18,ADM,AGT,AHRR,ALDH1A3,AMBN,AMPH,ARHGEF25,ARHGEF28,ATP8A2,BMP7,C1QC,C4BPA,CD163,CD1A,CD68,CD86,CDKN1A,CILP,CNN1,COL4A6,COTL1,CPE,CRELD1,CRLF2,CSF1R,CUL7,DAPK1,DNAJA1,DTNA,EIF4EBP1,ENTPD5,F13A1,FAM160A1,FCGR2A,FGFR2,FGR,FKBP10,GCLM,GLUL,GMPR,GRB10,GRB14,GUCY2C,HLCS,HOXA9,HSPA12A,HSPA4L,HSPA8,HSPH1,HTRA3,HTRA4,HUNK,IGFBP5,IRX1,ITGB2,ITGB8,KCNAB1,KCN…	136
Cancer,Organismal Injury and Abnormalities	Development of malignant tumor	8.28e-11		-1.019	ACLY,ACSS2,ACTA1,ADAM7,ADAMDEC1,ADAMTS18,ADM,AGT,AHRR,ALDH1A3,AMBN,AMPH,ARHGEF25,ARHGEF28,ATP8A2,BMP7,C1QC,C4BPA,CD163,CD1A,CD68,CD86,CDKL3,CDKN1A,CILP,CNN1,COL13A1,COL4A6,CPE,CRLF2,CSF1R,CUL7,DAPK1,DNAJA1,DTNA,ENTPD5,EPPK1,F13A1,FCGR2A,FGFR2,FGR,FKBP10,GATM,GCLM,GLUL,GMPR,GRB10,GRB14,GUCY2C,HLCS,HOXA9,HSPA12A,HSPA4L,HSPA8,HSPH1,HTRA4,HUNK,IGFBP5,IRX1,ITGB2,ITGB8,KCNAB1,KCTD21,KLHL31,KRT8,LCP1,LD…	117
Cancer,Organismal Injury and Abnormalities	Tumorigenesis of epithelial neoplasm	9.21e-11		-1.368	ACLY,ACSS2,ACTA1,ADAM7,ADAMDEC1,ADAMTS18,ADM,AGT,AHRR,ALDH1A3,AMBN,AMPH,ARHGEF25,ARHGEF28,ATP8A2,BMP7,C1QC,C4BPA,CD163,CD1A,CD68,CD86,CDKL3,CDKN1A,CILP,COL13A1,COL4A6,CPE,CRLF2,CSF1R,CUL7,DAPK1,DNAJA1,DTNA,EIF4EBP1,ENTPD5,EPPK1,F13A1,FGFR2,FGR,FKBP10,GATM,GCLM,GLUL,GMPR,GRB10,GRB14,GUCY2C,HLCS,HOXA9,HSPA12A,HSPA4L,HSPA8,HSPH1,HTRA4,HUNK,IRX1,ITGB2,ITGB8,KCNAB1,KCTD21,KLHL31,KRT8,LCP1,LDLR,LEP,LSA…	117
Cancer,Organismal Injury and Abnormalities	Abdominal cancer	1.07e-10		-0.811	ACLY,ACSS2,ACTA1,ACTB,ACTG2,ADAM7,ADAMDEC1,ADAMTS18,ADM,AGT,AHRR,ALDH1A3,AMBN,AMPH,ANG,ARHGEF25,ARHGEF28,ATP8A2,BMP7,C1QC,C4BPA,CD163,CD1A,CD53,CD68,CD86,CDKL3,CDKN1A,CILP,CNN1,COL13A1,COL4A6,COTL1,CPE,CRELD1,CRLF2,CSF1R,CUL7,DAPK1,DNAJA1,DTNA,EIF4EBP1,ENTPD5,EPPK1,F13A1,FAM117A,FAM160A1,FCGR2A,FGFR2,FGR,FKBP10,GATM,GCLM,GLUL,GMPR,GRB10,GRB14,GUCY2C,HLCS,HOXA9,HSPA12A,HSPA1A/HSPA1B,HSPA4L,HSPA8,H…	149
Cancer,Organismal Injury and Abnormalities	Abdominal neoplasm	1.64e-10		0.538	ACLY,ACSS2,ACTA1,ACTB,ACTG2,ADAM7,ADAMDEC1,ADAMTS18,ADM,AGT,AHRR,ALDH1A3,AMBN,AMPH,ANG,ARHGEF25,ARHGEF28,ATP8A2,BMP7,C1QC,C4BPA,CD163,CD1A,CD53,CD68,CD86,CDKL3,CDKN1A,CILP,CNN1,COL13A1,COL4A6,COTL1,CPE,CRELD1,CRLF2,CSF1R,CUL7,DAPK1,DNAJA1,DTNA,EIF4EBP1,ENTPD5,EPPK1,F13A1,FAM117A,FAM160A1,FCGR2A,FGFR2,FGR,FKBP10,GATM,GCLM,GLUL,GMPR,GRB10,GRB14,GUCY2C,HLCS,HOXA9,HSPA12A,HSPA1A/HSPA1B,HSPA4L,HSPA8,H…	150
Cancer,Organismal Injury and Abnormalities	Carcinoma	2.34e-10		-0.054	ACLY,ACSS2,ACTA1,ACTB,ACTG2,ADAM7,ADAMDEC1,ADAMTS18,ADM,AGT,AHRR,ALDH1A3,AMBN,AMPH,ARHGEF25,ARHGEF28,ATP8A2,BMP7,C1QA,C1QB,C1QC,C4BPA,CD163,CD1A,CD53,CD68,CD86,CDKL3,CDKN1A,CILP,CNN1,COL13A1,COL4A6,COTL1,CPE,CRELD1,CRLF2,CSF1R,CUL7,DAPK1,DNAJA1,DTNA,EIF4EBP1,ENTPD5,EPPK1,F13A1,FAM117A,FAM160A1,FGFR2,FGR,FKBP10,GATM,GCLM,GIMAP4,GLUL,GMPR,GRB10,GRB14,GUCY2C,HLCS,HOXA9,HSPA12A,HSPA1A/HSPA1B,HSPA4L,H…	154
Connective Tissue Disorders,Organismal Injury and Abnormalities,Skeletal and Muscular Disorders	Chronic arthropathy	2.46e-10			ACLY,ACTA1,ADM,ANG,C1QA,CD1A,CD68,CD86,COL4A6,FCGR2A,GLUL,GRB10,HSPA1A/HSPA1B,HSPA8,IGFBP5,ITGB2,LCP1,LYZ,MAML3,MCTP2,MMP9,MRC1,PADI2,PRDX1,RBP4,S100A9,SPP1,TFRC,VSIG4,XDH	30
Metabolic Disease	Amyloidosis	4.01e-10			ACLY,ACTB,AGT,AMPH,CD68,CNN1,DTNA,EIF4EBP1,FCGR2A,FGFR2,HSPA1A/HSPA1B,IGFBP5,LDLR,LEP,LYZ,miR-103-3p (and other miRNAs w/seed GCAGCAU),miR-34a-5p (and other miRNAs w/seed GGCAGUG),MMP9,MRC1,MYH11,NR3C2,PRDX1,S100A9,SCG5,SH3GL2,STAR,TFRC	27
Connective Tissue Disorders,Organismal Injury and Abnormalities,Skeletal and Muscular Disorders	Non-traumatic arthropathy	4.21e-10			ACLY,ACTA1,ADAMTS18,ADM,ANG,C1QA,CD163,CD1A,CD68,CD86,COL4A6,FCGR2A,GLUL,GRB10,HSPA1A/HSPA1B,HSPA8,IGFBP5,ITGB2,LCP1,LYZ,MAML3,MCTP2,MMP9,MRC1,PADI2,PRDX1,RBP4,S100A9,SPP1,TFRC,VSIG4,XDH	32
Inflammatory Disease	Chronic inflammatory disorder	4.73e-10			ACLY,ACTA1,ADM,AGT,ANG,C1QA,CD1A,CD68,CD86,CDKN1A,COL4A6,COTL1,FCGR2A,FGFR2,GLUL,GRB10,GUCY2C,HSPA1A/HSPA1B,HSPA8,IGFBP5,ITGB2,LCP1,LEP,LYZ,MAML3,MCTP2,MMP9,MRC1,MSMO1,PADI2,PRDX1,RBP4,S100A9,SPP1,TFRC,VSIG4,XDH	37
Cancer,Gastrointestinal Disease,Organismal Injury and Abnormalities	Digestive organ tumor	6.68e-10		-0.676	ACLY,ACSS2,ACTA1,ACTB,ACTG2,ADAM7,ADAMDEC1,ADAMTS18,ADM,AGT,AHRR,ALDH1A3,AMBN,AMPH,ANG,ARHGEF25,ARHGEF28,ATP8A2,BMP7,C1QC,C4BPA,CD163,CD1A,CD53,CD68,CD86,CDKL3,CDKN1A,CILP,CNN1,COL13A1,COL4A6,COTL1,CPE,CRELD1,CRLF2,CSF1R,CUL7,DAPK1,DNAJA1,DTNA,EIF4EBP1,ENTPD5,F13A1,FAM117A,FAM160A1,FCGR2A,FGFR2,FGR,FKBP10,GCLM,GLUL,GMPR,GRB10,GRB14,GUCY2C,HLCS,HOXA9,HSPA12A,HSPA4L,HSPA8,HSPH1,HTRA3,HTRA4,HUNK,IGF…	144
Cancer,Gastrointestinal Disease,Organismal Injury and Abnormalities	Digestive system cancer	7.79e-10		-1.838	ACLY,ACSS2,ACTA1,ACTB,ACTG2,ADAM7,ADAMDEC1,ADAMTS18,ADM,AGT,AHRR,ALDH1A3,AMBN,AMPH,ANG,ARHGEF25,ARHGEF28,ATP8A2,BMP7,C1QC,C4BPA,CD163,CD1A,CD68,CD86,CDKL3,CDKN1A,CILP,CNN1,COL13A1,COL4A6,COTL1,CPE,CRELD1,CRLF2,CSF1R,CUL7,DAPK1,DNAJA1,DTNA,EIF4EBP1,ENTPD5,F13A1,FAM117A,FAM160A1,FCGR2A,FGFR2,FGR,FKBP10,GCLM,GLUL,GMPR,GRB10,GRB14,GUCY2C,HLCS,HOXA9,HSPA12A,HSPA4L,HSPA8,HSPH1,HTRA3,HTRA4,HUNK,IGFBP5,I…	142
Connective Tissue Disorders,Immunological Disease,Inflammatory Disease,Inflammatory Response,Organismal Injury and Abnormalities,Skeletal and Muscular Disorders	Rheumatoid arthritis	9.87e-10			ACLY,ACTA1,ADM,ANG,C1QA,CD1A,CD68,CD86,COL4A6,FCGR2A,GLUL,GRB10,HSPA1A/HSPA1B,HSPA8,IGFBP5,ITGB2,LCP1,LYZ,MAML3,MCTP2,MMP9,MRC1,PADI2,PRDX1,RBP4,S100A9,SPP1,TFRC,VSIG4	29
Metabolic Disease	Glucose metabolism disorder	1.07e-09		-0.404	AGT,BMP7,C1QA,CD86,CDKN1A,COL13A1,COL4A6,CPE,EIF4EBP1,ENTPD5,FCGR2A,FGFR2,GRB10,GRB14,GUCY2C,HSPA1A/HSPA1B,IGFBP5,ITGB2,KRT8,LCP1,LDLR,LEP,LYZ,miR-103-3p (and other miRNAs w/seed GCAGCAU),miR-122-5p (miRNAs w/seed GGAGUGU),miR-126a-3p (and other miRNAs w/seed CGUACCG),miR-34a-5p (and other miRNAs w/seed GGCAGUG),MMP9,MRC1,MSR1,MYH11,NR3C2,P2RY12,phosphate,PKNOX1,RBP4,SCG5,SPP1,TMTC1,TRIB1,XDH	41
Cancer,Organismal Injury and Abnormalities	Pelvic cancer	1.41e-09			ACLY,ACSS2,ACTB,ACTG2,ADAM7,ADAMDEC1,ADAMTS18,ADM,AGT,AHRR,AMBN,AMPH,ANG,ARHGEF25,ARHGEF28,ATP8A2,BMP7,C1QC,C4BPA,CD163,CD1A,CD68,CD86,CDKL3,CDKN1A,CILP,CNN1,COL13A1,COL4A6,CPE,CRELD1,CSF1R,CUL7,DAPK1,DNAJA1,DTNA,EIF4EBP1,ENTPD5,EPPK1,F13A1,FAM117A,FAM160A1,FGFR2,FGR,FKBP10,GLUL,GMPR,GRB10,GUCY2C,HOXA9,HSPA1A/HSPA1B,HSPA4L,HSPA8,HSPH1,HTRA3,HUNK,IGFBP5,IRX1,ITGB2,ITGB8,KCNAB1,KCNMB1,KLHL31,KRT8,L…	107
Cancer,Organismal Injury and Abnormalities	Pelvic tumor	1.76e-09			ACLY,ACSS2,ACTB,ACTG2,ADAM7,ADAMDEC1,ADAMTS18,ADM,AGT,AHRR,AMBN,AMPH,ANG,ARHGEF25,ARHGEF28,ATP8A2,BMP7,C1QC,C4BPA,CD163,CD1A,CD68,CD86,CDKL3,CDKN1A,CILP,CNN1,COL13A1,COL4A6,CPE,CRELD1,CSF1R,CUL7,DAPK1,DNAJA1,DTNA,EIF4EBP1,ENTPD5,EPPK1,F13A1,FAM117A,FAM160A1,FGFR2,FGR,FKBP10,GLUL,GMPR,GRB10,GUCY2C,HOXA9,HSPA1A/HSPA1B,HSPA4L,HSPA8,HSPH1,HTRA3,HUNK,IGFBP5,IRX1,ITGB2,ITGB8,KCNAB1,KCNMB1,KLHL31,KRT8,L…	108
Cancer,Organismal Injury and Abnormalities	Development of carcinoma	1.78e-09		-1.566	ACLY,ACSS2,ACTA1,ADAM7,ADAMDEC1,ADAMTS18,ADM,AGT,AHRR,ALDH1A3,AMBN,AMPH,ARHGEF25,ARHGEF28,ATP8A2,BMP7,C1QC,C4BPA,CD163,CD1A,CD68,CD86,CDKL3,CDKN1A,CILP,COL13A1,COL4A6,CPE,CRLF2,CSF1R,CUL7,DAPK1,DNAJA1,DTNA,ENTPD5,EPPK1,F13A1,FGFR2,FGR,FKBP10,GATM,GCLM,GLUL,GMPR,GRB10,GRB14,GUCY2C,HLCS,HOXA9,HSPA12A,HSPA4L,HSPA8,HSPH1,HTRA4,HUNK,IRX1,ITGB2,ITGB8,KCNAB1,KCTD21,KLHL31,KRT8,LCP1,LDLR,LEP,LSAMP,LYZ,MA…	113
Organismal Development	Size of body	2.4e-09		0.425	ACTA1,ADAMTS18,AGT,ARHGEF28,ATP8A2,BMP7,CDKN1A,CPE,CSF1R,DNAJA1,EIF4EBP1,ENTPD5,FGFR2,GATM,GRB10,HOXA9,IGFBP5,KRT8,LEP,MMP9,MYH11,MYH4,SCG5,SH3GL2,SLC25A25,SPP1,STAR,STARD4,TRIB1,XDH	30
Cancer,Organismal Injury and Abnormalities	Malignant genitourinary solid tumor	3.38e-09		0	ACLY,ACSS2,ACTB,ACTG2,ADAM7,ADAMDEC1,ADAMTS18,ADM,AGT,AHRR,ALDH1A3,AMBN,AMPH,ANG,ARHGEF25,ARHGEF28,ATP8A2,BMP7,C1QC,C4BPA,CD163,CD1A,CD53,CD68,CD86,CDKL3,CDKN1A,CILP,CNN1,COL13A1,COL4A6,CPE,CRELD1,CSF1R,CUL7,DAPK1,DNAJA1,DTNA,EIF4EBP1,ENTPD5,EPPK1,F13A1,FAM117A,FAM160A1,FGFR2,FGR,FKBP10,GATM,GLUL,GMPR,GRB10,GUCY2C,HOXA9,HSPA1A/HSPA1B,HSPA4L,HSPA8,HSPH1,HTRA3,HUNK,IGFBP5,IRX1,ITGB2,ITGB8,KCNAB1,KC…	115
Cancer,Gastrointestinal Disease,Organismal Injury and Abnormalities	Large intestine neoplasm	3.89e-09			ACLY,ACSS2,ACTA1,ACTB,ACTG2,ADAM7,ADAMDEC1,ADAMTS18,ADM,AGT,AHRR,ALDH1A3,AMBN,ARHGEF25,ARHGEF28,ATP8A2,BMP7,C1QC,C4BPA,CD163,CD1A,CD68,CD86,CDKN1A,CILP,CNN1,COL4A6,COTL1,CRELD1,CRLF2,CSF1R,CUL7,DAPK1,DNAJA1,DTNA,EIF4EBP1,ENTPD5,F13A1,FAM160A1,FCGR2A,FGFR2,FGR,GCLM,GLUL,GMPR,GRB10,GRB14,GUCY2C,HLCS,HOXA9,HSPA12A,HSPA4L,HSPA8,HSPH1,HTRA4,HUNK,IGFBP5,IRX1,ITGB2,ITGB8,KCNAB1,KCNMB1,KCTD21,KDELC1,KLHL…	129
Cancer,Organismal Injury and Abnormalities	Abdominal adenocarcinoma	4.12e-09			ACLY,ACSS2,ACTA1,ACTB,ACTG2,ADAM7,ADAMDEC1,ADAMTS18,ADM,AGT,AHRR,ALDH1A3,AMBN,AMPH,ARHGEF25,ARHGEF28,ATP8A2,BMP7,C1QC,C4BPA,CD163,CD1A,CD68,CD86,CDKL3,CDKN1A,CILP,CNN1,COL13A1,COL4A6,COTL1,CPE,CRELD1,CRLF2,CSF1R,CUL7,DAPK1,DNAJA1,DTNA,ENTPD5,EPPK1,F13A1,FAM117A,FAM160A1,FGFR2,FGR,FKBP10,GATM,GCLM,GLUL,GMPR,GRB10,GRB14,GUCY2C,HLCS,HOXA9,HSPA12A,HSPA4L,HSPA8,HSPH1,HTRA3,HTRA4,HUNK,IGFBP5,IRX1,ITGB2…	137
Organismal Injury and Abnormalities,Reproductive System Disease	Endometriosis	6.32e-09			ACTB,AHRR,ALDH1A3,C4BPA,CD163,CD68,CSF1R,HSPA1A/HSPA1B,KRT8,LEP,miR-126a-3p (and other miRNAs w/seed CGUACCG),miR-34a-5p (and other miRNAs w/seed GGCAGUG),MMP9,NR3C2,P4HA1,RBP4,S100A9,SPP1,STAR	19
Cancer,Organismal Injury and Abnormalities,Reproductive System Disease	Tumorigenesis of reproductive tract	7.65e-09			ACSS2,ACTG2,ADAM7,ADAMDEC1,ADAMTS18,ADM,AGT,AHRR,AMBN,AMPH,ANG,ARHGEF28,ATP8A2,BMP7,C1QC,C4BPA,CD163,CD1A,CD68,CDKL3,CDKN1A,CILP,CNN1,COL13A1,COL4A6,CPE,CSF1R,CUL7,DAPK1,DNAJA1,DTNA,EIF4EBP1,EPPK1,F13A1,FGFR2,FKBP10,GLUL,GMPR,GRB10,GUCY2C,HOXA9,HSPA4L,HSPH1,HUNK,IGFBP5,IRX1,ITGB8,KCNAB1,KCNMB1,KRT8,LDLR,LEP,LSAMP,MAML3,miR-103-3p (and other miRNAs w/seed GCAGCAU),miR-126a-3p (and other miRNAs w/s…	80
Cancer,Organismal Injury and Abnormalities,Reproductive System Disease	Female genital neoplasm	8.49e-09			ACSS2,ACTG2,ADAM7,ADAMDEC1,ADAMTS18,ADM,AGT,AHRR,AMBN,AMPH,ANG,ARHGEF28,ATP8A2,BMP7,C1QC,C4BPA,CD163,CD1A,CD68,CDKL3,CDKN1A,CILP,CNN1,COL13A1,COL4A6,CPE,CSF1R,CUL7,DAPK1,DNAJA1,DTNA,EIF4EBP1,EPPK1,F13A1,FGFR2,FKBP10,GLUL,GMPR,GRB10,GUCY2C,HOXA9,HSPA4L,HSPH1,HUNK,IGFBP5,IRX1,ITGB8,KCNAB1,KCNMB1,KRT8,LDLR,LEP,LSAMP,MAML3,miR-103-3p (and other miRNAs w/seed GCAGCAU),miR-126a-3p (and other miRNAs w/s…	80
Cancer,Organismal Injury and Abnormalities	Adenocarcinoma	8.66e-09		0.775	ACLY,ACSS2,ACTA1,ACTB,ACTG2,ADAM7,ADAMDEC1,ADAMTS18,ADM,AGT,AHRR,ALDH1A3,AMBN,AMPH,ARHGEF25,ARHGEF28,ATP8A2,BMP7,C1QC,C4BPA,CD163,CD1A,CD68,CD86,CDKL3,CDKN1A,CILP,CNN1,COL13A1,COL4A6,COTL1,CPE,CRELD1,CRLF2,CSF1R,CUL7,DAPK1,DNAJA1,DTNA,ENTPD5,EPPK1,F13A1,FAM117A,FAM160A1,FGFR2,FGR,FKBP10,GATM,GCLM,GLUL,GMPR,GRB10,GRB14,GUCY2C,HLCS,HOXA9,HSPA12A,HSPA4L,HSPA8,HSPH1,HTRA3,HTRA4,HUNK,IGFBP5,IRX1,ITGB2…	138
Cancer,Organismal Injury and Abnormalities	Breast or colorectal cancer	8.84e-09			ACLY,ACSS2,ACTA1,ADAMTS18,ADM,AGT,AHRR,ALDH1A3,AMBN,AMPH,ANG,ARHGEF28,BMP7,C4BPA,CD163,CD68,CD86,CDKN1A,CNN1,COL4A6,CPE,CRELD1,CRLF2,CSF1R,CUL7,DAPK1,DNAJA1,EIF4EBP1,ENTPD5,EPPK1,F13A1,FCGR2A,FGFR2,FGR,GCLM,GLUL,GMPR,GRB14,GUCY2C,HLCS,HOXA9,HSPA12A,HSPA8,HTRA4,IGFBP5,ITGB2,ITGB8,KCNAB1,KLHL31,KRT8,LDLR,LEP,MAML3,MCTP2,miR-103-3p (and other miRNAs w/seed GCAGCAU),miR-126a-3p (and other miRNAs w/se…	99
Cancer,Organismal Injury and Abnormalities,Reproductive System Disease	Female genital tract cancer	1.02e-08			ACSS2,ACTG2,ADAM7,ADAMDEC1,ADAMTS18,ADM,AGT,AHRR,AMBN,AMPH,ANG,ARHGEF28,ATP8A2,BMP7,C1QC,C4BPA,CD163,CD1A,CD68,CDKL3,CDKN1A,CILP,CNN1,COL13A1,COL4A6,CPE,CSF1R,CUL7,DAPK1,DNAJA1,DTNA,EPPK1,F13A1,FGFR2,FKBP10,GLUL,GMPR,GRB10,GUCY2C,HOXA9,HSPA4L,HSPH1,HUNK,IGFBP5,IRX1,ITGB8,KCNAB1,KCNMB1,KRT8,LDLR,LEP,LSAMP,MAML3,miR-103-3p (and other miRNAs w/seed GCAGCAU),miR-126a-3p (and other miRNAs w/seed CGUAC…	78
Cardiovascular Disease,Organismal Injury and Abnormalities	Arteriosclerosis	1.19e-08		1.487	AGT,BMP7,CD163,CD68,CDKN1A,F13A1,GCLM,ITGB2,LDLR,LEP,miR-126a-3p (and other miRNAs w/seed CGUACCG),MMP9,MPZ,MSR1,NPC1,NR3C2,P2RY12,phosphate,S100A9,SPP1,VSIG4,XDH	22
Metabolic Disease,Neurological Disease,Organismal Injury and Abnormalities,Psychological Disorders	Alzheimer disease	1.45e-08			ACLY,ACTB,AGT,AMPH,CD68,CNN1,DTNA,EIF4EBP1,FCGR2A,HSPA1A/HSPA1B,LDLR,LEP,miR-103-3p (and other miRNAs w/seed GCAGCAU),miR-34a-5p (and other miRNAs w/seed GGCAGUG),MMP9,MRC1,MYH11,NR3C2,PRDX1,S100A9,SCG5,SH3GL2,STAR,TFRC	24
Cancer,Organismal Injury and Abnormalities	Abdominal carcinoma	1.52e-08		-1.192	ACLY,ACSS2,ACTA1,ACTB,ACTG2,ADAM7,ADAMDEC1,ADAMTS18,ADM,AGT,AHRR,ALDH1A3,AMBN,AMPH,ARHGEF25,ARHGEF28,ATP8A2,BMP7,C1QC,C4BPA,CD163,CD1A,CD68,CD86,CDKL3,CDKN1A,CILP,CNN1,COL13A1,COL4A6,COTL1,CPE,CRELD1,CRLF2,CSF1R,CUL7,DAPK1,DNAJA1,DTNA,ENTPD5,EPPK1,F13A1,FAM117A,FAM160A1,FGFR2,FGR,FKBP10,GATM,GCLM,GLUL,GMPR,GRB10,GRB14,GUCY2C,HLCS,HOXA9,HSPA12A,HSPA1A/HSPA1B,HSPA4L,HSPA8,HSPH1,HTRA3,HTRA4,HUNK,IGF…	142
Organismal Injury and Abnormalities,Reproductive System Disease	Benign pelvic disease	1.6e-08			ACTB,AHRR,ALDH1A3,C4BPA,CD163,CD68,CSF1R,EIF4EBP1,EPPK1,FGFR2,HSPA1A/HSPA1B,IGFBP5,KRT8,LEP,miR-126a-3p (and other miRNAs w/seed CGUACCG),miR-34a-5p (and other miRNAs w/seed GGCAGUG),MMP9,NR3C2,P4HA1,RBP4,S100A9,SPP1,STAR	23
Neurological Disease,Organismal Injury and Abnormalities,Psychological Disorders	Dementia	1.64e-08			ACLY,ACTB,AGT,AMPH,CD68,CNN1,CSF1R,DTNA,EIF4EBP1,FCGR2A,HSPA1A/HSPA1B,LDLR,LEP,miR-103-3p (and other miRNAs w/seed GCAGCAU),miR-34a-5p (and other miRNAs w/seed GGCAGUG),MMP9,MRC1,MYH11,NR3C2,PRDX1,S100A9,SCG5,SH3GL2,STAR,TFRC	25
Organismal Survival	Morbidity or mortality	1.89e-08		-1.853	ACLY,ACTA1,ACTB,ADM,AGT,ALDH1A3,AMPH,ATP8A2,BMP7,C1QA,CD68,CDKN1A,COL13A1,CRELD1,CRLF2,CSF1R,CUL7,F13A1,FGFR2,GCLM,GUCY2C,HOXA9,HSPA4L,IGFBP5,ITGB2,ITGB8,KCNAB1,KRT8,LCP1,LDLR,LEP,LYZ,MAML3,miR-122-5p (miRNAs w/seed GGAGUGU),miR-126a-3p (and other miRNAs w/seed CGUACCG),MMP9,MRC1,MSR1,MYH11,NEB,NPC1,NR3C2,PGLYRP2,PKNOX1,PRDX1,S100A9,S1PR3,SCG5,SH3GL2,SLC25A25,SLIT2,SOD3,SPP1,STAR,TFRC,VSIG4,XDH	57
Cancer,Gastrointestinal Disease,Organismal Injury and Abnormalities	Malignant neoplasm of large intestine	2.14e-08			ACLY,ACSS2,ACTA1,ACTB,ACTG2,ADAM7,ADAMDEC1,ADAMTS18,ADM,AGT,AHRR,ALDH1A3,AMBN,ARHGEF25,ARHGEF28,ATP8A2,BMP7,C1QC,C4BPA,CD163,CD1A,CD68,CD86,CDKN1A,CILP,COL4A6,COTL1,CRELD1,CRLF2,CSF1R,CUL7,DAPK1,DNAJA1,DTNA,EIF4EBP1,ENTPD5,F13A1,FAM160A1,FCGR2A,FGFR2,FGR,GCLM,GLUL,GMPR,GRB10,GRB14,GUCY2C,HLCS,HOXA9,HSPA12A,HSPA4L,HSPA8,HSPH1,HTRA4,HUNK,IGFBP5,IRX1,ITGB2,ITGB8,KCNAB1,KCNMB1,KCTD21,KDELC1,KLHL31,KR…	127
Cancer,Gastrointestinal Disease,Organismal Injury and Abnormalities	Gastrointestinal carcinoma	2.2e-08			ACLY,ACSS2,ACTA1,ACTB,ACTG2,ADAM7,ADAMDEC1,ADAMTS18,ADM,AGT,AHRR,ALDH1A3,AMBN,AMPH,ARHGEF25,ARHGEF28,ATP8A2,BMP7,C1QC,C4BPA,CD163,CD1A,CD68,CD86,CDKN1A,CILP,CNN1,COL4A6,COTL1,CPE,CRLF2,CSF1R,CUL7,DAPK1,DNAJA1,DTNA,ENTPD5,F13A1,FAM160A1,FGFR2,FGR,FKBP10,GCLM,GLUL,GMPR,GRB10,GRB14,GUCY2C,HLCS,HOXA9,HSPA12A,HSPA4L,HSPA8,HSPH1,HTRA3,HTRA4,HUNK,IGFBP5,IRX1,ITGB2,ITGB8,KCNAB1,KCNMB1,KCTD21,KDELC1,KLHL3…	127
Cardiovascular Disease,Organismal Injury and Abnormalities	Advanced stage peripheral arterial disease	2.34e-08			AMPH,CD163,CD53,DNAJA1,HSPA1A/HSPA1B,HSPH1,IGFBP5,LCP1,MSR1,SPP1,VSIG4	11
Cancer,Organismal Injury and Abnormalities	Development of benign tumor	2.69e-08		-1.172	CDKN1A,CRLF2,DAPK1,EIF4EBP1,ENTPD5,FGFR2,FKBP10,GLUL,LEP,MMP9,NR3C2,phosphate,PRDX1,RBP4,RDH5,RHPN2,S100A9,SLIT2,SPP1,TP53INP2,VSIG4	21
Cancer,Organismal Injury and Abnormalities	Development of adenocarcinoma	3e-08			ACSS2,ADAM7,ADAMDEC1,ADM,AGT,AHRR,ALDH1A3,AMBN,AMPH,ARHGEF28,ATP8A2,BMP7,C1QC,C4BPA,CD163,CD1A,CD68,CD86,CDKL3,CDKN1A,CILP,COL13A1,COL4A6,CPE,CSF1R,CUL7,DAPK1,DNAJA1,DTNA,EPPK1,F13A1,FGFR2,FGR,FKBP10,GATM,GLUL,GMPR,GRB10,GUCY2C,HOXA9,HSPA4L,HSPA8,HSPH1,HUNK,IRX1,KCNAB1,KRT8,LCP1,LDLR,LSAMP,LYZ,MAML3,miR-103-3p (and other miRNAs w/seed GCAGCAU),miR-122-5p (miRNAs w/seed GGAGUGU),miR-34a-5p (and ot…	80
Organismal Survival	Organismal death	3.25e-08		-1.88	ACLY,ACTA1,ACTB,ADM,AGT,ALDH1A3,AMPH,ATP8A2,BMP7,C1QA,CD68,CDKN1A,COL13A1,CRELD1,CRLF2,CSF1R,CUL7,F13A1,FGFR2,GCLM,HOXA9,HSPA4L,IGFBP5,ITGB2,ITGB8,KCNAB1,KRT8,LCP1,LDLR,LEP,LYZ,MAML3,miR-122-5p (miRNAs w/seed GGAGUGU),miR-126a-3p (and other miRNAs w/seed CGUACCG),MMP9,MRC1,MSR1,MYH11,NEB,NPC1,NR3C2,PGLYRP2,PKNOX1,PRDX1,S100A9,S1PR3,SCG5,SH3GL2,SLC25A25,SLIT2,SOD3,SPP1,STAR,TFRC,VSIG4,XDH	56
Cardiovascular Disease,Organismal Injury and Abnormalities	Atherosclerosis	4.72e-08		1.496	AGT,BMP7,CD163,CD68,CDKN1A,F13A1,GCLM,ITGB2,LDLR,LEP,miR-126a-3p (and other miRNAs w/seed CGUACCG),MMP9,MPZ,MSR1,NPC1,NR3C2,P2RY12,S100A9,SPP1,VSIG4,XDH	21
Neurological Disease,Organismal Injury and Abnormalities	Seizures	6.17e-08		-0.505	ADM,AGT,AMPH,C1QA,C1QB,CDKN1A,DTNA,FCGR2A,HSPA1A/HSPA1B,HSPA8,LDLR,LEP,MMP9,SCG5,SH3GL2,SLC25A25,SRGN,TMTC1,TRIB1	19
Cellular Movement	Invasion of tumor cell lines	7.17e-08	Increased	2.696	ADM,AGT,BMP7,CDKN1A,CUL7,EIF4EBP1,ENTPD5,FGFR2,HSPA1A/HSPA1B,HTRA3,HTRA4,IRX1,ITGB2,ITGB8,KRT8,LCP1,LEP,miR-122-5p (miRNAs w/seed GGAGUGU),miR-34a-5p (and other miRNAs w/seed GGCAGUG),MMP9,NUMBL,RHOQ,S100A9,S1PR3,SLIT2,SPP1,TP53INP2	27
Cancer,Organismal Injury and Abnormalities,Reproductive System Disease	Genital tract cancer	7.46e-08			ACLY,ACSS2,ACTG2,ADAM7,ADAMDEC1,ADAMTS18,ADM,AGT,AHRR,AMBN,AMPH,ANG,ARHGEF25,ARHGEF28,ATP8A2,BMP7,C1QC,C4BPA,CD163,CD1A,CD68,CD86,CDKL3,CDKN1A,CILP,CNN1,COL13A1,COL4A6,CPE,CRELD1,CSF1R,CUL7,DAPK1,DNAJA1,DTNA,EIF4EBP1,ENTPD5,EPPK1,F13A1,FAM117A,FAM160A1,FGFR2,FGR,FKBP10,GLUL,GMPR,GRB10,GUCY2C,HOXA9,HSPA4L,HSPA8,HSPH1,HTRA3,HUNK,IGFBP5,IRX1,ITGB8,KCNAB1,KCNMB1,KLHL31,KRT8,LCP1,LDLR,LEP,LSAMP,LYZ,MA…	98
Cancer,Organismal Injury and Abnormalities,Reproductive System Disease	Female genital tract adenocarcinoma	7.85e-08			ACSS2,ACTG2,ADAM7,ADAMDEC1,ADM,AGT,AHRR,AMBN,AMPH,ARHGEF28,ATP8A2,BMP7,C1QC,C4BPA,CD163,CD1A,CD68,CDKL3,CDKN1A,CILP,CNN1,COL13A1,COL4A6,CPE,CUL7,DAPK1,DNAJA1,DTNA,EPPK1,F13A1,FGFR2,FKBP10,GLUL,GMPR,GRB10,GUCY2C,HSPA4L,HSPH1,HUNK,IGFBP5,IRX1,ITGB8,KCNAB1,KCNMB1,KRT8,LDLR,LSAMP,MAML3,miR-103-3p (and other miRNAs w/seed GCAGCAU),miR-34a-5p (and other miRNAs w/seed GGCAGUG),MYH11,MYOM2,NEB,NPC1,NUMBL…	67
Cell Death and Survival	Necrosis	8.68e-08		-0.478	ACLY,ACTB,ADM,AGT,ANG,BMP7,C1QA,CD86,CDKN1A,CPE,CSF1R,CUL7,DAPK1,EIF4EBP1,ENTPD5,F13A1,FGFR2,FGR,GCLM,GIMAP4,GRB10,GUCY2C,HOXA9,HSPA1A/HSPA1B,HSPA8,HSPH1,HTRA3,IGFBP5,IRX1,ITGB2,KRT8,LDLR,LEP,LYZ,miR-122-5p (miRNAs w/seed GGAGUGU),miR-34a-5p (and other miRNAs w/seed GGCAGUG),MMP9,MSR1,MYH11,MYH4,NAD ,NPC1,NR3C2,NUMBL,P2RY12,phosphate,PRDX1,RBM3,RBP4,S100A9,S1PR3,SCG5,SH3GL2,SLIT2,SOD3,SPP1,STAR,T…	60
Cancer,Organismal Injury and Abnormalities,Reproductive System Disease	Genital tumor	9.5e-08			ACLY,ACSS2,ACTG2,ADAM7,ADAMDEC1,ADAMTS18,ADM,AGT,AHRR,AMBN,AMPH,ANG,ARHGEF25,ARHGEF28,ATP8A2,BMP7,C1QC,C4BPA,CD163,CD1A,CD68,CD86,CDKL3,CDKN1A,CILP,CNN1,COL13A1,COL4A6,CPE,CRELD1,CSF1R,CUL7,DAPK1,DNAJA1,DTNA,EIF4EBP1,ENTPD5,EPPK1,F13A1,FAM117A,FAM160A1,FGFR2,FGR,FKBP10,GLUL,GMPR,GRB10,GUCY2C,HOXA9,HSPA4L,HSPA8,HSPH1,HTRA3,HUNK,IGFBP5,IRX1,ITGB8,KCNAB1,KCNMB1,KLHL31,KRT8,LCP1,LDLR,LEP,LSAMP,LYZ,MA…	99
Cardiovascular Disease,Organismal Injury and Abnormalities	Peripheral arterial disease	1.05e-07			AMPH,CD163,CD53,DNAJA1,FCGR2A,HSPA1A/HSPA1B,HSPH1,IGFBP5,LCP1,MSR1,P2RY12,SPP1,VSIG4	13
Organismal Injury and Abnormalities,Reproductive System Disease	Disorder of pregnancy	1.17e-07			ACTG2,ADM,AGT,ARHGEF25,F13A1,FCGR2A,FGFR2,GRB10,ITGB8,KRT8,LDLR,MMP9,MSMO1,NPNT,NR3C2,OSBPL7,P2RY12,phosphate,PPP1R14A,PRRG1,RDH5,RHCE/RHD,S1PR3	23
Cancer,Organismal Injury and Abnormalities,Reproductive System Disease	Development of genital tumor	1.27e-07			ACSS2,ACTG2,ADAM7,ADAMDEC1,ADAMTS18,ADM,AGT,AHRR,AMBN,AMPH,ARHGEF28,ATP8A2,BMP7,C1QC,C4BPA,CD163,CD1A,CD68,CDKL3,CDKN1A,CILP,CNN1,COL13A1,COL4A6,CPE,CSF1R,CUL7,DAPK1,DNAJA1,DTNA,EIF4EBP1,EPPK1,F13A1,FGFR2,FKBP10,GLUL,GMPR,GRB10,GUCY2C,HSPA4L,HSPH1,HUNK,IGFBP5,IRX1,ITGB8,KCNAB1,KCNMB1,KRT8,LDLR,LSAMP,MAML3,miR-103-3p (and other miRNAs w/seed GCAGCAU),miR-126a-3p (and other miRNAs w/seed CGUACCG),m…	75
Cancer,Organismal Injury and Abnormalities	Benign Tumors	1.3e-07		-0.849	CDKN1A,COL13A1,COL4A6,CRLF2,CSF1R,DAPK1,EIF4EBP1,ENTPD5,EPPK1,FGFR2,FKBP10,GLUL,IGFBP5,LEP,MMP9,MYH4,NR3C2,phosphate,PRDX1,RBP4,RDH5,RHPN2,S100A9,SLIT2,SPP1,TP53INP2,VSIG4	27
Cancer,Gastrointestinal Disease,Organismal Injury and Abnormalities	Gastrointestinal adenocarcinoma	1.57e-07			ACLY,ACSS2,ACTA1,ACTB,ACTG2,ADAM7,ADAMDEC1,ADAMTS18,ADM,AGT,AHRR,ALDH1A3,AMBN,AMPH,ARHGEF25,ARHGEF28,ATP8A2,BMP7,C1QC,C4BPA,CD163,CD1A,CD68,CD86,CDKN1A,CILP,COL4A6,COTL1,CPE,CRLF2,CSF1R,CUL7,DAPK1,DNAJA1,DTNA,ENTPD5,F13A1,FAM160A1,FGFR2,FGR,FKBP10,GCLM,GLUL,GMPR,GRB10,GRB14,GUCY2C,HLCS,HOXA9,HSPA12A,HSPA4L,HSPA8,HSPH1,HTRA4,HUNK,IGFBP5,IRX1,ITGB2,ITGB8,KCNAB1,KCNMB1,KCTD21,KDELC1,KLHL31,KRT8,LCP1…	122
Cellular Movement	Cell movement of blood cells	1.61e-07		1.525	ACTB,ADM,AGT,CD86,CDKN1A,CSF1R,F13A1,FCGR2A,FGR,GRB14,HOXA9,HSPA1A/HSPA1B,ITGB2,LCP1,LDLR,LEP,LYZ,MMP9,MPZ,MSR1,NPC1,NR3C2,P2RY12,PGLYRP2,PRDX1,S100A9,S1PR3,SLIT2,SOD3,SPP1,XDH	31
Endocrine System Disorders,Metabolic Disease	Insulin resistance	1.87e-07		-0.633	AGT,BMP7,C1QA,CDKN1A,CPE,EIF4EBP1,LDLR,LEP,miR-103-3p (and other miRNAs w/seed GCAGCAU),miR-122-5p (miRNAs w/seed GGAGUGU),miR-34a-5p (and other miRNAs w/seed GGCAGUG),NR3C2,P2RY12,RBP4,TRIB1,XDH	16
Neurological Disease,Organismal Injury and Abnormalities	Epileptic seizure	1.99e-07			ADM,C1QB,CDKN1A,DTNA,FCGR2A,HSPA1A/HSPA1B,HSPA8,LDLR,SLC25A25,SRGN,TMTC1,TRIB1	12
Cell-To-Cell Signaling and Interaction,Cellular Movement,Hematological System Development and Function,Immune Cell Trafficking,Inflammatory Response	Recruitment of phagocytes	2.03e-07	Increased	2.82	AGT,CSF1R,F13A1,FCGR2A,FGR,HSPA1A/HSPA1B,ITGB2,LEP,LYZ,MMP9,MPZ,SLIT2,SPP1,XDH	14
Cellular Movement	Invasion of cells	2.06e-07	Increased	2.569	ADM,AGT,ANG,BMP7,CD53,CDKN1A,CUL7,EIF4EBP1,ENTPD5,FGFR2,HSPA1A/HSPA1B,HTRA3,HTRA4,IRX1,ITGB2,ITGB8,KRT8,LCP1,LEP,miR-122-5p (miRNAs w/seed GGAGUGU),miR-34a-5p (and other miRNAs w/seed GGCAGUG),MMP9,NUMBL,RHOQ,S100A9,S1PR3,SLIT2,SPP1,TP53INP2,XDH	30
Lipid Metabolism,Small Molecule Biochemistry	Synthesis of lipid	2.09e-07	Increased	2.002	ACLY,ACSS2,ADM,AGT,ALDH1A3,ANG,BMP7,COTL1,FCGR2A,FGR,GRB10,GRB14,HSPA8,ITGB2,LDLR,LEP,MMP9,MSMO1,NPC1,OSBPL7,P2RY12,RDH5,RHOQ,S1PR3,STAR,STARD4,THRSP,TRIB1	28
Cardiovascular Disease,Organismal Injury and Abnormalities	Peripheral vascular disease	2.17e-07			AMPH,CD163,CD53,DNAJA1,F13A1,FCGR2A,HSPA1A/HSPA1B,HSPH1,IGFBP5,LCP1,LDLR,MMP9,MSR1,NR3C2,P2RY12,S100A9,SPP1,VSIG4,XDH	19
Cancer,Organismal Injury and Abnormalities	Advanced malignant tumor	2.33e-07		1.845	ACTB,ADM,BMP7,CD86,CDKN1A,CNN1,CSF1R,DAPK1,DTNA,EIF4EBP1,FCGR2A,FGFR2,FGR,GLUL,HOXA9,HSPA1A/HSPA1B,HUNK,IGFBP5,IRX1,KRT8,miR-122-5p (miRNAs w/seed GGAGUGU),miR-34a-5p (and other miRNAs w/seed GGCAGUG),MMP9,P2RY12,RHCE/RHD,SBSPON,SH3GL2,SLIT2,SOD3,SPP1,TSPAN4	31
Cellular Function and Maintenance	Cellular homeostasis	2.36e-07		0.427	ACLY,ADM,AGT,CD86,CDKN1A,CPE,DAPK1,EIF4EBP1,FCGR2A,FGR,GATM,GIMAP4,HOXA9,HSPA8,IGFBP5,ITGB2,ITGB8,KRT8,LDLR,LEP,miR-103-3p (and other miRNAs w/seed GCAGCAU),miR-34a-5p (and other miRNAs w/seed GGCAGUG),MSR1,MYH11,NAD ,NPC1,NR3C2,PGLYRP2,phosphate,PKNOX1,PRDX1,RBP4,S100A9,S1PR3,SCG5,SLC25A25,SLC25A33,SPP1,STAR,TFRC,TP53INP2,XDH	42
Cancer,Organismal Injury and Abnormalities	Genitourinary carcinoma	2.92e-07			ACLY,ACSS2,ACTB,ACTG2,ADAM7,ADAMDEC1,ADAMTS18,ADM,AGT,AHRR,AMBN,AMPH,ARHGEF28,ATP8A2,BMP7,C1QC,C4BPA,CD163,CD1A,CD68,CD86,CDKL3,CDKN1A,CILP,CNN1,COL13A1,COL4A6,CPE,CRELD1,CSF1R,CUL7,DAPK1,DNAJA1,DTNA,ENTPD5,EPPK1,F13A1,FAM117A,FGFR2,FGR,FKBP10,GATM,GLUL,GMPR,GRB10,GUCY2C,HSPA1A/HSPA1B,HSPA4L,HSPA8,HSPH1,HTRA3,HUNK,IGFBP5,IRX1,ITGB2,ITGB8,KCNAB1,KCNMB1,KLHL31,KRT8,LCP1,LDLR,LSAMP,LYZ,MAML3,MCTP2,m…	99
Neurological Disease,Organismal Injury and Abnormalities	Seizure disorder	3.17e-07		-0.505	ADM,AGT,AMPH,C1QA,C1QB,CDKN1A,DTNA,FCGR2A,HSPA1A/HSPA1B,HSPA8,LDLR,LEP,MMP9,ROGDI,SCG5,SH3GL2,SLC25A25,SRGN,TMTC1,TRIB1	20
Developmental Disorder,Hereditary Disorder,Immunological Disease,Organismal Injury and Abnormalities	Complement component C1q deficiency	3.32e-07			C1QA,C1QB,C1QC	3
Cellular Movement,Immune Cell Trafficking	Leukocyte migration	4.27e-07		1.361	ACTB,ADM,AGT,CD86,CDKN1A,CSF1R,F13A1,FCGR2A,FGR,GRB14,HOXA9,HSPA1A/HSPA1B,ITGB2,LCP1,LDLR,LEP,LYZ,MMP9,MPZ,MSR1,NPC1,NR3C2,PGLYRP2,PRDX1,S100A9,S1PR3,SLIT2,SOD3,SPP1,XDH	30
Organismal Injury and Abnormalities	Benign lesion	4.42e-07		-0.391	CDKN1A,COL13A1,COL4A6,CRLF2,CSF1R,DAPK1,EIF4EBP1,ENTPD5,EPPK1,FGFR2,FKBP10,GLUL,IGFBP5,LEP,MMP9,MYH4,NR3C2,phosphate,PRDX1,RBP4,RDH5,RHPN2,S100A9,SH3GL2,SLIT2,SPP1,TP53INP2,VSIG4	28
Organismal Development,Renal and Urological System Development and Function	Development of urinary tract	4.47e-07		1.387	ADM,AGT,ALDH1A3,BMP7,CDKN1A,CSF1R,FGFR2,LEP,MMP9,NPNT,NR3C2,RBP4,SLIT2,XDH	14
Organismal Development	Development of genitourinary system	4.6e-07		1.969	ADM,AGT,ALDH1A3,AMPH,BMP7,CDKN1A,CSF1R,CUL7,DNAJA1,EIF4EBP1,FGFR2,GATM,GRB10,HOXA9,HSPA4L,HUNK,IGFBP5,LEP,MMP9,NPNT,NR3C2,RBP4,SLIT2,SPEF2,SPP1,STAR,THRSP,TRIB1,XDH	29
Cardiovascular Disease,Organismal Injury and Abnormalities,Skeletal and Muscular Disorders	Myocardial infarction	4.6e-07			ACTA1,AGT,CD163,CSF1R,F13A1,FCGR2A,GCLM,ITGB2,KRT8,LDLR,MMP9,NR3C2,P2RY12	13
Cancer,Organismal Injury and Abnormalities,Reproductive System Disease	Breast or ovarian cancer	4.8e-07			ACSS2,ADAMDEC1,ADAMTS18,AGT,AHRR,ALDH1A3,AMPH,ANG,ARHGEF28,ATP8A2,BMP7,CD68,CDKN1A,CNN1,COL4A6,CPE,CSF1R,CUL7,DAPK1,DNAJA1,DTNA,EIF4EBP1,EPPK1,F13A1,FGFR2,FGR,GLUL,GUCY2C,HOXA9,IGFBP5,KRT8,LDLR,LEP,MAML3,miR-103-3p (and other miRNAs w/seed GCAGCAU),miR-126a-3p (and other miRNAs w/seed CGUACCG),MMP9,MRC1,MSR1,MYH11,MYH4,MYOM2,NEB,NPC1,NR3C2,NUMBL,PADI2,PPM1J,PRDX1,RBM47,RHCE/RHD,RHPN2,ROGDI,S100A9…	64
Cancer,Organismal Injury and Abnormalities	Genitourinary adenocarcinoma	5.41e-07			ACLY,ACSS2,ACTG2,ADAM7,ADAMDEC1,ADAMTS18,ADM,AGT,AHRR,AMBN,AMPH,ARHGEF28,ATP8A2,BMP7,C1QC,C4BPA,CD163,CD1A,CD68,CD86,CDKL3,CDKN1A,CILP,CNN1,COL13A1,COL4A6,CPE,CRELD1,CSF1R,CUL7,DAPK1,DNAJA1,DTNA,EPPK1,F13A1,FAM117A,FGFR2,FGR,FKBP10,GATM,GLUL,GMPR,GRB10,GUCY2C,HSPA4L,HSPA8,HSPH1,HTRA3,HUNK,IGFBP5,IRX1,ITGB8,KCNAB1,KCNMB1,KLHL31,KRT8,LCP1,LDLR,LSAMP,LYZ,MAML3,MCTP2,miR-103-3p (and other miRNAs w/se…	90
Organ Morphology,Renal and Urological System Development and Function	Quantity of renal glomerulus	6.79e-07		1.664	AGT,BMP7,CDKN1A,CNN1,FGFR2,SPP1	6
Tissue Morphology	Quantity of cells	7.67e-07		0.829	ADM,AGT,ATP8A2,BMP7,C1QA,CD86,CDKN1A,CNN1,CRLF2,CSF1R,CUL7,EIF4EBP1,F13A1,FCGR2A,FGFR2,HOXA9,IGFBP5,ITGB2,ITGB8,KRT8,LDLR,LEP,miR-34a-5p (and other miRNAs w/seed GGCAGUG),MMP9,MPZ,MSR1,MYH11,MYH4,NAD ,NPC1,NR3C2,NUMBL,P2RY12,PRDX1,S100A9,S1PR3,SH3GL2,SLIT2,SPP1,STAR,TFRC,TRIB1,VSIG4	43
Cell Death and Survival	Apoptosis	8.1e-07		-0.993	ACLY,ADM,AGT,ALDH1A3,ANG,BMP7,C1QA,CD53,CDKN1A,CPE,CRELD1,CSF1R,CUL7,DAPK1,DNAJA1,EIF4EBP1,ENTPD5,FGFR2,FGR,GCLM,GIMAP4,GRB10,GUCY2C,HOXA9,HSPA1A/HSPA1B,HSPA8,HSPH1,HUNK,IGFBP5,IRX1,ITGB2,KRT8,LDLR,LEP,miR-122-5p (miRNAs w/seed GGAGUGU),miR-34a-5p (and other miRNAs w/seed GGCAGUG),MMP9,MPZ,MSR1,MYH11,NAD ,NPC1,NR3C2,NUMBL,phosphate,PRDX1,RBM3,RBP4,S100A9,S1PR3,SLIT2,SOD3,SPP1,STAR,TFRC,TRIB1,XDH	57
Cardiovascular Disease	Vascular lesion	8.75e-07		0.72	ADM,AGT,BMP7,C1QA,LDLR,LEP,MMP9,MPZ,MSR1,MYH11,NPC1,NR3C2,SPP1	13
Organismal Development,Tissue Development	Development of exocrine gland	8.98e-07		1.131	BMP7,CSF1R,FGFR2,HOXA9,HUNK,IGFBP5,LEP,MMP9,SLIT2,SPP1,THRSP,XDH	12
Cell-To-Cell Signaling and Interaction,Cellular Movement	Recruitment of cells	9.29e-07	Increased	2.143	AGT,CSF1R,F13A1,FCGR2A,FGR,HSPA1A/HSPA1B,ITGB2,LEP,LYZ,MMP9,MPZ,PGLYRP2,SLIT2,SOD3,SPP1,XDH	16
Lipid Metabolism,Molecular Transport,Small Molecule Biochemistry	Concentration of lipid	9.33e-07		-0.795	ACLY,ADM,AGT,BMP7,C1QA,CDKN1A,CPE,ENTPD5,FGFR2,GATM,GUCY2C,LDLR,LEP,miR-122-5p (miRNAs w/seed GGAGUGU),MMP9,MRC1,MSR1,NPC1,RBP4,S100A9,SCG5,SPP1,STAR,STARD4,THRSP,TRIB1,XDH	27
Endocrine System Disorders,Gastrointestinal Disease,Metabolic Disease,Organismal Injury and Abnormalities	Diabetes mellitus	9.37e-07		-0.345	AGT,BMP7,CD86,CDKN1A,COL13A1,COL4A6,FCGR2A,GUCY2C,HSPA1A/HSPA1B,ITGB2,KRT8,LCP1,LDLR,LEP,LYZ,miR-103-3p (and other miRNAs w/seed GCAGCAU),miR-122-5p (miRNAs w/seed GGAGUGU),miR-126a-3p (and other miRNAs w/seed CGUACCG),miR-34a-5p (and other miRNAs w/seed GGCAGUG),MMP9,MRC1,MSR1,MYH11,NR3C2,P2RY12,phosphate,PKNOX1,RBP4,SPP1,TMTC1,XDH	31
Renal and Urological System Development and Function	Morphology of urinary system	9.78e-07			ACTG2,ADM,AGT,BMP7,CDKN1A,CNN1,DAPK1,FGFR2,HSPA4L,MYH11,NPNT,NR3C2,SLIT2,SPP1,XDH	15
Cancer,Organismal Injury and Abnormalities	Secondary tumor	1.02e-06		1.845	ACTB,ADM,BMP7,CD86,CDKN1A,CNN1,CSF1R,DAPK1,EIF4EBP1,FCGR2A,FGFR2,FGR,GLUL,HOXA9,HSPA1A/HSPA1B,HUNK,IGFBP5,IRX1,KRT8,miR-122-5p (miRNAs w/seed GGAGUGU),miR-34a-5p (and other miRNAs w/seed GGCAGUG),MMP9,P2RY12,RHCE/RHD,SH3GL2,SLIT2,SOD3,SPP1	28
Lipid Metabolism,Small Molecule Biochemistry,Vitamin and Mineral Metabolism	Synthesis of terpenoid	1.09e-06		0.692	ACLY,ADM,AGT,ALDH1A3,BMP7,HSPA8,LDLR,LEP,MMP9,MSMO1,NPC1,OSBPL7,RDH5,STAR,STARD4	15
Cellular Function and Maintenance	Endocytosis	1.15e-06		1.371	ACTB,AMPH,CD163,CSF1R,FCGR2A,FGR,HSPA8,HSPH1,ITGB2,LDLR,miR-34a-5p (and other miRNAs w/seed GGCAGUG),miR-615-3p (miRNAs w/seed CCGAGCC),MMP9,MRC1,MSR1,NPC1,S100A9,SH3GL2,TFRC,XDH	20
Cellular Movement,Hematological System Development and Function,Immune Cell Trafficking,Inflammatory Response	Cellular infiltration by macrophages	1.16e-06		1.728	AGT,CSF1R,ITGB2,LDLR,LEP,MMP9,NPC1,NR3C2,SLIT2,SOD3,SPP1	11
Cancer,Organismal Injury and Abnormalities	Advanced extracranial solid tumor	1.2e-06	Increased	2.178	ADM,CSF1R,DTNA,EIF4EBP1,FCGR2A,FGFR2,FGR,GLUL,HOXA9,HSPA1A/HSPA1B,IGFBP5,IRX1,KRT8,miR-122-5p (miRNAs w/seed GGAGUGU),MMP9,P2RY12,SBSPON,SH3GL2,SLIT2,SPP1,TSPAN4	21
Cancer,Organismal Injury and Abnormalities	Advanced malignant solid tumor	1.22e-06	Increased	2.008	ADM,BMP7,CSF1R,DTNA,EIF4EBP1,FCGR2A,FGFR2,FGR,GLUL,HOXA9,HSPA1A/HSPA1B,IGFBP5,IRX1,KRT8,miR-122-5p (miRNAs w/seed GGAGUGU),miR-34a-5p (and other miRNAs w/seed GGCAGUG),MMP9,P2RY12,RHCE/RHD,SBSPON,SH3GL2,SLIT2,SPP1,TSPAN4	24
Cell-To-Cell Signaling and Interaction,Cellular Movement,Hematological System Development and Function,Immune Cell Trafficking	Recruitment of leukocytes	1.24e-06	Increased	2.566	AGT,CSF1R,F13A1,FCGR2A,FGR,HSPA1A/HSPA1B,ITGB2,LEP,LYZ,MMP9,MPZ,PGLYRP2,SLIT2,SPP1,XDH	15
Endocrine System Disorders,Metabolic Disease	Metabolic syndrome X	1.35e-06			BMP7,LDLR,LEP,miR-103-3p (and other miRNAs w/seed GCAGCAU),miR-122-5p (miRNAs w/seed GGAGUGU),miR-34a-5p (and other miRNAs w/seed GGCAGUG),NR3C2,P2RY12,RBP4,XDH	10
Cancer,Gastrointestinal Disease,Organismal Injury and Abnormalities	Colorectal tumor	1.35e-06			ACLY,ACSS2,ACTA1,ADAMTS18,ADM,AHRR,ALDH1A3,AMBN,ARHGEF28,BMP7,C4BPA,CD163,CD86,CDKN1A,CNN1,COL4A6,CRELD1,CRLF2,CSF1R,CUL7,DAPK1,DNAJA1,EIF4EBP1,ENTPD5,F13A1,FCGR2A,FGFR2,FGR,GCLM,GLUL,GMPR,GRB14,GUCY2C,HLCS,HOXA9,HSPA12A,HSPA8,HTRA4,IGFBP5,ITGB2,ITGB8,KCNAB1,KLHL31,LDLR,LEP,MAML3,MCTP2,miR-103-3p (and other miRNAs w/seed GCAGCAU),miR-126a-3p (and other miRNAs w/seed CGUACCG),miR-34a-5p (and other…	83
Cardiovascular Disease,Organismal Injury and Abnormalities	Infarction	1.37e-06			ACTA1,AGT,C1QA,CD163,CSF1R,F13A1,FCGR2A,GCLM,HSPH1,ITGB2,KRT8,LDLR,LEP,MMP9,NR3C2,P2RY12	16
Cancer,Gastrointestinal Disease,Hepatic System Disease,Organismal Injury and Abnormalities	Liver cancer	1.45e-06		-1.58	ACLY,ACSS2,ACTB,ACTG2,ADAMDEC1,ADAMTS18,AGT,ALDH1A3,AMPH,ANG,ARHGEF28,ATP8A2,BMP7,C4BPA,CD163,CD1A,CDKL3,CDKN1A,CILP,CNN1,COL13A1,COL4A6,COTL1,CRELD1,CSF1R,DNAJA1,DTNA,EIF4EBP1,ENTPD5,FGFR2,FGR,FKBP10,GLUL,GRB10,GRB14,GUCY2C,HSPA8,HSPH1,HTRA4,IRX1,ITGB8,KCNAB1,KLHL31,LDLR,LEP,LRRN4CL,LSAMP,miR-103-3p (and other miRNAs w/seed GCAGCAU),miR-122-5p (miRNAs w/seed GGAGUGU),miR-126a-3p (and other miRNA…	75
Cell-To-Cell Signaling and Interaction,Cellular Movement,Hematological System Development and Function,Immune Cell Trafficking,Inflammatory Response	Recruitment of neutrophils	1.53e-06	Increased	2.052	AGT,FCGR2A,FGR,HSPA1A/HSPA1B,ITGB2,LEP,LYZ,MMP9,SLIT2,SPP1,XDH	11
Cell-To-Cell Signaling and Interaction,Hematological System Development and Function,Immune Cell Trafficking,Inflammatory Response	Activation of leukocytes	1.56e-06		1.706	AGT,C1QA,CD163,CD1A,CD86,CDKN1A,CPE,CRLF2,CSF1R,FCGR2A,HSPH1,ITGB2,LDLR,LEP,MMP9,MPZ,MSR1,NPC1,PGLYRP2,PRDX1,RBP4,S100A9,SPP1	23
Gastrointestinal Disease,Hepatic System Disease,Organismal Injury and Abnormalities	Liver lesion	1.6e-06		-0.799	ACLY,ACSS2,ACTA1,ACTB,ACTG2,ADAMDEC1,ADAMTS18,ADM,AGT,ALDH1A3,AMPH,ANG,ARHGEF28,ATP8A2,BMP7,C4BPA,CD163,CD1A,CD53,CDKL3,CDKN1A,CILP,CNN1,COL13A1,COL4A6,COTL1,CRELD1,CSF1R,DNAJA1,DTNA,EIF4EBP1,ENTPD5,FCGR2A,FGFR2,FGR,FKBP10,GLUL,GRB10,GRB14,GUCY2C,HSPA8,HSPH1,HTRA4,IRX1,ITGB2,ITGB8,KCNAB1,KLHL31,KRT8,LCP1,LDLR,LEP,LRRN4CL,LSAMP,miR-103-3p (and other miRNAs w/seed GCAGCAU),miR-122-5p (miRNAs w/seed…	86
Organismal Injury and Abnormalities	Bleeding	1.76e-06		-1.054	ADM,AGT,CNN1,CUL7,F13A1,FCGR2A,GUCY2C,ITGB8,KRT8,MMP9,NR3C2,P2RY12,PGLYRP2,S100A9,S1PR3,SCG5,SPP1	17
Cancer,Gastrointestinal Disease,Hepatic System Disease,Organismal Injury and Abnormalities	Hepatocellular carcinoma	1.77e-06		-1.744	ACSS2,AGT,AMPH,ATP8A2,BMP7,CD163,CDKN1A,CSF1R,ENTPD5,FGFR2,GLUL,HSPA8,LEP,miR-103-3p (and other miRNAs w/seed GCAGCAU),miR-122-5p (miRNAs w/seed GGAGUGU),miR-126a-3p (and other miRNAs w/seed CGUACCG),miR-34a-5p (and other miRNAs w/seed GGCAGUG),MMP9,MRC1,NEB,PRDX1,SH3GL2,SLC25A25,SLIT2,SPP1,VSIG4	26
Hematological System Development and Function,Inflammatory Response,Tissue Morphology	Quantity of phagocytes	2.05e-06		0.3	AGT,C1QA,CD86,CDKN1A,CSF1R,FCGR2A,HOXA9,ITGB2,LDLR,LEP,MMP9,MPZ,NPC1,NR3C2,S100A9,SPP1,TRIB1	17
Embryonic Development,Organ Development,Organismal Development,Reproductive System Development and Function,Tissue Development	Formation of mammary gland	2.08e-06			CSF1R,FGFR2,HOXA9,HUNK,IGFBP5,LEP,MMP9,SLIT2,SPP1,THRSP,XDH	11
Embryonic Development,Organ Development,Organismal Development,Renal and Urological System Development and Function,Tissue Development	Formation of kidney	2.1e-06		1.387	ADM,AGT,ALDH1A3,BMP7,CDKN1A,CSF1R,FGFR2,LEP,MMP9,NPNT,NR3C2,SLIT2,XDH	13
Inflammatory Response	Inflammation of body cavity	2.53e-06		-0.438	ACTB,ADAMTS18,ADM,AGT,CD86,COTL1,CRLF2,CSF1R,ENTPD5,FCGR2A,FGFR2,GUCY2C,ITGB2,ITGB8,KRT8,LDLR,LEP,miR-126a-3p (and other miRNAs w/seed CGUACCG),MMP9,NPC1,PGLYRP2,PRDX1,SCG5,SPP1,TFRC,XDH	26
Protein Synthesis	Quantity of protein in blood	2.53e-06		-1.019	AGT,CPE,EIF4EBP1,ENTPD5,GATM,GCLM,GUCY2C,IGFBP5,ITGB2,LDLR,LEP,MMP9,MRC1,MYH11,S100A9,SCG5,SPP1,STARD4	18
Inflammatory Response,Organismal Injury and Abnormalities	Inflammation of organ	2.58e-06		-0.117	ACTB,ADAMDEC1,ADAMTS18,ADM,AGT,C1QA,CD1A,CD86,CDKN1A,COTL1,CRLF2,CSF1R,ENTPD5,EPPK1,FCGR2A,FGFR2,FGR,GUCY2C,ITGB2,ITGB8,KRT8,LDLR,LEP,miR-103-3p (and other miRNAs w/seed GCAGCAU),miR-126a-3p (and other miRNAs w/seed CGUACCG),miR-615-3p (miRNAs w/seed CCGAGCC),MMP9,NPC1,NR3C2,PGLYRP2,PRDX1,S100A9,SCG5,SPP1,TFRC,XDH	36
Organismal Development	Size of animal	2.6e-06		-0.632	BMP7,CDKN1A,EIF4EBP1,F13A1,GRB10,HOXA9,IGFBP5,LEP,MSR1,P4HA1	10
Cancer,Gastrointestinal Disease,Hepatic System Disease,Organismal Injury and Abnormalities	Hepatobiliary system cancer	2.77e-06		-1.58	ACLY,ACSS2,ACTB,ACTG2,ADAMDEC1,ADAMTS18,AGT,ALDH1A3,AMPH,ANG,ARHGEF28,ATP8A2,BMP7,C4BPA,CD163,CD1A,CDKL3,CDKN1A,CILP,CNN1,COL13A1,COL4A6,COTL1,CRELD1,CSF1R,DNAJA1,DTNA,EIF4EBP1,ENTPD5,FGFR2,FGR,FKBP10,GLUL,GRB10,GRB14,GUCY2C,HSPA8,HSPH1,HTRA4,HUNK,IRX1,ITGB8,KCNAB1,KLHL31,LDLR,LEP,LRRN4CL,LSAMP,miR-103-3p (and other miRNAs w/seed GCAGCAU),miR-122-5p (miRNAs w/seed GGAGUGU),miR-126a-3p (and other …	77
Cell-To-Cell Signaling and Interaction,Hematological System Development and Function	Activation of blood cells	2.81e-06		1.937	AGT,C1QA,CD163,CD1A,CD86,CDKN1A,CPE,CRLF2,CSF1R,FCGR2A,HSPH1,ITGB2,LDLR,LEP,MMP9,MPZ,MSR1,NPC1,P2RY12,PGLYRP2,PRDX1,RBP4,S100A9,SPP1	24
Organismal Development	Morphology of body cavity	2.89e-06			ACTG2,ADAMTS18,ADM,AGT,BMP7,CD86,CDKN1A,CNN1,CSF1R,DTNA,EIF4EBP1,ENTPD5,FGFR2,GUCY2C,HOXA9,IGFBP5,ITGB2,ITGB8,KRT8,LDLR,LEP,MAML3,MMP9,MSR1,MYH11,NAD ,NPC1,NR3C2,PGLYRP2,PRDX1,RBP4,S1PR3,SCG5,SPP1,STAR,STARD4,TRIB1	37
Tissue Development	Formation of gland	2.96e-06			CSF1R,FGFR2,HOXA9,HUNK,IGFBP5,LEP,MMP9,SCG5,SLIT2,SPP1,THRSP,XDH	12
Cardiovascular System Development and Function	Development of vasculature	3.03e-06		1.472	ADM,AGT,ANG,C1QA,CDKN1A,CNN1,COL13A1,CRELD1,CSF1R,CUL7,FGFR2,FGR,GCLM,IRX1,ITGB2,ITGB8,LDLR,LEP,MAML3,miR-122-5p (miRNAs w/seed GGAGUGU),miR-34a-5p (and other miRNAs w/seed GGCAGUG),MMP9,MYH11,PKNOX1,S100A9,S1PR3,SLIT2,SPP1,SRGN,XDH	30
Cancer,Gastrointestinal Disease,Organismal Injury and Abnormalities	Colorectal cancer	3.03e-06			ACLY,ACSS2,ACTA1,ADAMTS18,ADM,AHRR,ALDH1A3,AMBN,ARHGEF28,BMP7,C4BPA,CD163,CD86,CDKN1A,COL4A6,CRELD1,CRLF2,CSF1R,CUL7,DAPK1,DNAJA1,EIF4EBP1,ENTPD5,F13A1,FCGR2A,FGFR2,FGR,GCLM,GLUL,GMPR,GRB14,GUCY2C,HLCS,HOXA9,HSPA12A,HSPA8,HTRA4,IGFBP5,ITGB2,ITGB8,KCNAB1,KLHL31,LDLR,LEP,MAML3,MCTP2,miR-103-3p (and other miRNAs w/seed GCAGCAU),miR-126a-3p (and other miRNAs w/seed CGUACCG),miR-34a-5p (and other miRN…	81
Cancer,Organismal Injury and Abnormalities	Adenoma	3.27e-06			DAPK1,EIF4EBP1,ENTPD5,FGFR2,FKBP10,GLUL,LEP,MMP9,NR3C2,phosphate,PRDX1,RBP4,RDH5,SLIT2,TP53INP2,VSIG4	16
Organismal Injury and Abnormalities,Reproductive System Disease	Advanced endometriosis	3.29e-06			AHRR,LEP,STAR	3
Developmental Disorder,Organismal Injury and Abnormalities	Congenital malformation of genitourinary system	3.42e-06		0	AGT,ALDH1A3,BMP7,CDKN1A,CPE,FGFR2,KCNMB1,miR-34a-5p (and other miRNAs w/seed GGCAGUG),MMP9,MYH4,NPNT,NR3C2,SBSPON,SCG5,SPP1,STAR	16
Tissue Development	Organization of extracellular matrix	3.46e-06			AGT,AMBN,COL13A1,COL4A6,ITGB2,ITGB8,LCP1,MMP9,NPNT,SMOC1,SPP1	11
Cellular Function and Maintenance,Hematological System Development and Function	Regulation of leukocytes	3.46e-06			CD86,CSF1R,FGR,LEP,S100A9,SPP1	6
Organismal Injury and Abnormalities,Tissue Morphology	Abnormal morphology of epithelial tissue	3.49e-06			ADM,AMBN,AMPH,ATP8A2,CDKN1A,COL13A1,DNAJA1,ENTPD5,FGFR2,ITGB8,KRT8,LDLR,MMP9,PGLYRP2,S1PR3,XDH	16
Organismal Injury and Abnormalities,Renal and Urological Disease	Chronic renal failure	3.62e-06			ADM,AGT,CD86,CDKN1A,FCGR2A,LDLR,NR3C2,P2RY12,phosphate,XDH	10
Cellular Movement	Migration of cells	3.69e-06		0.905	ACTB,ADM,AGT,ARHGEF28,BMP7,CD86,CDKN1A,CSF1R,CUL7,EIF4EBP1,EPPK1,F13A1,FCGR2A,FGFR2,FGR,GRB14,HOXA9,HSPA1A/HSPA1B,HSPA8,IGFBP5,ITGB2,ITGB8,KRT8,LCP1,LDLR,LEP,LYZ,miR-122-5p (miRNAs w/seed GGAGUGU),miR-34a-5p (and other miRNAs w/seed GGCAGUG),MMP9,MPZ,MSR1,MYH11,NPC1,NR3C2,NUMBL,P2RY12,PGLYRP2,PRDX1,S100A9,S1PR3,SLIT2,SOD3,SPP1,TP53INP2,XDH	46
Hematological System Development and Function,Immune Cell Trafficking,Inflammatory Response,Tissue Development	Accumulation of neutrophils	3.73e-06		1.133	AGT,FCGR2A,FGFR2,ITGB2,MMP9,S100A9,SPP1	7
Cell-To-Cell Signaling and Interaction,Cellular Movement	Recruitment of myeloid cells	3.83e-06	Increased	2.323	AGT,CSF1R,FCGR2A,FGR,HSPA1A/HSPA1B,ITGB2,LEP,LYZ,MMP9,MPZ,SLIT2,SPP1,XDH	13
Organ Morphology,Renal and Urological System Development and Function,Tissue Morphology	Quantity of glomerular cells	3.87e-06	Increased	2	BMP7,CDKN1A,CNN1,SPP1	4
Lipid Metabolism,Small Molecule Biochemistry	Fatty acid metabolism	4.35e-06	Increased	2.273	ACLY,ACSS2,AGT,ATP8A2,COTL1,FCGR2A,FGR,GRB14,HSPA8,LDLR,LEP,MSMO1,MSR1,NPC1,P2RY12,RBP4,S100A9,S1PR3,STAR,STARD4,THRSP	21
Lipid Metabolism,Molecular Transport,Small Molecule Biochemistry	Concentration of cholesterol	4.35e-06		-1.238	ADM,AGT,CDKN1A,ENTPD5,GATM,LDLR,LEP,miR-122-5p (miRNAs w/seed GGAGUGU),MSR1,NPC1,SPP1,STAR,STARD4,TRIB1	14
Cancer,Gastrointestinal Disease,Organismal Injury and Abnormalities	Large intestine adenocarcinoma	4.61e-06			ACLY,ACSS2,ACTA1,ACTB,ACTG2,ADAM7,ADAMDEC1,ADAMTS18,ADM,AGT,AHRR,ALDH1A3,AMBN,ARHGEF25,ARHGEF28,ATP8A2,BMP7,C1QC,C4BPA,CD163,CD1A,CD68,CD86,CDKN1A,CILP,COL4A6,COTL1,CRLF2,CSF1R,CUL7,DAPK1,DNAJA1,DTNA,ENTPD5,F13A1,FAM160A1,FGFR2,FGR,GCLM,GLUL,GMPR,GRB10,GRB14,GUCY2C,HLCS,HOXA9,HSPA12A,HSPA4L,HSPA8,HSPH1,HTRA4,HUNK,IGFBP5,IRX1,ITGB2,ITGB8,KCNAB1,KCNMB1,KCTD21,KDELC1,KLHL31,KRT8,LCP1,LDLR,LEP,LRRN4C…	116
Cancer,Hematological Disease,Organismal Injury and Abnormalities	Lymphohematopoietic neoplasia	4.67e-06		-1.374	ACTB,ADAM7,ADAMDEC1,AGT,AMPH,ARHGEF28,ATP8A2,BMP7,CD163,CD1A,CD68,CD86,CDKL3,CDKN1A,CILP,COL4A6,CRLF2,CSF1R,CUL7,DAPK1,DNAJA1,EIF4EBP1,FCGR2A,FGFR2,FGR,HOXA9,HSPA12A,HSPA1A/HSPA1B,IGFBP5,ITGB2,LCP1,LDLR,LYZ,MAML3,miR-126a-3p (and other miRNAs w/seed CGUACCG),miR-34a-5p (and other miRNAs w/seed GGCAGUG),MMP9,MSMO1,MSR1,MYH11,MYH4,MYOM2,NEB,NPNT,PADI2,PGLYRP2,phosphate,PRDX1,RHPN2,S1PR3,SHMT1,SLIT2…	58
Organismal Development	Growth of organism	4.69e-06		1.001	AGT,ARHGEF28,BMP7,CDKN1A,CUL7,EIF4EBP1,FGFR2,GRB10,IGFBP5,KRT8,LCP1,LEP,LYZ,miR-103-3p (and other miRNAs w/seed GCAGCAU),MMP9,MYH4,NUMBL,OPA3,S1PR3,SH3GL2,SLC25A25,SPP1,STAR,TFRC,TGIF2	25
Cancer,Organismal Injury and Abnormalities	Breast or pancreatic cancer	4.75e-06			ACLY,ACSS2,ADAMDEC1,ADAMTS18,AGT,AHRR,ALDH1A3,AMPH,ANG,ARHGEF28,ATP8A2,BMP7,CD163,CD68,CDKN1A,CNN1,COL4A6,CPE,CSF1R,CUL7,DAPK1,DNAJA1,DTNA,EIF4EBP1,EPPK1,F13A1,FAM117A,FGFR2,FGR,FKBP10,GLUL,GRB10,GUCY2C,HOXA9,IGFBP5,ITGB8,KRT8,LDLR,LEP,MAML3,miR-103-3p (and other miRNAs w/seed GCAGCAU),miR-126a-3p (and other miRNAs w/seed CGUACCG),miR-34a-5p (and other miRNAs w/seed GGCAGUG),MMP9,MRC1,MSR1,MYH11,…	77
Lipid Metabolism,Small Molecule Biochemistry,Vitamin and Mineral Metabolism	Metabolism of terpenoid	4.81e-06		0.406	ACLY,ADM,AGT,ALDH1A3,BMP7,HSPA8,LDLR,LEP,MMP9,MSMO1,NPC1,RBP4,RDH5,STAR	14
Cancer,Organismal Injury and Abnormalities,Reproductive System Disease	Uterine tumor	5.17e-06			ACSS2,ACTG2,ADAM7,ADAMTS18,ADM,AGT,AMBN,AMPH,ARHGEF28,ATP8A2,BMP7,C1QC,C4BPA,CD163,CD1A,CD68,CDKL3,CILP,CNN1,COL13A1,COL4A6,CSF1R,DAPK1,DTNA,EIF4EBP1,EPPK1,F13A1,FGFR2,FKBP10,GLUL,GMPR,GRB10,HSPA4L,HSPH1,HUNK,IGFBP5,IRX1,ITGB8,KCNAB1,KCNMB1,LSAMP,MAML3,miR-103-3p (and other miRNAs w/seed GCAGCAU),miR-126a-3p (and other miRNAs w/seed CGUACCG),miR-34a-5p (and other miRNAs w/seed GGCAGUG),MMP9,MYH11…	60
Cardiovascular Disease,Organismal Injury and Abnormalities	Atherosclerotic lesion	5.35e-06			AGT,BMP7,LDLR,LEP,MMP9,MPZ,MSR1,NPC1,NR3C2,SPP1	10
Cancer,Organismal Injury and Abnormalities,Reproductive System Disease	Uterine cancer	5.91e-06			ACSS2,ACTG2,ADAM7,ADAMTS18,ADM,AGT,AMBN,AMPH,ARHGEF28,ATP8A2,BMP7,C1QC,C4BPA,CD163,CD1A,CD68,CDKL3,CILP,CNN1,COL13A1,COL4A6,CSF1R,DAPK1,DTNA,EPPK1,F13A1,FGFR2,FKBP10,GLUL,GMPR,GRB10,HSPA4L,HSPH1,HUNK,IGFBP5,IRX1,ITGB8,KCNAB1,KCNMB1,LSAMP,MAML3,miR-103-3p (and other miRNAs w/seed GCAGCAU),miR-126a-3p (and other miRNAs w/seed CGUACCG),miR-34a-5p (and other miRNAs w/seed GGCAGUG),MMP9,MYH11,MYOM2,NE…	58
Cellular Movement,Hematological System Development and Function,Immune Cell Trafficking,Inflammatory Response	Cell movement of macrophages	6.23e-06		1.427	AGT,CDKN1A,CSF1R,HOXA9,ITGB2,LDLR,LEP,MMP9,NPC1,NR3C2,SLIT2,SOD3,SPP1	13
Hematological System Development and Function,Tissue Morphology	Quantity of leukocytes	6.26e-06		1.219	AGT,C1QA,CD86,CDKN1A,CRLF2,CSF1R,F13A1,FCGR2A,FGFR2,HOXA9,ITGB2,ITGB8,LDLR,LEP,MMP9,MPZ,MYH11,NAD ,NPC1,NR3C2,PRDX1,S100A9,S1PR3,SPP1,TRIB1,VSIG4	26
Hematological System Development and Function,Inflammatory Response,Tissue Morphology	Quantity of monocytes	6.75e-06		0	CDKN1A,CSF1R,HOXA9,ITGB2,LDLR,LEP,MMP9,MPZ	8
Cancer,Organismal Injury and Abnormalities,Reproductive System Disease	Female genital tract serous carcinoma	6.77e-06			ACTG2,CDKN1A,CNN1,COL4A6,DTNA,EPPK1,F13A1,IGFBP5,ITGB8,KCNMB1,MYH11,SBSPON,SLIT2,SPP1,TSPAN4	15
Cellular Movement,Hematological System Development and Function,Immune Cell Trafficking	Cell movement of antigen presenting cells	6.77e-06		1.51	AGT,CD86,CDKN1A,CSF1R,HOXA9,ITGB2,LDLR,LEP,MMP9,NPC1,NR3C2,S1PR3,SLIT2,SOD3,SPP1	15
Cancer,Hematological Disease,Organismal Injury and Abnormalities	Histiocytic or dendritic cell neoplasm	6.96e-06			ADAMDEC1,CDKN1A,CSF1R,FCGR2A,FGR,MMP9,PRDX1	7
Cancer,Gastrointestinal Disease,Hepatic System Disease,Organismal Injury and Abnormalities	Liver carcinoma	7.09e-06		-1.744	ACLY,ACSS2,ACTB,ACTG2,ADAMDEC1,ADAMTS18,AGT,ALDH1A3,AMPH,ARHGEF28,ATP8A2,BMP7,CD163,CD1A,CDKL3,CDKN1A,CILP,CNN1,COL13A1,COL4A6,COTL1,CRELD1,CSF1R,DNAJA1,DTNA,ENTPD5,FGFR2,FGR,FKBP10,GLUL,GRB10,GRB14,GUCY2C,HSPA8,HSPH1,HTRA4,IRX1,ITGB8,KCNAB1,KLHL31,LDLR,LEP,LRRN4CL,LSAMP,miR-103-3p (and other miRNAs w/seed GCAGCAU),miR-122-5p (miRNAs w/seed GGAGUGU),miR-126a-3p (and other miRNAs w/seed CGUACCG),m…	71
Cellular Movement	Cell movement	7.19e-06		1.33	ACTB,ADM,AGT,ARHGEF28,BMP7,CD86,CDKN1A,CNN1,CSF1R,CUL7,DNAJA1,EIF4EBP1,EPPK1,F13A1,FCGR2A,FGFR2,FGR,GRB14,HOXA9,HSPA1A/HSPA1B,HSPA8,IGFBP5,ITGB2,ITGB8,KRT8,LCP1,LDLR,LEP,LYZ,miR-122-5p (miRNAs w/seed GGAGUGU),miR-34a-5p (and other miRNAs w/seed GGCAGUG),MMP9,MPZ,MSR1,MYH11,NPC1,NR3C2,NUMBL,P2RY12,PGLYRP2,PRDX1,S100A9,S1PR3,SLIT2,SOD3,SPP1,TP53INP2,TRIB1,XDH	49
Cell-To-Cell Signaling and Interaction	Activation of cells	7.44e-06		1.003	AGT,ANG,C1QA,CD163,CD1A,CD86,CDKN1A,CPE,CRLF2,CSF1R,F13A1,FCGR2A,HOXA9,HSPH1,ITGB2,KRT8,LDLR,LEP,MMP9,MPZ,MSR1,NPC1,P2RY12,PGLYRP2,PRDX1,RBP4,S100A9,SPP1	28
Nutritional Disease	Overweight disorder	7.72e-06		-0.542	AGT,ANG,CD68,CPE,EIF4EBP1,GATM,HSPA1A/HSPA1B,IGFBP5,LDLR,LEP,miR-103-3p (and other miRNAs w/seed GCAGCAU),MMP9,NPC1,P2RY12,phosphate,SLC25A25,SPP1,XDH	18
Neurological Disease	Movement Disorders	7.91e-06		-0.088	ACTB,ATP8A2,CD68,COL13A1,CPE,CSF1R,DNAJA1,DTNA,FAM117A,FCGR2A,HSPA1A/HSPA1B,HSPA8,IGFBP5,KCNAB1,LDLR,LEP,MMP9,MPZ,MYOM2,NEB,NPC1,P4HA1,phosphate,RBP4,SH3GL2,SLIT2,SPP1,STARD4,TMTC4	29
Cardiovascular Disease,Organismal Injury and Abnormalities,Tissue Morphology	Morphology of vascular lesion	7.92e-06			AGT,C1QA,LDLR,MMP9,NPC1,NR3C2,SPP1	7
Skeletal and Muscular System Development and Function	Contractility of muscle	8.06e-06		0.818	ADM,AGT,LDLR,LEP,MMP9,MYH11,MYH4,NEB,SPP1,XDH	10
Organismal Development	Abnormal morphology of body cavity	8.38e-06			ACTG2,ADAMTS18,ADM,AGT,CD86,CDKN1A,CSF1R,DTNA,EIF4EBP1,ENTPD5,FGFR2,GUCY2C,IGFBP5,ITGB2,ITGB8,KRT8,LDLR,LEP,MAML3,MMP9,MSR1,MYH11,NAD ,NPC1,NR3C2,PGLYRP2,PRDX1,RBP4,S1PR3,SCG5,SPP1,STAR,TRIB1	33
Cancer,Hematological Disease,Organismal Injury and Abnormalities	Hematopoietic neoplasm	8.46e-06		-1.744	ACTB,ADAM7,ADAMDEC1,AGT,AMPH,ARHGEF28,ATP8A2,BMP7,CD163,CD1A,CD68,CD86,CDKL3,CDKN1A,CILP,COL4A6,CRLF2,CSF1R,CUL7,DAPK1,DNAJA1,EIF4EBP1,FCGR2A,FGFR2,FGR,HOXA9,HSPA12A,HSPA1A/HSPA1B,IGFBP5,ITGB2,LCP1,LDLR,LYZ,MAML3,miR-126a-3p (and other miRNAs w/seed CGUACCG),miR-34a-5p (and other miRNAs w/seed GGCAGUG),MMP9,MSMO1,MSR1,MYH11,MYH4,MYOM2,NEB,NPNT,PADI2,PGLYRP2,phosphate,PRDX1,RHPN2,S1PR3,SHMT1,SMOC1…	57
Cell Morphology	Morphology of blood cells	8.71e-06			CD86,CDKN1A,CSF1R,ENTPD5,FGFR2,FGR,HOXA9,ITGB2,LCP1,LDLR,MMP9,MPZ,PRDX1,SPP1,TFRC,TRIB1	16
Hematological System Development and Function,Immune Cell Trafficking,Inflammatory Response,Tissue Development	Accumulation of phagocytes	8.81e-06		0.273	AGT,FCGR2A,FGFR2,ITGB2,LDLR,MMP9,NPC1,S100A9,SPP1	9
Cellular Assembly and Organization,Cellular Function and Maintenance	Organization of cytoskeleton	9.37e-06		1.516	ACTB,ADM,AGT,ARHGEF25,ARHGEF28,ATP8A2,BMP7,C1QA,CDKL3,CDKN1A,CSF1R,CUL7,DAPK1,EIF4EBP1,EPPK1,F13A1,FCGR2A,FGFR2,FGR,ITGB8,LCP1,LDLR,LEP,MPZ,MYH4,NPC1,NUMBL,P2RY12,RHOQ,S100A9,S1PR3,SH3GL2,SLIT2,SPP1	34
Developmental Disorder,Organismal Injury and Abnormalities,Renal and Urological Disease	Congenital anomalies of kidney and urinary tract	9.39e-06			AGT,ALDH1A3,BMP7,CDKN1A,CPE,FGFR2,KCNMB1,miR-34a-5p (and other miRNAs w/seed GGCAGUG),MMP9,NPNT,NR3C2,SBSPON,SPP1	13
Cellular Movement,Hematological System Development and Function,Immune Cell Trafficking,Inflammatory Response	Cellular infiltration by phagocytes	9.39e-06		1.016	ADM,AGT,CD86,CSF1R,ITGB2,LDLR,LEP,MMP9,NPC1,NR3C2,SLIT2,SOD3,SPP1	13
Cancer,Gastrointestinal Disease,Hepatic System Disease,Organismal Injury and Abnormalities	Liver tumor	9.56e-06		-1.481	ACLY,ACSS2,ACTA1,ACTB,ACTG2,ADAMDEC1,ADAMTS18,AGT,ALDH1A3,AMPH,ANG,ARHGEF28,ATP8A2,BMP7,C4BPA,CD163,CD1A,CD53,CDKL3,CDKN1A,CILP,CNN1,COL13A1,COL4A6,COTL1,CRELD1,CSF1R,DNAJA1,DTNA,EIF4EBP1,ENTPD5,FGFR2,FGR,FKBP10,GLUL,GRB10,GRB14,GUCY2C,HSPA8,HSPH1,HTRA4,IRX1,ITGB8,KCNAB1,KLHL31,KRT8,LCP1,LDLR,LEP,LRRN4CL,LSAMP,miR-103-3p (and other miRNAs w/seed GCAGCAU),miR-122-5p (miRNAs w/seed GGAGUGU),miR-126…	81
Reproductive System Development and Function	Fertility	9.57e-06		1.299	ADM,AGT,CPE,CSF1R,DNAJA1,F13A1,HOXA9,HSPA4L,IGFBP5,KRT8,LEP,MMP9,NUMBL,S1PR3	14
Lipid Metabolism,Small Molecule Biochemistry,Vitamin and Mineral Metabolism	Synthesis of steroid	1.01e-05		0.07	ACLY,ADM,AGT,BMP7,HSPA8,LDLR,LEP,MMP9,MSMO1,NPC1,OSBPL7,STAR,STARD4	13
Tissue Development	Branching of epithelial tissue	1.01e-05		-0.728	ADM,ANG,BMP7,FGFR2,MMP9,S1PR3,SLIT2,SPP1	8
Dermatological Diseases and Conditions,Organismal Injury and Abnormalities	Bleeding of skin	1.03e-05		-0.762	ADM,CUL7,FCGR2A,P2RY12,S100A9,SCG5	6
Cancer,Organismal Injury and Abnormalities,Respiratory Disease	Pulmonary metastasis	1.08e-05	Increased	2.178	ADM,EIF4EBP1,FGFR2,HSPA1A/HSPA1B,IRX1,KRT8,MMP9,SH3GL2,SPP1	9
Connective Tissue Development and Function,Tissue Development	Growth of connective tissue	1.08e-05		0.334	ACTB,ADM,AGT,AMBN,CD163,CDKN1A,CSF1R,EIF4EBP1,EPPK1,FGFR2,GRB10,HSPA1A/HSPA1B,IGFBP5,LEP,MMP9,phosphate,RBM3,S100A9,SPP1,TFRC,XDH	21
Hematological Disease,Immunological Disease,Inflammatory Disease	Eosinophilic inflammation	1.12e-05			ACTB,ADAMDEC1,CD86,CRLF2,EPPK1,LEP,PRDX1,SPP1	8
Organ Morphology,Renal and Urological System Development and Function,Tissue Morphology	Quantity of podocytes	1.14e-05			BMP7,CDKN1A,SPP1	3
Cardiovascular System Development and Function,Organ Morphology,Organismal Development,Renal and Urological System Development and Function,Tissue Morphology	Vasodilation of kidney	1.14e-05			ADM,AGT,MMP9	3
Cellular Movement	Cellular infiltration	1.15e-05		-0.313	ACTB,ADM,AGT,CD86,CSF1R,ITGB2,LDLR,LEP,MMP9,MSR1,NPC1,NR3C2,PRDX1,S100A9,SLIT2,SOD3,SPP1	17
Cellular Development,Cellular Growth and Proliferation,Organ Development,Skeletal and Muscular System Development and Function,Tissue Development	Proliferation of muscle cells	1.15e-05		0.279	ADM,AGT,ANG,ARHGEF25,BMP7,CDKN1A,FGFR2,IGFBP5,LEP,MMP9,RBP4,S1PR3,SPP1,TRIB1,XDH	15
Cellular Movement,Hematological System Development and Function,Immune Cell Trafficking	Cell movement of leukocytes	1.17e-05		0.891	ACTB,ADM,AGT,CD86,CDKN1A,CSF1R,FCGR2A,FGR,HOXA9,ITGB2,LCP1,LDLR,LEP,MMP9,MSR1,NPC1,NR3C2,PGLYRP2,PRDX1,S100A9,S1PR3,SLIT2,SOD3,SPP1	24
Cellular Compromise	Stress response of cells	1.17e-05		-1.455	CDKN1A,DNAJA1,EIF4EBP1,LEP,MMP9,MYH11,NR3C2,PRDX1,XDH	9
Cancer,Hematological Disease,Immunological Disease,Organismal Injury and Abnormalities	Plasma cell neoplasm	1.22e-05			CD163,CSF1R,FCGR2A,LCP1,SMOC1,SPP1,TFRC	7
Organismal Injury and Abnormalities,Tissue Morphology	Morphology of lesion	1.23e-05			AGT,ARHGEF28,C1QA,CDKN1A,HSPA1A/HSPA1B,HSPH1,KRT8,LDLR,LEP,MMP9,MSR1,NPC1,NR3C2,PRDX1,SPP1	15
Endocrine System Development and Function,Molecular Transport,Small Molecule Biochemistry	Concentration of hormone	1.25e-05		0.615	AGT,BMP7,CDKN1A,CPE,GATM,GUCY2C,IGFBP5,LDLR,LEP,MRC1,MYH11,NPC1,SCG5,SPP1,STAR	15
Gastrointestinal Disease,Hepatic System Disease,Metabolic Disease,Organismal Injury and Abnormalities	Hepatic steatosis	1.26e-05		-1.871	CDKN1A,FGFR2,GATM,GRB14,GUCY2C,KRT8,LDLR,LEP,miR-103-3p (and other miRNAs w/seed GCAGCAU),miR-122-5p (miRNAs w/seed GGAGUGU),miR-34a-5p (and other miRNAs w/seed GGCAGUG),SCG5,SPP1	13
Connective Tissue Development and Function,Tissue Morphology	Quantity of connective tissue	1.32e-05		-0.466	ACTA1,AGT,CDKN1A,CPE,EIF4EBP1,F13A1,FGFR2,GATM,GUCY2C,LDLR,LEP,MMP9,MSR1,PRDX1,SLC25A25,SPP1,STAR,TFRC,XDH	19
Cancer,Organismal Injury and Abnormalities	Serous adenocarcinoma	1.34e-05			ACTG2,AHRR,ATP8A2,CDKN1A,CNN1,COL4A6,DNAJA1,DTNA,EPPK1,F13A1,FGFR2,IGFBP5,ITGB8,KCNMB1,KRT8,MAML3,MYH11,NPC1,PPM1J,SBSPON,SLIT2,SPP1,TSPAN4,XDH	24
Organismal Injury and Abnormalities,Renal and Urological Disease,Renal and Urological System Development and Function	Abnormal morphology of urinary system	1.38e-05			ACTG2,AGT,BMP7,CDKN1A,DAPK1,FGFR2,HSPA4L,MYH11,NPNT,SLIT2,SPP1,XDH	12
Organ Development,Skeletal and Muscular System Development and Function	Function of skeletal muscle	1.42e-05			AGT,CDKN1A,IGFBP5,LEP,MMP9,MYH4,NEB,SPP1	8
Cancer,Organismal Injury and Abnormalities,Reproductive System Disease	Endometrial cancer	1.45e-05			ACSS2,ACTG2,ADAM7,ADAMTS18,ADM,AGT,AMBN,AMPH,ARHGEF28,ATP8A2,BMP7,C1QC,C4BPA,CD163,CD1A,CD68,CDKL3,CILP,CNN1,COL13A1,COL4A6,CSF1R,DAPK1,DTNA,EPPK1,F13A1,FGFR2,FKBP10,GLUL,GMPR,GRB10,HSPA4L,HSPH1,HUNK,IGFBP5,IRX1,ITGB8,KCNAB1,KCNMB1,LSAMP,MAML3,miR-103-3p (and other miRNAs w/seed GCAGCAU),miR-34a-5p (and other miRNAs w/seed GGCAGUG),MYH11,MYOM2,NEB,P2RY12,RDH5,RHCE/RHD,RHPN2,ROGDI,SH3GL2,SLIT2,SPE…	54
Cancer,Hematological Disease,Organismal Injury and Abnormalities	Lymphohematopoietic cancer	1.47e-05		-1.679	ACTB,ADAM7,AGT,AMPH,ARHGEF28,ATP8A2,CD163,CD1A,CD68,CD86,CDKL3,CDKN1A,CILP,COL4A6,CRLF2,CSF1R,CUL7,DAPK1,DNAJA1,EIF4EBP1,FCGR2A,FGFR2,FGR,HOXA9,HSPA12A,HSPA1A/HSPA1B,IGFBP5,ITGB2,LCP1,LDLR,LYZ,MAML3,miR-126a-3p (and other miRNAs w/seed CGUACCG),miR-34a-5p (and other miRNAs w/seed GGCAGUG),MMP9,MSMO1,MSR1,MYH11,MYH4,MYOM2,NEB,NPNT,PADI2,PGLYRP2,phosphate,PRDX1,RHPN2,S1PR3,SHMT1,SLIT2,SMOC1,SPP1,TF…	56
Cell-To-Cell Signaling and Interaction,Cellular Movement,Hematological System Development and Function,Immune Cell Trafficking	Recruitment of antigen presenting cells	1.48e-05	Increased	2.425	AGT,CSF1R,FGR,ITGB2,LEP,MMP9,MPZ,SPP1	8
Cellular Compromise,Inflammatory Response	Degranulation of granulocytes	1.66e-05			ACLY,CD53,CD68,COTL1,FCGR2A,FGR,HSPA1A/HSPA1B,HSPA8,ITGB2,LEP,LYZ,MMP9,PADI2,S100A9	14
Cell-To-Cell Signaling and Interaction	Binding of epithelial cells	1.7e-05		0.404	AMBN,FCGR2A,IGFBP5,ITGB2,KRT8,LEP,MSR1,SLIT2	8
Cellular Assembly and Organization,Cellular Function and Maintenance	Microtubule dynamics	1.73e-05		1.515	ACTB,ADM,AGT,ARHGEF25,ARHGEF28,ATP8A2,BMP7,C1QA,CDKL3,CDKN1A,CSF1R,CUL7,DAPK1,EIF4EBP1,F13A1,FGFR2,FGR,ITGB8,LCP1,LDLR,LEP,MPZ,MYH4,NPC1,NUMBL,P2RY12,RHOQ,S1PR3,SH3GL2,SLIT2	30
Organismal Development,Organismal Injury and Abnormalities	Abnormal morphology of abdomen	1.76e-05			ACTG2,CD86,CDKN1A,CSF1R,ENTPD5,FGFR2,HOXA9,IGFBP5,ITGB2,KRT8,LDLR,LEP,MMP9,MSR1,MYH11,NPC1,PGLYRP2,PRDX1,S1PR3,SCG5,SPP1,STAR,TRIB1	23
Cellular Development,Cellular Growth and Proliferation,Hematological System Development and Function,Hematopoiesis,Lymphoid Tissue Structure and Development,Tissue Development	Leukopoiesis	1.76e-05	Increased	2.937	ADM,AGT,BMP7,C1QC,CD86,CDKN1A,CRLF2,CSF1R,FCGR2A,GIMAP4,HOXA9,ITGB2,ITGB8,LCP1,LEP,miR-34a-5p (and other miRNAs w/seed GGCAGUG),MSR1,MYH11,PGLYRP2,PKNOX1,SLIT2,SPP1,TRIB1	23
Cell-To-Cell Signaling and Interaction	Adhesion of blood cells	1.8e-05	Increased	2.37	AGT,C1QA,C4BPA,CD86,FCGR2A,FGR,ITGB2,LCP1,MRC1,MSR1,P2RY12,RHCE/RHD,S100A9,SLIT2,SPP1	15
Cellular Movement,Hematological System Development and Function,Immune Cell Trafficking,Inflammatory Response	Cell movement of phagocytes	1.81e-05		1.11	ADM,AGT,CD86,CDKN1A,CSF1R,FCGR2A,FGR,HOXA9,ITGB2,LDLR,LEP,MMP9,NPC1,NR3C2,S100A9,S1PR3,SLIT2,SOD3,SPP1	19
Hematological System Development and Function,Tissue Morphology	Quantity of blood cells	1.82e-05		1.313	AGT,C1QA,CD86,CDKN1A,CRLF2,CSF1R,F13A1,FCGR2A,FGFR2,HOXA9,ITGB2,ITGB8,LDLR,LEP,MMP9,MPZ,MYH11,NAD ,NPC1,NR3C2,PRDX1,S100A9,S1PR3,SPP1,TFRC,TRIB1,VSIG4	27
Cell-To-Cell Signaling and Interaction	Binding of blood cells	1.83e-05	Increased	2.784	AGT,C1QA,C4BPA,CD86,FCGR2A,FGR,ITGB2,LCP1,MRC1,MSR1,P2RY12,RHCE/RHD,S100A9,SLIT2,SPP1,TFRC	16
Cellular Development	Maturation of cells	1.83e-05		1.097	ADM,CD86,CDKN1A,CSF1R,DTNA,GRB14,HOXA9,HSPA1A/HSPA1B,ITGB2,LCP1,LEP,miR-34a-5p (and other miRNAs w/seed GGCAGUG),MMP9,NUMBL,SOD3,STAR	16
Lipid Metabolism,Molecular Transport,Small Molecule Biochemistry	Quantity of steroid	1.88e-05		-0.841	ADM,AGT,BMP7,CDKN1A,ENTPD5,GATM,LDLR,LEP,miR-122-5p (miRNAs w/seed GGAGUGU),MRC1,MSR1,NPC1,SCG5,SPP1,STAR,STARD4,TRIB1	17
Cardiovascular System Development and Function,Organismal Development	Angiogenesis	1.91e-05		1.472	ADM,AGT,ANG,C1QA,CDKN1A,COL13A1,CSF1R,CUL7,FGFR2,FGR,GCLM,IRX1,ITGB2,ITGB8,LEP,MAML3,miR-122-5p (miRNAs w/seed GGAGUGU),miR-34a-5p (and other miRNAs w/seed GGCAGUG),MMP9,PKNOX1,S100A9,S1PR3,SLIT2,SPP1,SRGN,XDH	26
Skeletal and Muscular System Development and Function	Function of smooth muscle	1.93e-05		-0.592	ADM,AGT,CDKN1A,KCNMB1,LEP,MMP9,MYH11	7
Cancer,Endocrine System Disorders,Organismal Injury and Abnormalities,Reproductive System Disease	Gonadal tumor	2.02e-05			ACSS2,ADAMDEC1,AHRR,ANG,ARHGEF28,ATP8A2,BMP7,CDKN1A,COL4A6,CPE,CSF1R,CUL7,DNAJA1,DTNA,EIF4EBP1,EPPK1,F13A1,FGFR2,GUCY2C,HOXA9,KRT8,LDLR,LEP,MAML3,MMP9,MSR1,MYH11,MYOM2,NPC1,NUMBL,PPM1J,SBSPON,SLIT2,SPEF2,SPP1,TGIF2,TSPAN4,XDH	38
Hematological System Development and Function,Lymphoid Tissue Structure and Development,Tissue Morphology	Quantity of lymphocytes	2.07e-05		0.402	AGT,CD86,CDKN1A,CRLF2,CSF1R,FCGR2A,FGFR2,HOXA9,ITGB2,ITGB8,LDLR,LEP,MMP9,MPZ,MYH11,NAD ,NPC1,PRDX1,S1PR3,SPP1,VSIG4	21
Cellular Function and Maintenance	Engulfment of antigen presenting cells	2.08e-05		1.335	CSF1R,FCGR2A,FGR,ITGB2,miR-34a-5p (and other miRNAs w/seed GGCAGUG),miR-615-3p (miRNAs w/seed CCGAGCC),MRC1,MSR1,S100A9	9
Cancer,Endocrine System Disorders,Organismal Injury and Abnormalities,Reproductive System Disease	Ovarian tumor	2.13e-05			ACSS2,ADAMDEC1,AHRR,ANG,ARHGEF28,ATP8A2,BMP7,CDKN1A,COL4A6,CPE,CSF1R,CUL7,DNAJA1,DTNA,EPPK1,F13A1,FGFR2,GUCY2C,HOXA9,KRT8,LDLR,LEP,MAML3,MMP9,MSR1,MYH11,MYOM2,NPC1,NUMBL,PPM1J,SBSPON,SLIT2,SPEF2,SPP1,TGIF2,TSPAN4,XDH	37
Cancer,Organismal Injury and Abnormalities	Neoplasia of cells	2.16e-05		1.621	ACSS2,ADAM7,ADAMDEC1,ADAMTS18,AGT,ALDH1A3,AMPH,ANG,ARHGEF28,BMP7,CD163,CD1A,CD68,CD86,CDKN1A,CILP,CNN1,COTL1,CRLF2,CSF1R,DAPK1,EIF4EBP1,EPPK1,F13A1,FCGR2A,FGFR2,FGR,GIMAP4,GRB10,HSPA12A,HTRA3,HUNK,IGFBP5,IRX1,ITGB2,KCNMB1,KRT8,LCP1,LDLR,MAML3,miR-122-5p (miRNAs w/seed GGAGUGU),miR-126a-3p (and other miRNAs w/seed CGUACCG),miR-34a-5p (and other miRNAs w/seed GGCAGUG),MMP9,MRC1,MSMO1,MSR1,MYH11,MYH…	72
Organismal Injury and Abnormalities,Renal and Urological Disease	Damage of kidney	2.21e-05		0.302	ADM,AGT,BMP7,C1QA,FCGR2A,FGR,LEP,LYZ,NR3C2,SPP1	10
Cell Death and Survival	Cell death of connective tissue cells	2.23e-05		-0.149	ACTB,ADM,AGT,CDKN1A,CSF1R,CUL7,DAPK1,EIF4EBP1,ENTPD5,FGFR2,GRB10,KRT8,LEP,MMP9,NPC1,phosphate,SPP1,STAR,XDH	19
Post-Translational Modification	Phosphorylation of protein	2.29e-05		1.748	ADM,AGT,ANG,BMP7,CDKN1A,CSF1R,DAPK1,FCGR2A,FGFR2,FGR,GRB10,HSPA8,HUNK,ITGB2,LEP,MMP9,PRDX1,SLIT2,SPP1,XDH	20
Skeletal and Muscular System Development and Function	Mass of muscle	2.4e-05			AGT,CDKN1A,GRB10,IGFBP5,MMP9,MYH4,SPP1	7
Cellular Function and Maintenance	Function of blood cells	2.5e-05			ANG,CD86,CDKN1A,CSF1R,FCGR2A,FGR,GIMAP4,ITGB2,LCP1,LEP,MMP9,MPZ,MSR1,P2RY12,RHCE/RHD,SPP1,VSIG4	17
Inflammatory Response	Inflammatory response	2.51e-05		1.463	AGT,CD163,CDKN1A,CRLF2,CSF1R,FCGR2A,FGR,HOXA9,ITGB2,LCP1,LDLR,LEP,LYZ,MMP9,MSR1,NAD ,NPC1,PGLYRP2,S100A9,S1PR3,SLIT2,SOD3,SPP1	23
Hematological System Development and Function,Inflammatory Response,Tissue Morphology	Quantity of macrophages	2.51e-05		1.039	AGT,CSF1R,ITGB2,LDLR,MMP9,MPZ,NPC1,NR3C2,SPP1,TRIB1	10
Cancer,Organismal Injury and Abnormalities,Respiratory Disease	Advanced lung cancer	2.51e-05	Increased	2.178	ADM,CSF1R,EIF4EBP1,FGFR2,FGR,HSPA1A/HSPA1B,IRX1,KRT8,MMP9,SH3GL2,SPP1	11
Cellular Function and Maintenance	Engulfment of cells	2.52e-05		1.714	AMPH,C1QA,CD163,CSF1R,FCGR2A,FGFR2,FGR,HSPA8,ITGB2,LDLR,LEP,miR-34a-5p (and other miRNAs w/seed GGCAGUG),miR-615-3p (miRNAs w/seed CCGAGCC),MRC1,MSR1,S100A9	16
Organismal Development,Reproductive System Development and Function	Development of reproductive system	2.54e-05			ADM,AMPH,BMP7,CSF1R,CUL7,DNAJA1,FGFR2,GATM,HOXA9,HSPA4L,HUNK,IGFBP5,LEP,MMP9,RBP4,SLIT2,SPEF2,SPP1,STAR,THRSP,XDH	21
Cancer,Hematological Disease,Organismal Injury and Abnormalities	Hematologic cancer	2.57e-05	Decreased	-2.108	ACTB,ADAM7,AGT,AMPH,ARHGEF28,ATP8A2,CD163,CD1A,CD68,CD86,CDKL3,CDKN1A,CILP,COL4A6,CRLF2,CSF1R,CUL7,DAPK1,DNAJA1,EIF4EBP1,FCGR2A,FGFR2,FGR,HOXA9,HSPA12A,HSPA1A/HSPA1B,IGFBP5,ITGB2,LCP1,LDLR,LYZ,MAML3,miR-126a-3p (and other miRNAs w/seed CGUACCG),miR-34a-5p (and other miRNAs w/seed GGCAGUG),MMP9,MSMO1,MSR1,MYH11,MYH4,MYOM2,NEB,NPNT,PADI2,PGLYRP2,phosphate,PRDX1,RHPN2,S1PR3,SHMT1,SMOC1,SPP1,TFRC,TRI…	55
Skeletal and Muscular System Development and Function	Function of muscle	2.7e-05		0.694	ADM,AGT,CDKN1A,IGFBP5,KCNMB1,LDLR,LEP,MMP9,MYH11,MYH4,NEB,SPP1,XDH	13
Nutritional Disease	Obesity	2.71e-05		-0.542	AGT,ANG,CD68,CPE,EIF4EBP1,GATM,HSPA1A/HSPA1B,IGFBP5,LDLR,LEP,miR-103-3p (and other miRNAs w/seed GCAGCAU),MMP9,NPC1,phosphate,SLC25A25,SPP1,XDH	17
Cancer	Cell transformation	2.74e-05		0.379	ADM,ARHGEF28,CDKN1A,CSF1R,DAPK1,EIF4EBP1,FGFR2,GRB10,HOXA9,HSPA1A/HSPA1B,MMP9,phosphate,PRDX1,RHOQ,SPP1	15
Developmental Disorder,Hereditary Disorder,Organismal Injury and Abnormalities,Renal and Urological Disease	Familial congenital anomalies of the kidney and urinary tract	2.8e-05			AGT,BMP7,CDKN1A,CPE,FGFR2,KCNMB1,miR-34a-5p (and other miRNAs w/seed GGCAGUG),MMP9,NR3C2,SBSPON,SPP1	11
Lipid Metabolism,Small Molecule Biochemistry,Vitamin and Mineral Metabolism	Synthesis of sterol	2.81e-05		0.67	ACLY,HSPA8,LDLR,LEP,MSMO1,NPC1,STARD4	7
Cellular Assembly and Organization,Cellular Function and Maintenance	Organization of cytoplasm	2.85e-05		1.516	ACTB,ADM,AGT,ARHGEF25,ARHGEF28,ATP8A2,BMP7,C1QA,CDKL3,CDKN1A,CSF1R,CUL7,DAPK1,EIF4EBP1,EPPK1,F13A1,FCGR2A,FGFR2,FGR,ITGB8,LCP1,LDLR,LEP,MPZ,MYH4,NPC1,NUMBL,P2RY12,RHOQ,S100A9,S1PR3,SH3GL2,SLC25A33,SLIT2,SPP1	35
Hematological Disease,Immunological Disease	Eosinophilia	2.88e-05			ACTB,ADAMDEC1,CD86,CRLF2,CSF1R,EPPK1,LEP,PRDX1,SPP1	9
Cardiovascular Disease,Organismal Injury and Abnormalities	Aortic aneurysm	2.9e-05			ADM,AGT,LDLR,MMP9,MYH11,SPP1	6
Cellular Development,Cellular Growth and Proliferation,Organ Development,Skeletal and Muscular System Development and Function,Tissue Development	Proliferation of smooth muscle cells	2.93e-05		0.37	ADM,AGT,ANG,BMP7,CDKN1A,FGFR2,IGFBP5,LEP,MMP9,SPP1,TRIB1,XDH	12
Lipid Metabolism,Molecular Transport,Small Molecule Biochemistry	Deposition of lipid	3.08e-05			LDLR,LEP,MSR1,STAR,XDH	5
Cellular Growth and Proliferation,Connective Tissue Development and Function,Tissue Development	Proliferation of connective tissue cells	3.08e-05		0.134	ACTB,ADM,AGT,AMBN,CDKN1A,CSF1R,EIF4EBP1,EPPK1,FGFR2,GRB10,HSPA1A/HSPA1B,IGFBP5,LEP,MMP9,phosphate,RBM3,S100A9,SPP1,XDH	19
Cardiovascular Disease,Organismal Injury and Abnormalities	Atherogenesis	3.1e-05			AGT,LDLR,LEP,MMP9,MSR1,SPP1	6
Cancer,Organismal Injury and Abnormalities	Advanced adenocarcinoma	3.1e-05			CSF1R,DTNA,FGFR2,FGR,MMP9,P2RY12,SBSPON,SLIT2,SPP1,TSPAN4	10
Cancer,Organismal Injury and Abnormalities,Reproductive System Disease	Mammary tumor	3.11e-05		0.308	ACSS2,ADAMTS18,AGT,ALDH1A3,AMPH,ANG,BMP7,CD68,CDKN1A,CNN1,CPE,CSF1R,DAPK1,EIF4EBP1,EPPK1,FGFR2,FGR,GLUL,GUCY2C,IGFBP5,KRT8,LEP,miR-103-3p (and other miRNAs w/seed GCAGCAU),miR-126a-3p (and other miRNAs w/seed CGUACCG),MMP9,MRC1,MSR1,MYH11,MYH4,NEB,NPC1,NR3C2,PADI2,PRDX1,RBM47,RHCE/RHD,RHPN2,ROGDI,S100A9,SH3GL2,SLIT2,SPEF2,SPP1,THRSP,TRIB1,XDH	46
Immunological Disease	Abnormal morphology of immune system	3.14e-05			CD86,CDKN1A,CSF1R,ENTPD5,FGFR2,FGR,ITGB2,LCP1,LDLR,MMP9,MPZ,SPP1	12
Hematological Disease,Metabolic Disease	Dysglycemia	3.2e-05		-1.335	CPE,EIF4EBP1,ENTPD5,FGFR2,LDLR,LEP,miR-103-3p (and other miRNAs w/seed GCAGCAU),miR-122-5p (miRNAs w/seed GGAGUGU),miR-34a-5p (and other miRNAs w/seed GGCAGUG),PKNOX1,SCG5	11
Organismal Injury and Abnormalities	Fibrosis	3.21e-05		-0.503	ACTA1,AGT,BMP7,CRLF2,CSF1R,DTNA,FGFR2,KRT8,LDLR,LEP,miR-126a-3p (and other miRNAs w/seed CGUACCG),MMP9,NAD ,NPC1,NR3C2,SLIT2,SPP1,XDH	18
Cell Death and Survival	Apoptosis of tumor cell lines	3.28e-05		-1.403	ADM,AGT,BMP7,CDKN1A,CPE,CSF1R,DAPK1,EIF4EBP1,ENTPD5,FGFR2,FGR,GIMAP4,GRB10,HSPA1A/HSPA1B,HSPA8,IGFBP5,IRX1,LEP,miR-122-5p (miRNAs w/seed GGAGUGU),miR-34a-5p (and other miRNAs w/seed GGCAGUG),MMP9,MSR1,NR3C2,NUMBL,PRDX1,S100A9,S1PR3,SOD3,SPP1,TFRC,XDH	31
Cellular Movement	Cellular infiltration by myeloid cells	3.29e-05		1.007	ADM,AGT,CSF1R,ITGB2,LDLR,LEP,MMP9,MSR1,NPC1,NR3C2,SLIT2,SOD3,SPP1	13
Embryonic Development,Organ Development,Organismal Development,Renal and Urological System Development and Function,Tissue Development	Development of metanephric bud	3.31e-05			AGT,ALDH1A3,BMP7,FGFR2,NPNT,SLIT2	6
Cancer,Organismal Injury and Abnormalities,Reproductive System Disease	Breast cancer	3.31e-05			ACSS2,ADAMTS18,AGT,ALDH1A3,AMPH,ANG,BMP7,CD68,CDKN1A,CNN1,CPE,CSF1R,DAPK1,EIF4EBP1,EPPK1,FGFR2,FGR,GLUL,GUCY2C,IGFBP5,KRT8,miR-103-3p (and other miRNAs w/seed GCAGCAU),miR-126a-3p (and other miRNAs w/seed CGUACCG),MMP9,MRC1,MYH11,MYH4,NEB,NPC1,NR3C2,PADI2,PRDX1,RBM47,RHCE/RHD,RHPN2,ROGDI,S100A9,SH3GL2,SLIT2,SPEF2,SPP1,THRSP,TRIB1,XDH	44
Embryonic Development,Organismal Development	Development of body trunk	3.45e-05		1.775	ADAMTS18,ADM,AGT,BMP7,CD86,CDKN1A,CRELD1,CSF1R,FGFR2,HOXA9,HUNK,IGFBP5,KRT8,LEP,MAML3,miR-34a-5p (and other miRNAs w/seed GGCAGUG),MMP9,MYH11,NEB,RBP4,S1PR3,SCG5,SLIT2,SPP1,STAR,THRSP,XDH	27
Neurological Disease,Organismal Injury and Abnormalities	Epilepsy	3.51e-05			ADM,C1QB,CDKN1A,DTNA,FCGR2A,HSPA1A/HSPA1B,HSPA8,LDLR,ROGDI,SLC25A25,SRGN,TMTC1,TRIB1	13
Embryonic Development,Organismal Development,Tissue Morphology	Fusion of fetal membranes	3.52e-05			BMP7,COL13A1,FGFR2,ITGB8	4
Connective Tissue Development and Function,Skeletal and Muscular System Development and Function	Resorption of bone	3.66e-05	Increased	2.174	BMP7,CD68,CSF1R,IGFBP5,LDLR,LEP,SPP1,TFRC,TGIF2	9
Cellular Function and Maintenance,Hematological System Development and Function	Engulfment of myeloid cells	3.79e-05		1.376	CSF1R,FCGR2A,FGR,ITGB2,miR-34a-5p (and other miRNAs w/seed GGCAGUG),miR-615-3p (miRNAs w/seed CCGAGCC),MRC1,MSR1,S100A9	9
Cell-To-Cell Signaling and Interaction,Connective Tissue Development and Function	Binding of fibroblast cell lines	3.79e-05	Increased	2.599	DAPK1,FCGR2A,ITGB2,LDLR,MRC1,MSR1,SPP1	7
Cancer,Organismal Injury and Abnormalities	Growth of tumor	3.79e-05		0.613	ACLY,ACSS2,ADM,AGT,ANG,BMP7,CDKN1A,CSF1R,DAPK1,EIF4EBP1,FGFR2,FGR,HSPA1A/HSPA1B,HSPA8,HSPH1,IGFBP5,ITGB8,LEP,miR-34a-5p (and other miRNAs w/seed GGCAGUG),MMP9,phosphate,S100A9,SPP1,SRGN	24
Cellular Movement,Hematological System Development and Function,Immune Cell Trafficking	Cellular infiltration by leukocytes	3.81e-05		-0.245	ADM,AGT,CD86,CSF1R,ITGB2,LDLR,LEP,MMP9,MSR1,NPC1,NR3C2,S100A9,SLIT2,SOD3,SPP1	15
Lipid Metabolism,Molecular Transport,Small Molecule Biochemistry	Import of cholesterol	3.84e-05			LDLR,STAR,STARD4	3
Cell Morphology,Cellular Function and Maintenance,Organ Morphology,Skeletal and Muscular System Development and Function,Tissue Morphology	Length of muscle cells	3.84e-05			DTNA,NEB,SPP1	3
Cellular Assembly and Organization,Cellular Function and Maintenance	Endocytosis of vesicles	4.05e-05			ACTB,AMPH,HSPA8,SH3GL2,XDH	5
Lipid Metabolism,Molecular Transport,Small Molecule Biochemistry	Accumulation of cholesterol ester	4.08e-05		1.401	LDLR,LEP,MSR1,NPC1	4
Cancer,Organismal Injury and Abnormalities	Head and neck tumor	4.1e-05			ACLY,ACSS2,ACTA1,ACTG2,ADAM7,ADAMTS18,AGT,AHRR,ALDH1A3,AMPH,ARHGEF25,ARHGEF28,ATP8A2,BMP7,C1QA,C1QB,C4BPA,CD163,CD1A,CDKL3,CDKN1A,CILP,CNN1,COL13A1,COL4A6,CPE,CRELD1,CRLF2,CSF1R,CUL7,DAPK1,DNAJA1,DTNA,EIF4EBP1,ENTPD5,EPPK1,F13A1,FAM117A,FAM160A1,FGFR2,FGR,FKBP10,GATM,GCLM,GLUL,GRB10,GUCY2C,HOXA9,HSPA12A,HSPA1A/HSPA1B,HSPA4L,HSPA8,HSPH1,HTRA3,HTRA4,HUNK,IGFBP5,IRX1,ITGB2,ITGB8,KCNAB1,KCNMB1,KDELC1…	122
Hematological System Development and Function,Lymphoid Tissue Structure and Development,Tissue Morphology	Quantity of T lymphocytes	4.11e-05		0.726	AGT,CD86,CDKN1A,CRLF2,FGFR2,HOXA9,ITGB2,ITGB8,LDLR,LEP,MMP9,MPZ,MYH11,NAD ,PRDX1,SPP1,VSIG4	17
Organismal Injury and Abnormalities,Renal and Urological Disease	Chronic kidney disease	4.14e-05			ADM,AGT,CD86,CDKN1A,FCGR2A,LDLR,NR3C2,P2RY12,phosphate,SPP1,XDH	11
Organ Morphology,Renal and Urological System Development and Function	Morphology of kidney	4.16e-05			ADM,AGT,BMP7,CDKN1A,CNN1,DAPK1,FGFR2,HSPA4L,NPNT,NR3C2,SPP1,XDH	12
Cell-To-Cell Signaling and Interaction,Cellular Movement,Hematological System Development and Function,Immune Cell Trafficking,Inflammatory Response	Recruitment of macrophages	4.18e-05	Increased	2.216	AGT,CSF1R,FGR,ITGB2,MMP9,MPZ,SPP1	7
Endocrine System Disorders,Gastrointestinal Disease,Immunological Disease,Metabolic Disease,Organismal Injury and Abnormalities	Insulin-dependent diabetes mellitus	4.24e-05			AGT,CD86,FCGR2A,GUCY2C,HSPA1A/HSPA1B,ITGB2,LCP1,LEP,LYZ,miR-122-5p (miRNAs w/seed GGAGUGU),miR-34a-5p (and other miRNAs w/seed GGCAGUG),MRC1,MYH11,TMTC1,XDH	15
Dermatological Diseases and Conditions,Organismal Injury and Abnormalities	Psoriasis	4.25e-05			ADAMDEC1,ADM,ALDH1A3,CNN1,EIF4EBP1,F13A1,FGFR2,HSPA8,HSPH1,ITGB2,LDLR,miR-103-3p (and other miRNAs w/seed GCAGCAU),miR-126a-3p (and other miRNAs w/seed CGUACCG),MMP9,RBP4,S100A9,THRSP	17
Neurological Disease,Skeletal and Muscular Disorders	Neuromuscular disease	4.25e-05			ACTB,AGT,CD68,CD86,COL13A1,DNAJA1,DTNA,FAM117A,FCGR2A,GUCY2C,HSPA1A/HSPA1B,HSPA8,KCNAB1,LDLR,LEP,miR-34a-5p (and other miRNAs w/seed GGCAGUG),MYOM2,P4HA1,phosphate,RBP4,SH3GL2,SLIT2,SPP1,STARD4	24
Tissue Development	Development of epithelial tissue	4.31e-05		0.299	ADM,AGT,ANG,BMP7,CDKN1A,CSF1R,FGFR2,HOXA9,ITGB8,KRT8,LEP,miR-34a-5p (and other miRNAs w/seed GGCAGUG),MMP9,S100A9,SLIT2,SPP1,XDH	17
Skeletal and Muscular System Development and Function	Muscle contraction	4.36e-05		0.391	ACTA1,ACTG2,AGT,CNN1,DTNA,LEP,MYH11,MYH4,MYOM2,NEB,NPNT	11
Inflammatory Response	Inflammation of absolute anatomical region	4.4e-05		0.223	ACTB,ADAMTS18,ADM,AGT,CD86,COTL1,CRLF2,CSF1R,DAPK1,ENTPD5,FCGR2A,FGFR2,GUCY2C,ITGB2,ITGB8,KRT8,LDLR,LEP,miR-103-3p (and other miRNAs w/seed GCAGCAU),miR-126a-3p (and other miRNAs w/seed CGUACCG),MMP9,NPC1,PGLYRP2,PRDX1,SCG5,SPP1,TFRC,XDH	28
Cellular Function and Maintenance,Inflammatory Response	Phagocytosis	4.42e-05	Increased	2.178	AMPH,C1QA,CSF1R,FCGR2A,FGR,HSPA8,ITGB2,LEP,miR-34a-5p (and other miRNAs w/seed GGCAGUG),miR-615-3p (miRNAs w/seed CCGAGCC),MRC1,MSR1,S100A9	13
Hematological System Development and Function,Tissue Morphology	Quantity of myeloid cells	4.51e-05		0.019	AGT,C1QA,CDKN1A,CSF1R,FCGR2A,HOXA9,ITGB2,LDLR,LEP,MMP9,MPZ,NPC1,NR3C2,S100A9,SPP1,TRIB1	16
Cellular Function and Maintenance	Regulation of cells	4.6e-05			ARHGEF28,CD86,CSF1R,FGR,LEP,S100A9,SPP1	7
Connective Tissue Development and Function,Tissue Morphology	Quantity of adipose tissue	4.7e-05		-1.196	ACTA1,AGT,CDKN1A,CPE,EIF4EBP1,GATM,GUCY2C,LDLR,LEP,SLC25A25,XDH	11
Hematological System Development and Function,Tissue Development	Accumulation of myeloid cells	4.77e-05		0.298	AGT,FCGR2A,FGFR2,ITGB2,LDLR,MMP9,NPC1,S100A9,SPP1	9
Organismal Injury and Abnormalities,Renal and Urological Disease	Failure of kidney	4.82e-05			ADM,AGT,CD86,CDKN1A,FCGR2A,LDLR,NR3C2,P2RY12,phosphate,SPP1,XDH	11
Skeletal and Muscular System Development and Function	Strength of muscle	4.82e-05		-0.128	CD86,CPE,DTNA,LDLR,MYH4,SPP1	6
Cell Morphology,Reproductive System Development and Function,Skeletal and Muscular System Development and Function	Contraction of myoid cells	4.82e-05			ADM,AGT	2
Cellular Movement,Skeletal and Muscular System Development and Function	Cell movement of smooth muscle cells	5.09e-05		0.935	ADM,AGT,IGFBP5,LDLR,LEP,MMP9,SLIT2,SPP1,TRIB1	9
Lipid Metabolism,Molecular Transport,Small Molecule Biochemistry,Vitamin and Mineral Metabolism	Quantity of vitamin E	5.26e-05			FGFR2,LDLR,LEP	3
Cellular Compromise,Inflammatory Response	Degranulation of neutrophils	5.31e-05			ACLY,CD53,CD68,COTL1,FCGR2A,FGR,HSPA1A/HSPA1B,HSPA8,ITGB2,LYZ,MMP9,PADI2,S100A9	13
Cell-To-Cell Signaling and Interaction	Aggregation of cells	5.42e-05		0.555	ADAMTS18,BMP7,C4BPA,CDKN1A,FCGR2A,ITGB2,LEP,LYZ,MMP9,MPZ,P2RY12,RHCE/RHD,SLIT2	13
Cancer,Organismal Injury and Abnormalities	Invasion of tissue	5.42e-05		0.677	AGT,ALDH1A3,BMP7,FGFR2,IGFBP5,MMP9,NPNT,SPP1,XDH	9
Cell Death and Survival,DNA Replication, Recombination, and Repair	Fragmentation of DNA	5.42e-05	Decreased	-2.087	ADM,CD53,CDKN1A,DAPK1,IGFBP5,KRT8,LEP,MSR1,NAD	9
Organismal Injury and Abnormalities	Calcinosis	5.43e-05		-1.264	BMP7,MMP9,NR3C2,phosphate,SCG5,SPP1	6
Free Radical Scavenging	Synthesis of reactive oxygen species	5.53e-05		0.785	ACTB,AGT,CDKN1A,FCGR2A,FGR,ITGB2,LEP,MRC1,MSR1,NAD ,NPC1,NR3C2,PRDX1,S1PR3,SH3GL2,SPP1,TFRC,XDH	18
Dermatological Diseases and Conditions,Organismal Injury and Abnormalities	Skin lesion	5.58e-05		0.137	ACTB,ADAM7,ADAMDEC1,ADAMTS18,AGT,AMBN,AMPH,ANG,ARHGEF25,ARHGEF28,ATP8A2,BMP7,C1QA,C1QC,C4BPA,CD163,CD1A,CD53,CD86,CDKN1A,CILP,CNN1,COL13A1,COL4A6,CPE,CRLF2,CSF1R,DAPK1,DTNA,ENTPD5,F13A1,FAM160A1,FCGR2A,FGFR2,FGR,FKBP10,GIMAP4,GLUL,GMPR,GRB14,GUCY2C,HOXA9,HSPA12A,HSPA8,HSPH1,HTRA3,HUNK,IGFBP5,ITGB2,ITGB8,KCNAB1,KCNMB1,KDELC1,KRT8,LCP1,LDLR,LEP,MAML3,MCTP2,MMP9,MRC1,MRPS6,MSR1,MYH11,MYH4,MYOM2,NEB,…	92
Organismal Injury and Abnormalities	Wound	5.67e-05			ADM,EPPK1,F13A1,FGFR2,IGFBP5,ITGB2,LEP,MMP9,P2RY12,SPP1	10
Cellular Function and Maintenance	Engulfment of phagocytes	5.78e-05		1.37	CSF1R,FCGR2A,FGR,ITGB2,miR-34a-5p (and other miRNAs w/seed GGCAGUG),miR-615-3p (miRNAs w/seed CCGAGCC),MRC1,MSR1,S100A9	9
Cancer,Dermatological Diseases and Conditions,Organismal Injury and Abnormalities	Cutaneous melanoma	5.78e-05			ACTB,ADAM7,ADAMDEC1,ADAMTS18,AGT,AMBN,AMPH,ANG,ARHGEF25,ARHGEF28,ATP8A2,BMP7,C1QA,C1QC,C4BPA,CD163,CD1A,CD53,CD86,CILP,CNN1,COL13A1,COL4A6,CPE,CRLF2,CSF1R,DAPK1,DTNA,ENTPD5,F13A1,FAM160A1,FCGR2A,FGFR2,FGR,FKBP10,GIMAP4,GLUL,GMPR,GRB14,GUCY2C,HOXA9,HSPA12A,HSPA8,HSPH1,HTRA3,HUNK,IGFBP5,ITGB2,ITGB8,KCNAB1,KDELC1,KRT8,LDLR,LEP,MAML3,MCTP2,MMP9,MRC1,MRPS6,MSR1,MYH11,MYH4,MYOM2,NEB,NPC1,NPNT,NR3C2,NUM…	87
Cancer,Organismal Injury and Abnormalities	Endometrioid carcinoma	5.84e-05			ACSS2,ADAM7,ADAMDEC1,AGT,AMBN,AMPH,ARHGEF28,ATP8A2,BMP7,C1QC,C4BPA,CD163,CD1A,CD68,CDKL3,CILP,COL13A1,COL4A6,CPE,CUL7,DAPK1,DTNA,EPPK1,F13A1,FGFR2,FKBP10,GLUL,GMPR,GRB10,GUCY2C,HSPA4L,HSPH1,HUNK,IRX1,KCNAB1,LDLR,LSAMP,MAML3,miR-103-3p (and other miRNAs w/seed GCAGCAU),miR-34a-5p (and other miRNAs w/seed GGCAGUG),MYH11,MYOM2,NEB,NUMBL,P2RY12,RDH5,RHCE/RHD,RHPN2,SH3GL2,SLIT2,SPEF2,SPP1	52
Cell-To-Cell Signaling and Interaction,Cellular Function and Maintenance,Inflammatory Response	Phagocytosis of cells	5.95e-05		1.927	C1QA,CSF1R,FCGR2A,FGR,HSPA8,ITGB2,LEP,miR-34a-5p (and other miRNAs w/seed GGCAGUG),miR-615-3p (miRNAs w/seed CCGAGCC),MRC1,MSR1,S100A9	12
Cancer,Organismal Injury and Abnormalities,Reproductive System Disease	Uterine carcinoma	6.09e-05			ACSS2,ADAM7,ADAMTS18,ADM,AGT,AMBN,AMPH,ARHGEF28,ATP8A2,BMP7,C1QC,C4BPA,CD163,CD1A,CD68,CDKL3,CILP,COL13A1,COL4A6,CSF1R,DAPK1,DTNA,EPPK1,F13A1,FGFR2,FKBP10,GLUL,GMPR,GRB10,HSPA4L,HSPH1,HUNK,IRX1,ITGB8,KCNAB1,LSAMP,MAML3,miR-103-3p (and other miRNAs w/seed GCAGCAU),miR-126a-3p (and other miRNAs w/seed CGUACCG),miR-34a-5p (and other miRNAs w/seed GGCAGUG),MMP9,MYH11,MYOM2,NEB,P2RY12,RDH5,RHCE/RHD,RH…	52
Cardiovascular Disease,Organismal Injury and Abnormalities,Tissue Morphology	Morphology of atherosclerotic lesion	6.11e-05			AGT,LDLR,MMP9,NPC1,NR3C2,SPP1	6
Cell Signaling,Molecular Transport,Vitamin and Mineral Metabolism	Deposition of Ca2+	6.17e-05		-0.068	ADM,F13A1,LDLR,LEP	4
Cardiovascular Disease,Organismal Injury and Abnormalities	Calcification of heart	6.17e-05			LDLR,MMP9,SCG5,SPP1	4
Cancer,Organismal Injury and Abnormalities	Sarcoma	6.17e-05		-0.063	ADAM7,ADAMTS18,ALDH1A3,ATP8A2,CD163,CDKN1A,CNN1,COL13A1,COL4A6,CSF1R,DAPK1,FGFR2,FKBP10,GRB14,HOXA9,IGFBP5,miR-34a-5p (and other miRNAs w/seed GGCAGUG),MMP9,MYOM2,NUMBL,P2RY12,phosphate,PRDX1,ROGDI,SLIT2,SPP1,THRSP,TRIB1	28
Lipid Metabolism,Molecular Transport,Small Molecule Biochemistry	Quantity of steroid hormone	6.25e-05		-0.136	ADM,AGT,LDLR,LEP,NPC1,SCG5,SPP1,STAR	8
Cancer,Organismal Injury and Abnormalities	Melanoma	6.28e-05			ACTB,ADAM7,ADAMDEC1,ADAMTS18,ADM,AGT,AMBN,AMPH,ANG,ARHGEF25,ARHGEF28,ATP8A2,BMP7,C1QA,C1QC,C4BPA,CD163,CD1A,CD53,CD86,CILP,CNN1,COL13A1,COL4A6,CPE,CRLF2,CSF1R,DAPK1,DTNA,EIF4EBP1,ENTPD5,F13A1,FAM160A1,FCGR2A,FGFR2,FGR,FKBP10,GIMAP4,GLUL,GMPR,GRB14,GUCY2C,HOXA9,HSPA12A,HSPA1A/HSPA1B,HSPA4L,HSPA8,HSPH1,HTRA3,HUNK,IGFBP5,ITGB2,ITGB8,KCNAB1,KCNMB1,KDELC1,KLHL31,KRT8,LDLR,LEP,MAML3,MCTP2,miR-103-3p (a…	99
Cellular Movement	Cell movement of myeloid cells	6.47e-05		0.86	ADM,AGT,CDKN1A,CSF1R,FCGR2A,FGR,HOXA9,ITGB2,LDLR,LEP,MMP9,MSR1,NPC1,NR3C2,S100A9,SLIT2,SOD3,SPP1	18
Cancer,Organismal Injury and Abnormalities	Visceral metastasis	6.49e-05	Increased	2.008	ADM,CSF1R,EIF4EBP1,FCGR2A,FGFR2,GLUL,HOXA9,HSPA1A/HSPA1B,IGFBP5,IRX1,KRT8,MMP9,SH3GL2,SPP1	14
Cancer,Organismal Injury and Abnormalities	Metastatic solid tumor	6.62e-05	Increased	2.008	ADM,CSF1R,EIF4EBP1,FCGR2A,FGFR2,FGR,GLUL,HOXA9,HSPA1A/HSPA1B,IGFBP5,IRX1,KRT8,miR-122-5p (miRNAs w/seed GGAGUGU),miR-34a-5p (and other miRNAs w/seed GGCAGUG),MMP9,P2RY12,RHCE/RHD,SH3GL2,SPP1	19
Cancer,Endocrine System Disorders,Organismal Injury and Abnormalities,Reproductive System Disease	Ovarian cancer	6.76e-05			ADAMDEC1,AHRR,ANG,ARHGEF28,ATP8A2,BMP7,CDKN1A,COL4A6,CPE,CUL7,DNAJA1,DTNA,EPPK1,F13A1,FGFR2,GUCY2C,HOXA9,KRT8,LDLR,LEP,MAML3,MMP9,MSR1,MYH11,MYOM2,NPC1,NUMBL,PPM1J,SBSPON,SLIT2,SPEF2,SPP1,TGIF2,TSPAN4,XDH	35
Lipid Metabolism,Small Molecule Biochemistry,Vitamin and Mineral Metabolism	Steroid metabolism	6.77e-05		-0.369	ACLY,ADM,AGT,BMP7,HSPA8,LDLR,LEP,MMP9,MSMO1,NPC1,STAR	11
Cellular Development,Cellular Growth and Proliferation,Digestive System Development and Function,Hepatic System Development and Function,Organ Development	Proliferation of liver cells	6.96e-05		0.282	AGT,BMP7,CDKN1A,CRLF2,ENTPD5,FGFR2,LEP,SPP1,XDH	9
Embryonic Development,Organismal Development,Tissue Morphology	Fusion of allantois	6.97e-05			BMP7,COL13A1,FGFR2	3
Embryonic Development,Organismal Development,Tissue Morphology	Fusion of chorion	6.97e-05			BMP7,COL13A1,FGFR2	3
Embryonic Development,Organ Development,Organ Morphology,Organismal Development,Tissue Development	Morphogenesis of embryonic organ	6.97e-05			ALDH1A3,FGFR2,RBP4	3
Cell-To-Cell Signaling and Interaction,Hematological System Development and Function	Activation of myeloid cells	7.15e-05	Increased	2.389	AGT,CD163,CD86,CRLF2,CSF1R,FCGR2A,ITGB2,LEP,MMP9,MSR1,NPC1,S100A9,SPP1	13
Cancer,Dermatological Diseases and Conditions,Organismal Injury and Abnormalities	Skin tumor	7.24e-05			ACTB,ADAM7,ADAMDEC1,ADAMTS18,AGT,AMBN,AMPH,ANG,ARHGEF25,ARHGEF28,ATP8A2,BMP7,C1QA,C1QC,C4BPA,CD163,CD1A,CD53,CD86,CDKN1A,CILP,CNN1,COL13A1,COL4A6,CPE,CRLF2,CSF1R,DAPK1,DTNA,ENTPD5,F13A1,FAM160A1,FCGR2A,FGFR2,FGR,FKBP10,GIMAP4,GLUL,GMPR,GRB14,GUCY2C,HOXA9,HSPA12A,HSPA8,HSPH1,HTRA3,HUNK,IGFBP5,ITGB2,ITGB8,KCNAB1,KCNMB1,KDELC1,KRT8,LCP1,LDLR,LEP,MAML3,MCTP2,MMP9,MRC1,MRPS6,MSR1,MYH11,MYH4,MYOM2,NEB,…	91
Cancer,Organismal Injury and Abnormalities,Reproductive System Disease	Endometrial adenocarcinoma	7.42e-05			ACSS2,ADAM7,ADM,AGT,AMBN,AMPH,ARHGEF28,ATP8A2,BMP7,C1QC,C4BPA,CD163,CD1A,CD68,CDKL3,CILP,COL13A1,COL4A6,DAPK1,DTNA,EPPK1,F13A1,FGFR2,FKBP10,GLUL,GMPR,GRB10,HSPA4L,HSPH1,HUNK,IRX1,KCNAB1,LSAMP,MAML3,miR-103-3p (and other miRNAs w/seed GCAGCAU),miR-34a-5p (and other miRNAs w/seed GGCAGUG),MYH11,MYOM2,NEB,P2RY12,RDH5,RHCE/RHD,RHPN2,SH3GL2,SPEF2	45
Organismal Survival	Survival of organism	7.45e-05		1.329	ACTG2,ADM,AGT,BMP7,CDKN1A,EIF4EBP1,FCGR2A,GLUL,HSPA1A/HSPA1B,HSPA4L,LDLR,LEP,LYZ,miR-122-5p (miRNAs w/seed GGAGUGU),MMP9,NPC1,PRDX1,S100A9,S1PR3,SCG5,SPP1	21
Lipid Metabolism,Molecular Transport,Small Molecule Biochemistry	Transport of sterol	7.48e-05		0.704	HSPA8,LDLR,LEP,MSR1,NPC1,S100A9,STAR,STARD4	8
Cancer,Organismal Injury and Abnormalities,Reproductive System Disease	Uterine endometrioid carcinoma	7.57e-05			ACSS2,ADAM7,AGT,AMBN,AMPH,ARHGEF28,ATP8A2,BMP7,C1QC,C4BPA,CD163,CD1A,CD68,CDKL3,CILP,COL13A1,COL4A6,DAPK1,DTNA,EPPK1,F13A1,FGFR2,FKBP10,GLUL,GMPR,GRB10,HSPA4L,HSPH1,HUNK,IRX1,KCNAB1,LSAMP,MAML3,miR-103-3p (and other miRNAs w/seed GCAGCAU),miR-34a-5p (and other miRNAs w/seed GGCAGUG),MYH11,MYOM2,NEB,P2RY12,RDH5,RHCE/RHD,RHPN2,SH3GL2,SPEF2	44
Energy Production,Molecular Transport,Nucleic Acid Metabolism,Small Molecule Biochemistry	Concentration of ATP	7.75e-05		1.219	AGT,KRT8,LEP,MPZ,NAD ,phosphate,SLC25A25,XDH	8
Organismal Injury and Abnormalities,Tissue Morphology	Size of lesion	7.88e-05			AGT,ARHGEF28,C1QA,CDKN1A,HSPA1A/HSPA1B,HSPH1,KRT8,LDLR,LEP,MMP9,MSR1,NR3C2,SPP1	13
Free Radical Scavenging	Production of superoxide	8.03e-05		-0.736	AGT,FCGR2A,FGR,ITGB2,LEP,SH3GL2,SPP1,XDH	8
Cardiovascular Disease,Organismal Injury and Abnormalities,Tissue Morphology	Size of vascular lesion	8.09e-05			AGT,C1QA,LDLR,MMP9,NR3C2,SPP1	6
Protein Synthesis	Metabolism of protein	8.21e-05		1.444	ADM,AGT,AMBN,ANG,C4BPA,CDKN1A,DAPK1,EIF4EBP1,FGR,HSPA1A/HSPA1B,HSPA8,HTRA3,HTRA4,IGFBP5,KCTD21,LDLR,LEP,LYZ,MMP9,NAD ,NPC1,NUMBL,RBM3,S100A9,SHMT1,SPP1,TP53INP2	27
Developmental Disorder,Hereditary Disorder,Organismal Injury and Abnormalities,Renal and Urological Disease	Polycystic Kidney Disease	8.24e-05			AGT,CDKN1A,CPE,FGFR2,KCNMB1,miR-34a-5p (and other miRNAs w/seed GGCAGUG),MMP9,NR3C2,SBSPON,SPP1	10
Cancer,Organismal Injury and Abnormalities	Connective or soft tissue tumor	8.25e-05		-0.091	ADAM7,ADAMTS18,ALDH1A3,ATP8A2,CD163,CDKN1A,CNN1,COL13A1,COL4A6,CSF1R,DAPK1,EIF4EBP1,EPPK1,FGFR2,FKBP10,GRB14,HOXA9,IGFBP5,miR-34a-5p (and other miRNAs w/seed GGCAGUG),MMP9,MYOM2,NR3C2,NUMBL,P2RY12,phosphate,PRDX1,ROGDI,SHMT1,SLIT2,SPP1,THRSP,TRIB1	32
Cardiovascular System Development and Function	Vascularization	8.46e-05	Increased	2	AGT,FGFR2,IGFBP5,ITGB2,ITGB8,LEP,MMP9,S1PR3,SLIT2,SPP1	10
Tissue Development	Growth of epithelial tissue	8.58e-05		-0.583	ADM,AGT,AMBN,ANG,BMP7,CDKN1A,CSF1R,ENTPD5,EPPK1,FGFR2,GLUL,HUNK,ITGB8,LEP,miR-34a-5p (and other miRNAs w/seed GGCAGUG),MMP9,S100A9,SPP1,TFRC,XDH	20
Inflammatory Response	Degranulation	8.59e-05		1.457	ACLY,CD53,CD68,COTL1,F13A1,FCGR2A,FGR,HSPA1A/HSPA1B,HSPA8,ITGB2,LEP,LYZ,MMP9,NPC1,PADI2,S100A9,SRGN	17
Cell-To-Cell Signaling and Interaction	Activation of lymphatic system cells	8.67e-05		0.977	C1QA,CD1A,CD86,CDKN1A,FCGR2A,HOXA9,HSPH1,ITGB2,LDLR,LEP,MPZ,PGLYRP2,PRDX1,S100A9,SPP1	15
Protein Synthesis	Quantity of cytokine	8.9e-05		-1.065	CPE,EIF4EBP1,GATM,GUCY2C,ITGB2,LDLR,LEP,MMP9,S100A9,SPP1	10
Organ Morphology,Organismal Injury and Abnormalities,Renal and Urological Disease,Renal and Urological System Development and Function	Abnormal morphology of dilated renal tubule	9.1e-05			AGT,CDKN1A,FGFR2,SPP1,XDH	5
Cellular Movement,Hematological System Development and Function,Immune Cell Trafficking,Inflammatory Response	Chemotaxis of leukocytes	9.35e-05		0.973	CDKN1A,CSF1R,FCGR2A,FGR,HOXA9,ITGB2,LCP1,LDLR,MMP9,S100A9,S1PR3,SLIT2,SPP1	13
Connective Tissue Development and Function,Skeletal and Muscular System Development and Function,Tissue Development	Size of bone	9.59e-05			ARHGEF25,CD68,CSF1R,FGFR2,IGFBP5,ITGB2,LDLR,LEP,MMP9,MSR1,SPP1	11
Cardiovascular System Development and Function,Embryonic Development,Organ Development,Organismal Development,Tissue Development	Cardiogenesis	9.61e-05		1.96	ADM,AGT,BMP7,CDKN1A,CRELD1,FGFR2,KRT8,LEP,MAML3,MMP9,MYH11,NEB,RBP4,S1PR3,SCG5,SLIT2	16
Cell Morphology	Morphology of leukocytes	9.67e-05			CD86,CDKN1A,CSF1R,ENTPD5,FGFR2,FGR,ITGB2,LCP1,LDLR,MMP9,MPZ,SPP1	12
Cellular Movement	Chemotaxis	9.76e-05		1.56	AGT,CDKN1A,CSF1R,FCGR2A,FGR,HOXA9,ITGB2,LCP1,LDLR,LEP,MMP9,P2RY12,S100A9,S1PR3,SLIT2,SPP1,TRIB1	17
Cellular Movement,Hematological System Development and Function,Immune Cell Trafficking,Inflammatory Response	Migration of phagocytes	9.81e-05	Increased	2.419	AGT,CD86,CSF1R,FGR,ITGB2,LDLR,MMP9,S100A9,S1PR3,SLIT2,SPP1	11
Cancer,Organismal Injury and Abnormalities	Advanced stage carcinoma	9.81e-05			CSF1R,DTNA,FGFR2,FGR,miR-122-5p (miRNAs w/seed GGAGUGU),MMP9,P2RY12,SBSPON,SLIT2,SPP1,TSPAN4	11
Organismal Injury and Abnormalities,Renal and Urological Disease	Injury of kidney	9.87e-05		-0.332	ADM,AGT,BMP7,FCGR2A,LEP,LYZ,NR3C2,SPP1	8
Cancer,Organismal Injury and Abnormalities,Reproductive System Disease	Endometrial carcinoma	9.92e-05			ACSS2,ADAM7,ADAMTS18,ADM,AGT,AMBN,AMPH,ARHGEF28,ATP8A2,BMP7,C1QC,C4BPA,CD163,CD1A,CD68,CDKL3,CILP,COL13A1,COL4A6,CSF1R,DAPK1,DTNA,EPPK1,F13A1,FGFR2,FKBP10,GLUL,GMPR,GRB10,HSPA4L,HSPH1,HUNK,IRX1,KCNAB1,LSAMP,MAML3,miR-103-3p (and other miRNAs w/seed GCAGCAU),miR-34a-5p (and other miRNAs w/seed GGCAGUG),MYH11,MYOM2,NEB,P2RY12,RDH5,RHCE/RHD,RHPN2,ROGDI,SH3GL2,SLIT2,SPEF2	49
Cardiovascular System Development and Function,Ophthalmic Disease,Organismal Development,Organismal Injury and Abnormalities,Visual System Development and Function	Corneal neovascularization	0.0001			ITGB2,LEP,MMP9,S1PR3	4
Cancer,Dermatological Diseases and Conditions,Organismal Injury and Abnormalities	Skin cancer	0.000103			ACTB,ADAM7,ADAMDEC1,ADAMTS18,AGT,AMBN,AMPH,ANG,ARHGEF25,ARHGEF28,ATP8A2,BMP7,C1QA,C1QC,C4BPA,CD163,CD1A,CD53,CD86,CDKN1A,CILP,CNN1,COL13A1,COL4A6,CPE,CRLF2,CSF1R,DAPK1,DTNA,ENTPD5,F13A1,FAM160A1,FCGR2A,FGFR2,FGR,FKBP10,GIMAP4,GLUL,GMPR,GRB14,GUCY2C,HOXA9,HSPA12A,HSPA8,HSPH1,HTRA3,HUNK,IGFBP5,ITGB2,ITGB8,KCNAB1,KCNMB1,KDELC1,KRT8,LCP1,LDLR,LEP,MAML3,MCTP2,MMP9,MRC1,MRPS6,MSR1,MYH11,MYH4,MYOM2,NEB,…	90
Organ Development,Organ Morphology,Skeletal and Muscular System Development and Function	Mass of skeletal muscle	0.000106			AGT,CDKN1A,IGFBP5,MMP9,MYH4,SPP1	6
Cell Death and Survival,Cellular Compromise	Cytotoxicity of leukocytes	0.000106		1.342	FCGR2A,FGR,HSPA1A/HSPA1B,HSPA8,ITGB2,LDLR,NAD ,NPC1	8
Cancer,Endocrine System Disorders,Organismal Injury and Abnormalities,Reproductive System Disease	Ovarian serous tumor	0.000108			AHRR,ATP8A2,CDKN1A,COL4A6,DNAJA1,DTNA,EPPK1,F13A1,FGFR2,KRT8,MAML3,MYH11,NPC1,PPM1J,SBSPON,SLIT2,SPP1,TSPAN4,XDH	19
Cell Morphology,Tissue Morphology	Morphology of epithelial cells	0.000109			AMBN,AMPH,CDKN1A,DNAJA1,ENTPD5,FGFR2,KRT8,LEP,MMP9,PGLYRP2	10
Cancer,Organismal Injury and Abnormalities	Angiogenesis of tumor	0.00011		0.522	AGT,FGFR2,IRX1,ITGB8,miR-122-5p (miRNAs w/seed GGAGUGU),MMP9,SPP1	7
Lipid Metabolism,Small Molecule Biochemistry	Synthesis of fatty acid	0.00011		1.958	ACLY,ACSS2,AGT,COTL1,FCGR2A,FGR,GRB14,LDLR,LEP,NPC1,P2RY12,S1PR3,THRSP	13
Cancer,Organismal Injury and Abnormalities,Reproductive System Disease	Endometrioid endometrial adenocarcinoma	0.000111			ACSS2,ADAM7,AGT,AMBN,AMPH,ARHGEF28,ATP8A2,BMP7,C1QC,C4BPA,CD163,CD1A,CD68,CDKL3,CILP,COL13A1,COL4A6,DAPK1,DTNA,F13A1,FGFR2,FKBP10,GLUL,GMPR,GRB10,HSPA4L,HSPH1,HUNK,IRX1,KCNAB1,LSAMP,MAML3,miR-103-3p (and other miRNAs w/seed GCAGCAU),miR-34a-5p (and other miRNAs w/seed GGCAGUG),MYH11,MYOM2,NEB,P2RY12,RDH5,RHCE/RHD,RHPN2,SH3GL2,SPEF2	43
Cell Death and Survival	Cell death of tumor cell lines	0.000111		-1.148	ADM,AGT,ANG,BMP7,CDKN1A,CPE,CSF1R,CUL7,DAPK1,EIF4EBP1,ENTPD5,FGFR2,FGR,GIMAP4,GRB10,HSPA1A/HSPA1B,HSPA8,HTRA3,IGFBP5,IRX1,LEP,miR-122-5p (miRNAs w/seed GGAGUGU),miR-34a-5p (and other miRNAs w/seed GGCAGUG),MMP9,MSR1,NAD ,NR3C2,NUMBL,PRDX1,S100A9,S1PR3,SOD3,SPP1,TFRC,XDH	35
Free Radical Scavenging,Molecular Transport	Release of superoxide	0.000112			FCGR2A,FGR,ITGB2,XDH	4
Cell Morphology,Organ Morphology,Skeletal and Muscular System Development and Function,Tissue Morphology	Diameter of muscle cells	0.000112			ACTA1,AGT,COL13A1,SPP1	4
Cancer,Hematological Disease,Immunological Disease,Organismal Injury and Abnormalities	Neoplastic histiocytosis	0.000113			ADAMDEC1,CSF1R,FCGR2A,FGR,MMP9	5
Carbohydrate Metabolism	Cleavage of polysaccharide	0.000114			LEP,LYZ,MMP9	3
Molecular Transport,Protein Trafficking	Excretion of protein	0.000114			ADM,AGT,CNN1	3
Developmental Disorder,Hereditary Disorder,Organismal Injury and Abnormalities,Renal and Urological Disease	Autosomal dominant polycystic kidney disease	0.000117			AGT,CPE,FGFR2,KCNMB1,MMP9,NR3C2	6
Hematological System Development and Function,Immune Cell Trafficking,Inflammatory Response,Tissue Development	Accumulation of antigen presenting cells	0.000117		-0.739	AGT,FGFR2,LDLR,NPC1,S100A9,SPP1	6
Hematological System Development and Function,Tissue Morphology	Quantity of antigen presenting cells	0.000117		1.121	AGT,CD86,CSF1R,ITGB2,LDLR,MMP9,MPZ,NPC1,NR3C2,SPP1,TRIB1	11
Organ Morphology,Organismal Injury and Abnormalities,Renal and Urological Disease,Renal and Urological System Development and Function	Abnormal morphology of small kidney	0.000121			AGT,BMP7,FGFR2,NPNT,XDH	5
Cell Signaling,Cell-To-Cell Signaling and Interaction	Cytokine and chemokine mediated signaling pathway	0.000121			CD86,CDKN1A,CRLF2,CSF1R,F13A1,HSPA8,ITGB2,MMP9,NUMBL	9
Dermatological Diseases and Conditions,Inflammatory Disease,Organismal Injury and Abnormalities	Acne	0.000123			CD163,LYZ,MMP9,NR3C2,RBP4,S100A9	6
Cell-To-Cell Signaling and Interaction,Hematological System Development and Function,Immune Cell Trafficking,Inflammatory Response	Activation of mononuclear leukocytes	0.000123		1.097	C1QA,CD163,CD1A,CD86,CDKN1A,FCGR2A,HSPH1,ITGB2,LDLR,LEP,MPZ,PGLYRP2,PRDX1,S100A9,SPP1	15
Cellular Movement,Skeletal and Muscular System Development and Function	Cell movement of vascular smooth muscle cells	0.000124		0.465	ADM,AGT,IGFBP5,LEP,SLIT2,SPP1,TRIB1	7
Cellular Development,Cellular Growth and Proliferation,Embryonic Development,Organismal Development,Tissue Morphology	Quantity of trophoblast cells	0.000125		0.577	CUL7,FGFR2,KRT8,LEP	4
Cellular Assembly and Organization	Organization of cellular membrane	0.000126			ACTB,AMPH,ANG,CSF1R,HSPA8,LDLR,NUMBL,P2RY12,SH3GL2,TFRC	10
Nucleic Acid Metabolism,Small Molecule Biochemistry	Metabolism of purine nucleotide	0.000129			ACLY,ENTPD5,HSPA1A/HSPA1B,HSPA8,SLC25A25,XDH	6
Cellular Development,Hematological System Development and Function,Lymphoid Tissue Structure and Development	Maturation of dendritic cells	0.000134		1.331	ADM,CD86,HOXA9,HSPA1A/HSPA1B,ITGB2,LEP,SOD3	7
Cancer,Organismal Injury and Abnormalities	Cancer of secretory structure	0.000134			ACLY,ACSS2,ACTA1,ACTG2,ADAM7,ADAMDEC1,ADAMTS18,AGT,AHRR,ALDH1A3,AMPH,ARHGEF25,ARHGEF28,ATP8A2,BMP7,C1QA,C1QB,C4BPA,CD163,CD1A,CD86,CDKL3,CDKN1A,CILP,CNN1,COL13A1,COL4A6,CPE,CRELD1,CRLF2,CSF1R,CUL7,DAPK1,DNAJA1,DTNA,EIF4EBP1,ENTPD5,F13A1,FAM117A,FAM160A1,FGFR2,FGR,FKBP10,GATM,GCLM,GLUL,GRB10,GUCY2C,HSPA12A,HSPA1A/HSPA1B,HSPA4L,HSPA8,HSPH1,HTRA3,HTRA4,HUNK,IGFBP5,IRX1,ITGB2,ITGB8,KCNAB1,KDELC1,KLHL…	124
Cellular Development,Connective Tissue Development and Function,Tissue Development	Differentiation of bone cells	0.000135		1.678	AGT,AMBN,BMP7,CSF1R,FGFR2,IGFBP5,LEP,MMP9,NPNT,SMOC1,SPP1,TFRC,TP53INP2	13
Cell-To-Cell Signaling and Interaction,Inflammatory Response	Immune response of antigen presenting cells	0.000135		1.134	CD68,CD86,CSF1R,FCGR2A,FGR,ITGB2,miR-34a-5p (and other miRNAs w/seed GGCAGUG),miR-615-3p (miRNAs w/seed CCGAGCC),S100A9	9
Organismal Functions,Organismal Injury and Abnormalities,Tissue Morphology	Closure of wound	0.000139			IGFBP5,ITGB2,MMP9,P2RY12,SPP1	5
Cell Death and Survival	Cell death of neuroblastoma cell lines	0.000139		-1.91	ADM,ANG,CDKN1A,HSPA1A/HSPA1B,HSPA8,IGFBP5,LEP,SPP1,XDH	9
Cellular Compromise,Organismal Injury and Abnormalities,Skeletal and Muscular Disorders	Calcification of smooth muscle cells	0.000142			LEP,phosphate,SPP1	3
Cellular Function and Maintenance,Hematological System Development and Function,Inflammatory Response	Regulation of phagocytes	0.000142			CSF1R,FGR,S100A9	3
Cell-To-Cell Signaling and Interaction,Hepatic System Development and Function	Binding of hepatocytes	0.000142			FCGR2A,KRT8,LEP	3
Cellular Compromise	Stress response of rhabdomyosarcoma cell lines	0.000144			CDKN1A,EIF4EBP1	2
Gastrointestinal Disease,Hepatic System Disease,Metabolic Disease,Organismal Injury and Abnormalities	Advanced stage hepatic steatosis	0.000144			LEP,SPP1	2
Cellular Function and Maintenance	Ingestion of Francisella tularensis	0.000144			MRC1,MSR1	2
Cell Cycle,Hair and Skin Development and Function	Mitogenesis of keratinocytes	0.000144			FGFR2,LEP	2
Nucleic Acid Metabolism,Small Molecule Biochemistry	Inhibition of cyclic GMP	0.000144			ADM,AGT	2
Tissue Morphology	Quantity of epithelial precursor cells	0.000144			CSF1R,FGFR2	2
Cardiovascular System Development and Function,Cellular Development,Cellular Growth and Proliferation,Organ Development,Skeletal and Muscular System Development and Function,Tissue Development	Proliferation of vascular smooth muscle cells	0.000146		0.77	ADM,AGT,CDKN1A,IGFBP5,LEP,MMP9,TRIB1,XDH	8
Organ Morphology	Morphology of gland	0.00015			ALDH1A3,CDKN1A,DNAJA1,FGFR2,IGFBP5,KRT8,LDLR,LEP,MMP9,PGLYRP2,SCG5,SLIT2,STAR	13
Cardiovascular System Development and Function	Neovascularization	0.000151		1.501	AGT,FGFR2,IGFBP5,ITGB2,LEP,MMP9,S1PR3,SPP1	8
Cancer,Organismal Injury and Abnormalities	Head and neck cancer	0.000151			ACLY,ACSS2,ACTA1,ACTG2,ADAM7,ADAMTS18,AGT,AHRR,ALDH1A3,AMPH,ARHGEF25,ARHGEF28,ATP8A2,BMP7,C1QA,C1QB,C4BPA,CD163,CD1A,CDKL3,CDKN1A,CILP,CNN1,COL13A1,COL4A6,CPE,CRELD1,CRLF2,CSF1R,CUL7,DAPK1,DNAJA1,DTNA,EIF4EBP1,ENTPD5,EPPK1,F13A1,FAM117A,FAM160A1,FGFR2,FGR,FKBP10,GATM,GCLM,GLUL,GRB10,GUCY2C,HOXA9,HSPA12A,HSPA1A/HSPA1B,HSPA4L,HSPH1,HTRA3,HTRA4,HUNK,IGFBP5,IRX1,ITGB2,ITGB8,KCNAB1,KDELC1,KLHL31,KRT8,…	119
Cell Death and Survival	Apoptosis of leukemia cell lines	0.000152	Decreased	-2.049	CDKN1A,EIF4EBP1,FGR,GIMAP4,HSPA1A/HSPA1B,HSPA8,LEP,miR-34a-5p (and other miRNAs w/seed GGCAGUG),MSR1,NR3C2,S100A9	11
Cellular Function and Maintenance	Internalization of cells	0.000153		1.468	CSF1R,FCGR2A,FGR,ITGB2,LEP,miR-34a-5p (and other miRNAs w/seed GGCAGUG),miR-615-3p (miRNAs w/seed CCGAGCC),MRC1,MSR1,S100A9	10
Cardiovascular System Development and Function,Organismal Development,Tissue Morphology	Vasodilation of aorta	0.000154			ADM,AGT,LDLR,S1PR3	4
Cell-To-Cell Signaling and Interaction,Hematological System Development and Function,Immune Cell Trafficking,Inflammatory Response	Activation of phagocytes	0.000155	Increased	2.249	AGT,CD163,CD86,CRLF2,CSF1R,FCGR2A,ITGB2,LEP,MMP9,MSR1,NPC1,S100A9,SPP1	13
Endocrine System Disorders,Metabolic Disease	Impaired glucose tolerance	0.000156		0.277	C1QA,GRB10,GRB14,IGFBP5,LDLR,LEP,NR3C2	7
Cellular Development,Cellular Growth and Proliferation,Hematological System Development and Function,Hematopoiesis,Lymphoid Tissue Structure and Development,Tissue Development	Development of mononuclear leukocytes	0.000157	Increased	2.682	ADM,CD86,CDKN1A,CRLF2,CSF1R,FCGR2A,GIMAP4,HOXA9,ITGB2,ITGB8,LCP1,LEP,miR-34a-5p (and other miRNAs w/seed GGCAGUG),MSR1,MYH11,PGLYRP2,PKNOX1,SLIT2,SPP1	19
Nutritional Disease	Weight loss	0.000157		0.931	BMP7,CDKN1A,CSF1R,HSPA1A/HSPA1B,HSPA4L,LEP,MMP9,NPC1,PGLYRP2,SPP1	10
Cell Signaling,Small Molecule Biochemistry	Synthesis of nitric oxide	0.000158		-0.222	ADM,AGT,ITGB2,LEP,NAD ,phosphate,PRDX1,RBP4,S100A9,S1PR3,SPP1,XDH	12
Cancer,Organismal Injury and Abnormalities	Soft tissue neoplasm	0.000158			ADAM7,ADAMTS18,ALDH1A3,ATP8A2,CD163,CDKN1A,COL13A1,COL4A6,CSF1R,DAPK1,FGFR2,FKBP10,GRB14,miR-34a-5p (and other miRNAs w/seed GGCAGUG),MMP9,MYOM2,P2RY12,PRDX1,ROGDI,SHMT1,SLIT2,SPP1,THRSP,TRIB1	24
Cardiovascular Disease,Organismal Injury and Abnormalities,Reproductive System Disease	Pregnancy-induced hypertension	0.000164			ACTG2,AGT,ARHGEF25,LDLR,MSMO1,NPNT,NR3C2,OSBPL7,P2RY12,phosphate,PPP1R14A,PRRG1,RDH5	13
Cellular Development,Cellular Growth and Proliferation,Hematological System Development and Function,Hematopoiesis,Lymphoid Tissue Structure and Development,Tissue Development	Differentiation of mononuclear leukocytes	0.000164	Increased	3.392	AGT,CD86,CDKN1A,CRLF2,CSF1R,FCGR2A,GIMAP4,HOXA9,ITGB2,ITGB8,LCP1,LEP,miR-34a-5p (and other miRNAs w/seed GGCAGUG),MSR1,MYH11,PGLYRP2,PKNOX1,SLIT2,SPP1	19
Cancer,Organismal Injury and Abnormalities	Liquid tumor	0.000165			ACTB,ADAM7,AGT,ATP8A2,BMP7,CD1A,CD68,CD86,CDKL3,CDKN1A,CILP,COL4A6,CRLF2,CSF1R,CUL7,DAPK1,DNAJA1,FCGR2A,FGFR2,FGR,HOXA9,HSPA1A/HSPA1B,ITGB2,LYZ,MAML3,miR-126a-3p (and other miRNAs w/seed CGUACCG),miR-34a-5p (and other miRNAs w/seed GGCAGUG),MMP9,MSMO1,MSR1,MYH11,MYH4,NEB,NPNT,PADI2,PGLYRP2,phosphate,RHPN2,S1PR3,TRIB1,XDH	41
Cell-To-Cell Signaling and Interaction,Hematological System Development and Function,Immune Cell Trafficking,Inflammatory Response	Activation of natural killer cells	0.000168		1.387	CD86,FCGR2A,ITGB2,LEP,PRDX1,S100A9,SPP1	7
Cancer,Endocrine System Disorders,Organismal Injury and Abnormalities,Reproductive System Disease	Advanced ovarian cancer	0.000168			BMP7,DTNA,FGFR2,SBSPON,SLIT2,SPP1,TSPAN4	7
Inflammatory Disease,Inflammatory Response,Organismal Injury and Abnormalities,Renal and Urological Disease	Nephritis	0.000171		-0.199	AGT,C1QA,CD86,CDKN1A,FCGR2A,FGR,LEP,miR-615-3p (miRNAs w/seed CCGAGCC),MMP9,NR3C2,SPP1,XDH	12
Amino Acid Metabolism,Small Molecule Biochemistry	Incorporation of leucine	0.000174			AGT,CDKN1A,NR3C2	3
Cardiovascular Disease	Abnormal conduction by cardiac conduction system	0.000174			KCNAB1,LDLR,MMP9	3
Embryonic Development,Organ Development,Organismal Development,Reproductive System Development and Function,Tissue Development	Lactation	0.00018			HOXA9,IGFBP5,SPP1,THRSP,XDH	5
Free Radical Scavenging,Molecular Transport	Release of reactive oxygen species	0.00018		1.246	AGT,FCGR2A,FGR,ITGB2,XDH	5
Cancer,Endocrine System Disorders,Organismal Injury and Abnormalities	Endocrine gland tumor	0.000186			ACLY,ACSS2,ACTA1,ACTG2,ADAM7,ADAMTS18,AGT,AHRR,ALDH1A3,AMPH,ARHGEF25,ARHGEF28,ATP8A2,BMP7,C1QA,C1QB,C4BPA,CD163,CD1A,CDKL3,CDKN1A,CILP,CNN1,COL13A1,COL4A6,CPE,CRELD1,CRLF2,CSF1R,CUL7,DAPK1,DNAJA1,DTNA,EIF4EBP1,ENTPD5,F13A1,FAM117A,FAM160A1,FGFR2,FGR,FKBP10,GATM,GCLM,GLUL,GRB10,GUCY2C,HSPA12A,HSPA1A/HSPA1B,HSPA4L,HSPH1,HTRA3,HTRA4,HUNK,IGFBP5,IRX1,ITGB2,ITGB8,KCNAB1,KDELC1,KLHL31,KRT8,LCP1,LDLR,LE…	115
Reproductive System Development and Function	Morphology of reproductive system	0.000189			ADM,AGT,AMPH,BMP7,CDKN1A,CNN1,DNAJA1,EIF4EBP1,FGFR2,GATM,GRB10,ITGB8,KRT8,LEP,RBP4,SLIT2,STAR,TRIB1	18
Drug Metabolism,Endocrine System Development and Function,Lipid Metabolism,Small Molecule Biochemistry,Vitamin and Mineral Metabolism	Synthesis of progesterone	0.000189		-0.607	ADM,AGT,BMP7,LEP,MMP9,STAR	6
Cancer,Organismal Injury and Abnormalities,Skeletal and Muscular Disorders	Leiomyosarcoma	0.000191			CD163,CDKN1A,CSF1R,FGFR2,SPP1	5
Lipid Metabolism,Molecular Transport,Small Molecule Biochemistry	Concentration of triacylglycerol	0.000195		-0.722	ACLY,AGT,C1QA,ENTPD5,GATM,GUCY2C,LDLR,LEP,SPP1,THRSP,TRIB1,XDH	12
Inflammatory Response	Immune response of cells	0.000198		1.977	AGT,C1QA,CD68,CD86,CDKN1A,CSF1R,EIF4EBP1,FCGR2A,FGR,HSPA8,ITGB2,LEP,miR-34a-5p (and other miRNAs w/seed GGCAGUG),miR-615-3p (miRNAs w/seed CCGAGCC),MRC1,MSR1,S100A9	17
Organ Morphology,Organismal Injury and Abnormalities,Renal and Urological Disease,Renal and Urological System Development and Function	Abnormal morphology of renal tubule	0.000198			AGT,CDKN1A,DAPK1,FGFR2,SPP1,XDH	6
Cancer,Organismal Injury and Abnormalities	Head and neck carcinoma	0.000199			ACLY,ACSS2,ACTA1,ACTG2,ADAM7,ADAMTS18,AGT,AHRR,ALDH1A3,AMPH,ARHGEF25,ARHGEF28,ATP8A2,BMP7,C1QA,C1QB,C4BPA,CD163,CD1A,CDKL3,CDKN1A,CILP,CNN1,COL13A1,COL4A6,CPE,CRELD1,CRLF2,CSF1R,CUL7,DAPK1,DNAJA1,DTNA,EIF4EBP1,ENTPD5,EPPK1,F13A1,FAM117A,FAM160A1,FGFR2,FGR,FKBP10,GATM,GCLM,GLUL,GRB10,GUCY2C,HSPA12A,HSPA1A/HSPA1B,HSPA4L,HSPH1,HTRA3,HTRA4,HUNK,IGFBP5,IRX1,ITGB2,ITGB8,KCNAB1,KDELC1,KLHL31,KRT8,LCP1,L…	118
Cell-To-Cell Signaling and Interaction,Cellular Function and Maintenance,Inflammatory Response	Phagocytosis of leukocytes	0.000199		1.127	CSF1R,FCGR2A,FGR,ITGB2,miR-34a-5p (and other miRNAs w/seed GGCAGUG),miR-615-3p (miRNAs w/seed CCGAGCC),MSR1,S100A9	8
Gastrointestinal Disease,Organismal Injury and Abnormalities	Abnormality of large intestine	0.000205		-1	ADAMTS18,ADM,CD86,CRLF2,CSF1R,FGFR2,GUCY2C,ITGB8,KRT8,MMP9,PGLYRP2,SPP1,XDH	13
Cancer,Organismal Injury and Abnormalities	Cancer of cells	0.000206		1.894	ACSS2,ADAM7,ADAMTS18,AGT,AMPH,ARHGEF28,BMP7,CD163,CD1A,CD68,CD86,CDKN1A,CILP,CNN1,COTL1,CRLF2,CSF1R,DAPK1,EIF4EBP1,EPPK1,F13A1,FCGR2A,FGFR2,FGR,GIMAP4,GRB10,HSPA12A,HTRA3,HUNK,IGFBP5,IRX1,ITGB2,KCNMB1,KRT8,LCP1,LDLR,MAML3,miR-126a-3p (and other miRNAs w/seed CGUACCG),miR-34a-5p (and other miRNAs w/seed GGCAGUG),MMP9,MRC1,MSMO1,MSR1,MYH11,MYH4,MYOM2,N4BP2L1,NEB,NPC1,NUMBL,phosphate,PRDX1,RBM47,RPS…	67
Cellular Assembly and Organization,Cellular Function and Maintenance,Cellular Movement,Nervous System Development and Function	Endocytosis of synaptic vesicles	0.000207			ACTB,AMPH,HSPA8,SH3GL2	4
Cardiovascular Disease,Organismal Injury and Abnormalities	Vascular calcification	0.000207			BMP7,NR3C2,phosphate,SPP1	4
Hereditary Disorder,Neurological Disease,Organismal Injury and Abnormalities,Psychological Disorders,Skeletal and Muscular Disorders	Huntington's Disease	0.000209			ACTB,CD68,DNAJA1,DTNA,FAM117A,HSPA1A/HSPA1B,HSPA8,KCNAB1,LDLR,LEP,MYOM2,P4HA1,phosphate,RBP4,SLIT2,STARD4	16
Carbohydrate Metabolism,Molecular Transport,Small Molecule Biochemistry	Concentration of D-glucose	0.00021		0.473	ADM,C1QA,CPE,GATM,GRB14,IGFBP5,ITGB2,LDLR,LEP,MMP9,SCG5,SPP1	12
Cellular Function and Maintenance	Regulation of myeloid cells	0.00021			CSF1R,FGR,S100A9	3
Cardiovascular Disease	Hypertension	0.000211			ACTG2,ADM,AGT,ARHGEF25,CSF1R,KCNMB1,LDLR,LEP,MMP9,MSMO1,NPNT,NR3C2,OSBPL7,P2RY12,phosphate,PPP1R14A,PRRG1,RDH5	18
Cardiovascular System Development and Function,Organ Development,Organ Morphology	Cardiac contractility	0.000211		1.592	ACTG2,ADM,AGT,LDLR,LEP,MMP9,SPP1,XDH	8
Cancer,Organismal Injury and Abnormalities	Soft tissue sarcoma	0.000215			ADAM7,ADAMTS18,ALDH1A3,ATP8A2,CD163,CDKN1A,COL13A1,COL4A6,CSF1R,DAPK1,FGFR2,FKBP10,GRB14,miR-34a-5p (and other miRNAs w/seed GGCAGUG),MMP9,MYOM2,P2RY12,PRDX1,ROGDI,SLIT2,SPP1,THRSP,TRIB1	23
Organ Morphology	Abnormal morphology of gland	0.000215			ALDH1A3,CDKN1A,DNAJA1,FGFR2,IGFBP5,LDLR,MMP9,PGLYRP2,SCG5,SLIT2,STAR	11
Cellular Movement	Dissemination of cells	0.000216		0.068	CNN1,LYZ,MMP9,NUMBL,S100A9	5
Cancer,Endocrine System Disorders,Organismal Injury and Abnormalities	Benign neoplasm of endocrine gland	0.000217			DAPK1,FGFR2,FKBP10,LEP,MMP9,NR3C2,PRDX1,RBP4	8
Cancer,Connective Tissue Disorders,Organismal Injury and Abnormalities	Osteosarcoma	0.000218			CNN1,CSF1R,FGFR2,IGFBP5,MMP9,NUMBL,phosphate,PRDX1,SPP1	9
Cardiovascular Disease,Organismal Injury and Abnormalities	Intermediate disease stage peripheral arterial disease	0.000224			AMPH,CD163,CD53,FCGR2A,LCP1,SPP1,VSIG4	7
Cell Death and Survival,Skeletal and Muscular Disorders	Cell death of muscle cells	0.000225		-0.438	ADM,AGT,BMP7,CDKN1A,CSF1R,LEP,MYH4,NAD ,phosphate,RBM3,SPP1,XDH	12
Organismal Injury and Abnormalities	Organ Degeneration	0.000229		-0.711	ADAMTS18,AGT,ATP8A2,BMP7,DNAJA1,DTNA,LDLR,MMP9,NAD ,NPC1,phosphate,RBP4,RDH5,S1PR3,SCG5,SH3GL2	16
Organismal Development	Mass of organism	0.00023		0.235	AGT,CDKN1A,CPE,CUL7,HSPA1A/HSPA1B,ITGB2,LDLR,LEP,MSR1,NPC1,NR3C2,STARD4	12
Lipid Metabolism,Molecular Transport,Small Molecule Biochemistry	Accumulation of cholesterol	0.00023		-1.86	LDLR,LEP,MSR1,NPC1,STAR	5
Organismal Injury and Abnormalities,Tissue Morphology	Volume of lesion	0.000232			C1QA,CDKN1A,HSPA1A/HSPA1B,KRT8,LDLR,MMP9,NR3C2	7
Cell Morphology,Cellular Assembly and Organization,Cellular Development,Cellular Function and Maintenance,Cellular Growth and Proliferation,Nervous System Development and Function,Organismal Development,Tissue Development	Neuritogenesis	0.000234		-0.092	ACTB,ARHGEF25,ARHGEF28,ATP8A2,BMP7,CDKL3,CDKN1A,CUL7,EIF4EBP1,FGFR2,LEP,MPZ,NUMBL,RHOQ,S1PR3,SH3GL2,SLIT2	17
Cancer,Organismal Injury and Abnormalities,Skeletal and Muscular Disorders	Myosarcoma	0.000234			ADAMTS18,ALDH1A3,CD163,CDKN1A,COL13A1,CSF1R,FGFR2,GRB14,MMP9,P2RY12,SPP1,THRSP,TRIB1	13
Cancer,Hematological Disease,Immunological Disease,Organismal Injury and Abnormalities	B cell cancer	0.000237			AMPH,ARHGEF28,CD163,CD68,CD86,CDKN1A,CRLF2,CSF1R,DAPK1,EIF4EBP1,FCGR2A,FGFR2,HSPA12A,ITGB2,LCP1,MSMO1,MYOM2,NEB,PRDX1,SHMT1,SMOC1,SPP1,TFRC,XDH	24
Cell-To-Cell Signaling and Interaction,Hematological System Development and Function,Immune Cell Trafficking,Inflammatory Response	Activation of lymphocytes	0.000246		1.35	C1QA,CD1A,CD86,CDKN1A,FCGR2A,HSPH1,ITGB2,LDLR,LEP,MPZ,PGLYRP2,PRDX1,S100A9,SPP1	14
Free Radical Scavenging	Production of reactive oxygen species	0.000246		0.733	ACTB,AGT,CDKN1A,FCGR2A,FGR,ITGB2,LEP,MRC1,MSR1,NAD ,PRDX1,SH3GL2,SPP1,XDH	14
Hematological Disease	Microcytosis	0.000248			FCGR2A,PRDX1,RHCE/RHD,TFRC	4
Cancer,Organismal Injury and Abnormalities	Lymphatic system tumor	0.000249			ACTB,ADAM7,AMPH,ARHGEF28,CD163,CD1A,CD68,CD86,CDKN1A,CRLF2,CSF1R,DAPK1,EIF4EBP1,FCGR2A,FGFR2,FGR,HSPA12A,IGFBP5,ITGB2,LCP1,LDLR,MMP9,MSMO1,MYH11,MYOM2,NEB,phosphate,PRDX1,S1PR3,SHMT1,SLIT2,SMOC1,SPP1,TFRC,XDH,ZNF579	36
Cellular Movement	Cell movement of melanoma cell lines	0.000249		0.725	CNN1,HSPA1A/HSPA1B,KRT8,miR-34a-5p (and other miRNAs w/seed GGCAGUG),S100A9,S1PR3,SPP1	7
Connective Tissue Disorders,Inflammatory Disease,Inflammatory Response,Organismal Injury and Abnormalities,Skeletal and Muscular Disorders	Pigmented villonodular synovitis	0.000251			CSF1R,LCP1,SPP1	3
Cell Cycle	Senescence of colorectal cancer cell lines	0.000251			CDKN1A,HSPA1A/HSPA1B,miR-34a-5p (and other miRNAs w/seed GGCAGUG)	3
Cellular Development,Cellular Growth and Proliferation,Embryonic Development,Organismal Development,Tissue Development	Proliferation of trophoblast cells	0.000251			AGT,FGFR2,LEP	3
Cellular Compromise	Degeneration of cells	0.000251		0.025	ATP8A2,CSF1R,DTNA,FGFR2,LDLR,MPZ,NAD ,NPC1,phosphate,S1PR3,SPP1,TFRC	12
Protein Synthesis	Synthesis of protein	0.000251		0.99	ADM,AGT,ANG,DAPK1,EIF4EBP1,FGR,HSPA1A/HSPA1B,IGFBP5,LEP,NAD ,NPC1,RBM3,S100A9,SHMT1,SPP1	15
Organismal Functions,Organismal Injury and Abnormalities	Healing of lesion	0.000251			ADM,EPPK1,FGFR2,ITGB2,LEP,MMP9,NR3C2,SPP1	8
Lipid Metabolism,Molecular Transport,Small Molecule Biochemistry	Transport of lipid	0.000252		0.397	ATP8A2,HSPA8,LDLR,LEP,MSR1,NPC1,RBP4,S100A9,STAR,STARD4	10
Nucleic Acid Metabolism,Small Molecule Biochemistry	Metabolism of nucleotide	0.000253		-0.181	ACLY,ADM,AGT,BMP7,ENTPD5,GUCY2C,HSPA1A/HSPA1B,HSPA8,LEP,P2RY12,SHMT1,SLC25A25,SPP1,XDH	14
Cellular Compromise,Inflammatory Response	Degranulation of cells	0.000255		1.176	ACLY,CD53,CD68,COTL1,F13A1,FCGR2A,FGR,HSPA1A/HSPA1B,HSPA8,ITGB2,LEP,LYZ,MMP9,PADI2,S100A9,SRGN	16
Cell Morphology,Tissue Morphology	Morphology of connective tissue cells	0.000257			AGT,AMBN,AMPH,BMP7,CD68,CDKN1A,CSF1R,DNAJA1,LDLR,LEP,TRIB1	11
Skeletal and Muscular System Development and Function	Grip strength	0.000258		-0.447	CD86,CPE,DTNA,LDLR,MYH4	5
Organismal Injury and Abnormalities	Visceromegaly	0.000259			ACTG2,ADM,AGT,CDKN1A,DTNA,EIF4EBP1,ENTPD5,GUCY2C,ITGB2,KRT8,LEP,MMP9,MYH11,NAD ,NPC1,NR3C2,PRDX1,RBP4,SCG5	19
Cancer,Organismal Injury and Abnormalities,Skeletal and Muscular Disorders	Muscle tumor	0.000265			ADAMTS18,ALDH1A3,CD163,CDKN1A,COL13A1,CSF1R,EIF4EBP1,EPPK1,FGFR2,GRB14,IGFBP5,MMP9,NR3C2,P2RY12,SPP1,THRSP,TRIB1	17
Cancer,Hematological Disease,Immunological Disease,Organismal Injury and Abnormalities	B-cell neoplasm	0.000273			ADAM7,AMPH,ARHGEF28,CD163,CD68,CD86,CDKN1A,CRLF2,CSF1R,DAPK1,EIF4EBP1,FCGR2A,FGFR2,FGR,HSPA12A,IGFBP5,ITGB2,LCP1,MMP9,MSMO1,MYOM2,NEB,PRDX1,SHMT1,SMOC1,SPP1,TFRC,XDH	28
Molecular Transport	Quantity of metal	0.000273		1.271	ADM,AGT,FCGR2A,HSPA4L,LEP,LYZ,NAD ,NPC1,phosphate,RHCE/RHD,S100A9,S1PR3,SPP1,TFRC,TRIB1,XDH	16
Cellular Growth and Proliferation,Tissue Development	Proliferation of epithelial cells	0.000274		-0.868	AGT,AMBN,BMP7,CDKN1A,ENTPD5,EPPK1,FGFR2,GLUL,HUNK,ITGB8,LEP,miR-34a-5p (and other miRNAs w/seed GGCAGUG),MMP9,SPP1,TFRC	15
Cell Death and Survival	Cell death of heart cells	0.000279		-0.064	ADM,AGT,CDKN1A,LEP,NAD ,phosphate,SPP1,STAR,XDH	9
Gastrointestinal Disease,Inflammatory Disease,Inflammatory Response,Organismal Injury and Abnormalities	Colitis	0.000279		-1	ADAMTS18,ADM,CD86,CRLF2,CSF1R,FGFR2,GUCY2C,ITGB8,MMP9,PGLYRP2,SPP1,XDH	12
Protein Synthesis	Expression of protein	0.000284		1.978	ADM,AGT,DAPK1,EIF4EBP1,FGR,HSPA1A/HSPA1B,IGFBP5,LEP,RBM3,S100A9,SHMT1,SPP1	12
Cell Death and Survival,Cellular Compromise	Toxicity of cells	0.000286		1.633	FCGR2A,FGR,GCLM,HSPA1A/HSPA1B,HSPA8,ITGB2,LDLR,NAD ,NPC1	9
Molecular Transport	Transport of DNA	0.000287			HSPA8,TFRC	2
Gastrointestinal Disease	Abnormal absorption of mineral in intestine	0.000287			KRT8,TFRC	2
Carbohydrate Metabolism	Hydrolysis of polysaccharide	0.000287			LEP,LYZ	2
Developmental Disorder,Gastrointestinal Disease,Organ Morphology,Organismal Development,Organismal Injury and Abnormalities,Renal and Urological Disease,Renal and Urological System Development and Function	Megacystis microcolon intestinal hypoperistalsis syndrome	0.000287			ACTG2,MYH11	2
Cardiovascular Disease,Organismal Injury and Abnormalities	Experimentally-induced atherosclerosis	0.000287			LDLR,MMP9	2
Cardiovascular System Development and Function,Renal and Urological System Development and Function	Vasoconstriction of kidney	0.000287			ADM,AGT	2
Cell Cycle	Premature senescence of lung cancer cell lines	0.000287			CDKN1A,EIF4EBP1	2
Cardiovascular Disease,Inflammatory Disease,Organismal Injury and Abnormalities	Rheumatic valvular heart disease	0.000287			CD68,SPP1	2
Organismal Injury and Abnormalities,Respiratory Disease	Bronchopathy	0.00029			CD86,CDKN1A,CPE,FGFR2,HSPA8,LCP1,LYZ,miR-34a-5p (and other miRNAs w/seed GGCAGUG)	8
Cellular Movement	Migration of connective tissue cells	0.00029		1.471	ACTB,AGT,ARHGEF28,CDKN1A,CSF1R,LEP,S1PR3,SPP1	8
Energy Production,Nucleic Acid Metabolism,Small Molecule Biochemistry	Metabolism of ATP	0.000295			ENTPD5,HSPA1A/HSPA1B,HSPA8,SLC25A25	4
Cardiovascular Disease,Organismal Injury and Abnormalities	Damage of artery	0.000296			AGT,NPC1,S100A9	3
Reproductive System Development and Function	Spermiation	0.000296			AMPH,HSPA4L,RBP4	3
Gastrointestinal Disease,Inflammatory Response	Inflammation of gastrointestinal tract	0.000299		-1	ADAMDEC1,ADAMTS18,ADM,CD86,CRLF2,CSF1R,EPPK1,FGFR2,GUCY2C,ITGB8,MMP9,PGLYRP2,SPP1,XDH	14
Hematological System Development and Function,Immune Cell Trafficking,Inflammatory Response,Tissue Development	Accumulation of leukocytes	0.0003		0.316	AGT,CD86,FCGR2A,FGFR2,ITGB2,LDLR,MMP9,NPC1,S100A9,SPP1	10
Embryonic Development,Organismal Development,Tissue Development	Growth of embryonic tissue	0.0003		0.676	AGT,BMP7,CDKN1A,FGFR2,IGFBP5,LEP,MMP9,NUMBL,S1PR3,TGIF2	10
Hematological Disease,Immunological Disease	Abnormal function of neutrophils	0.000306			FCGR2A,FGR,ITGB2,LCP1,MMP9	5
Cancer,Organismal Injury and Abnormalities	Development of sarcoma	0.000306		-1.199	CDKN1A,CNN1,CSF1R,FGFR2,IGFBP5,MMP9,NUMBL,phosphate,PRDX1,SPP1	10
Cancer,Hematological Disease,Immunological Disease,Organismal Injury and Abnormalities	Neoplasia of leukocytes	0.000314			ADAM7,ADAMDEC1,AMPH,ARHGEF28,CD163,CD1A,CD68,CD86,CDKN1A,CRLF2,CSF1R,DAPK1,EIF4EBP1,FCGR2A,FGFR2,FGR,HSPA12A,IGFBP5,ITGB2,LCP1,LDLR,MMP9,MSMO1,MYH11,MYOM2,NEB,phosphate,PRDX1,S1PR3,SHMT1,SMOC1,SPP1,TFRC,XDH,ZNF579	35
Organ Morphology,Skeletal and Muscular System Development and Function	Morphology of skeletal muscle	0.000315			ACTA1,AGT,CDKN1A,COL13A1,IGFBP5,MMP9,MYH4,SPP1	8
Cell-To-Cell Signaling and Interaction,Cellular Function and Maintenance,Hematological System Development and Function,Inflammatory Response	Phagocytosis by macrophages	0.000315		0.797	CSF1R,FCGR2A,FGR,ITGB2,miR-34a-5p (and other miRNAs w/seed GGCAGUG),miR-615-3p (miRNAs w/seed CCGAGCC),S100A9	7
Cellular Movement	Invasion of hepatoma cell lines	0.000323		0.743	LEP,miR-122-5p (miRNAs w/seed GGAGUGU),MMP9,S100A9,SPP1	5
Cell Signaling	Cell surface receptor linked signal transduction	0.000326			CD86,CDKN1A,CRLF2,CSF1R,F13A1,FGFR2,FGR,HSPA8,ITGB2,KCTD21,MMP9,NUMBL	12
Cell Signaling,Molecular Transport,Small Molecule Biochemistry,Vitamin and Mineral Metabolism	Release of Ca2+	0.00033		1.246	AGT,CSF1R,FCGR2A,LEP,NAD ,P2RY12,S1PR3,SLIT2,SPP1	9
Carbohydrate Metabolism	Quantity of carbohydrate	0.000332		1.055	ACTA1,ADM,AGT,C1QA,CPE,GATM,GRB14,IGFBP5,ITGB2,LDLR,LEP,MMP9,SCG5,SOD3,SPP1,THRSP	16
Cell Morphology,Organ Morphology,Skeletal and Muscular System Development and Function,Tissue Morphology	Morphology of muscle cells	0.000332			ACTA1,AGT,CDKN1A,COL13A1,DTNA,LEP,MMP9,MYH11,MYH4,NAD ,NEB,SPP1	12
Cell-To-Cell Signaling and Interaction,Cellular Function and Maintenance,Hematological System Development and Function,Inflammatory Response	Phagocytosis of leukocyte cell lines	0.000347			FCGR2A,FGR,MRC1	3
Cardiovascular System Development and Function,Organismal Development	Vasculogenesis	0.000351		1.004	ADM,AGT,ANG,C1QA,CDKN1A,COL13A1,CSF1R,CUL7,FGFR2,GCLM,ITGB2,ITGB8,LEP,miR-34a-5p (and other miRNAs w/seed GGCAGUG),MMP9,S100A9,S1PR3,SLIT2,SPP1,XDH	20
Cell Morphology	Sprouting	0.000355		0.439	ADM,AGT,ANG,ARHGEF25,BMP7,CDKN1A,EIF4EBP1,ITGB8,LEP,NUMBL,S1PR3,SLIT2,SPP1	13
Cardiovascular System Development and Function,Hematological System Development and Function	Blood pressure	0.000362		-0.083	ADM,AGT,KCNMB1,LDLR,LEP,MMP9,MYH11,NR3C2,RBP4,SOD3,SPP1	11
Cell Morphology,Cellular Assembly and Organization,Cellular Function and Maintenance	Formation of cellular protrusions	0.000365		0.803	ACTB,AGT,ARHGEF25,ARHGEF28,ATP8A2,BMP7,CDKL3,CDKN1A,CUL7,EIF4EBP1,FGFR2,FGR,ITGB8,LCP1,LEP,MPZ,NUMBL,P2RY12,RHOQ,S1PR3,SH3GL2,SLIT2	22
Cell Morphology,Nervous System Development and Function	Morphology of neuroglia	0.000371			CD86,FGFR2,ITGB8,LDLR,LEP,MPZ,SPP1	7
Molecular Transport	Transport of molecule	0.000371		0.42	ACLY,ADM,AGT,ANG,ATP8A2,BMP7,CPE,DNAJA1,FCGR2A,FGR,GLUL,GRB10,HSPA8,KCNAB1,KCNMB1,KRT8,LDLR,LEP,MSR1,NPC1,NR3C2,P2RY12,phosphate,RBP4,RHCE/RHD,RHOQ,S100A9,SCG5,SLC25A33,STAR,STARD4,TFRC,TRIB1,XDH	34
Endocrine System Disorders,Gastrointestinal Disease,Metabolic Disease,Organismal Injury and Abnormalities	Non-insulin-dependent diabetes mellitus	0.000372			AGT,CDKN1A,LDLR,LEP,miR-103-3p (and other miRNAs w/seed GCAGCAU),miR-126a-3p (and other miRNAs w/seed CGUACCG),miR-34a-5p (and other miRNAs w/seed GGCAGUG),MMP9,NR3C2,P2RY12,phosphate,RBP4,SPP1	13
Gastrointestinal Disease,Organismal Injury and Abnormalities	Benign oral disorder	0.000372			ACTA1,ACTB,AMBN,BMP7,CD68,CDKN1A,FCGR2A,FGFR2,ITGB8,LEP,MMP9,ROGDI,SPP1	13
Connective Tissue Development and Function,Tissue Development	Function of adipose tissue	0.000377			EIF4EBP1,LEP,NR3C2,SPP1	4
Lipid Metabolism,Molecular Transport,Small Molecule Biochemistry	Concentration of cholesterol ester	0.000377			LDLR,LEP,NPC1,STARD4	4
Cell Death and Survival,Organismal Injury and Abnormalities	Necrosis of epithelial tissue	0.000378		-0.574	ADM,AGT,BMP7,CDKN1A,CSF1R,CUL7,ENTPD5,IGFBP5,KRT8,LDLR,LEP,miR-34a-5p (and other miRNAs w/seed GGCAGUG),MMP9,RBP4,SPP1,TFRC,XDH	17
Cancer,Endocrine System Disorders,Organismal Injury and Abnormalities	Follicular thyroid tumor	0.000379			CSF1R,FGFR2,MMP9,RBP4,SPP1	5
Cell Death and Survival	Cell death of myeloid cells	0.00038		-0.139	C1QA,CDKN1A,ITGB2,LDLR,LEP,LYZ,MSR1,NAD ,NPC1	9
Cancer,Hematological Disease,Organismal Injury and Abnormalities	Lymphoid cancer	0.000384			ADAM7,AMPH,ARHGEF28,CD163,CD1A,CD68,CD86,CDKN1A,CRLF2,CSF1R,DAPK1,EIF4EBP1,FCGR2A,FGFR2,FGR,HSPA12A,IGFBP5,ITGB2,LCP1,LDLR,MMP9,MSMO1,MYH11,MYOM2,NEB,phosphate,PRDX1,S1PR3,SHMT1,SLIT2,SMOC1,SPP1,TFRC,XDH,ZNF579	35
Cell Death and Survival,Endocrine System Disorders,Gastrointestinal Disease,Organismal Injury and Abnormalities	Cell death of islet cells	0.000389		0.588	CPE,LDLR,LEP,miR-34a-5p (and other miRNAs w/seed GGCAGUG),MMP9,SLIT2	6
Inflammatory Disease,Inflammatory Response,Organismal Injury and Abnormalities,Renal and Urological Disease	Glomerulonephritis	0.000392			AGT,C1QA,CD86,CDKN1A,FCGR2A,FGR,miR-615-3p (miRNAs w/seed CCGAGCC),MMP9,NR3C2,SPP1	10
Cellular Movement	Cell movement of connective tissue cells	0.000397		1.196	ACTB,AGT,ARHGEF28,BMP7,CDKN1A,CSF1R,LEP,S1PR3,SPP1	9
Cardiovascular Disease,Organismal Injury and Abnormalities	Arterial calcification	0.000403			BMP7,phosphate,SPP1	3
Cell Death and Survival	Cell death of endometrial cancer cell lines	0.000403			ADM,FGFR2,LEP	3
Lipid Metabolism,Molecular Transport,Small Molecule Biochemistry	Cholesterol transport	0.000408		0.426	LDLR,LEP,MSR1,NPC1,S100A9,STAR,STARD4	7
Cancer,Gastrointestinal Disease,Organismal Injury and Abnormalities	Development of digestive organ tumor	0.00041		-1.715	ACLY,ACSS2,ACTA1,ADAM7,ADAMTS18,ADM,AGT,AHRR,ALDH1A3,AMBN,AMPH,ARHGEF25,BMP7,C1QC,C4BPA,CD163,CD86,CDKN1A,COL4A6,CRLF2,CSF1R,CUL7,DAPK1,DNAJA1,ENTPD5,F13A1,FGFR2,FGR,FKBP10,GCLM,GMPR,GRB14,GUCY2C,HLCS,HSPA12A,HSPA8,HTRA4,ITGB2,ITGB8,KCNAB1,KCTD21,KLHL31,LDLR,LEP,MAML3,MCTP2,MMP9,MPZ,MYH11,MYH4,NEB,NPNT,NR3C2,NUMBL,OPA3,OSBPL7,PGLYRP2,PPM1J,PRDX1,PRRG1,RBP4,RHCE/RHD,RHOQ,RHPN2,RNF207,S100A9,SLIT2,…	73
Cancer,Gastrointestinal Disease,Organismal Injury and Abnormalities	Upper gastrointestinal tract cancer	0.00041			ADAM7,ADAMTS18,AGT,AHRR,AMPH,ARHGEF25,BMP7,C1QC,C4BPA,CD1A,CDKN1A,CILP,CNN1,COL4A6,CPE,DAPK1,F13A1,FGFR2,FKBP10,GRB14,HSPA12A,HTRA3,IGFBP5,KCTD21,LCP1,LDLR,LSAMP,LYZ,MAML3,miR-103-3p (and other miRNAs w/seed GCAGCAU),miR-126a-3p (and other miRNAs w/seed CGUACCG),MMP9,MRC1,MSR1,NEB,NPC1,RBM47,RHCE/RHD,RPS6KL1,S100A9,SCG5,SLIT2,SOD3,SPEF2,SPP1,SRGN,TMTC1,TMTC4	48
Cancer,Organismal Injury and Abnormalities,Tissue Morphology,Tumor Morphology	Morphology of tumor	0.000412			ARHGEF28,CDKN1A,HSPA1A/HSPA1B,KRT8,LEP,MMP9,PRDX1,SPP1	8
Infectious Diseases	Sepsis	0.000412			ADM,AGT,CD163,FCGR2A,ITGB2,MMP9,P2RY12,TFRC	8
Cell-To-Cell Signaling and Interaction	Adhesion of epithelial cells	0.00042		-0.223	AMBN,IGFBP5,ITGB2,KRT8,MSR1,SLIT2	6
