# Supplementary material for: Dietary intake of bioactive ingredients impacts liver and adipose tissue transcriptomes in a porcine model of prepubertal early obesity
Source: Sci Rep. 2020 Mar 25;10:5375. doi: 10.1038/s41598-020-62320-4 (PMC7096439; doi:10.1038/s41598-020-62320-4)
Supplement: Supplementary file 7 — Supplementary information7. [file 41598_2020_62320_MOESM7_ESM.xlsx]

## Sheet: Hoja1
Ingenuity Canonical Pathways	-log(p-value)	Ratio	z-score	Molecules
Clathrin-mediated Endocytosis Signaling	8.48	0.0613	#NUM!	HSPA8,ITGB2,LYZ,LDLR,ACTB,AMPH,TFRC,FGFR2,ACTG2,ITGB8,SH3GL2,ACTA1,RBP4
ILK Signaling	6.8	0.0553	0.632	MYH4,ITGB2,RHOQ,PPM1J,ACTB,FGFR2,MYH11,ITGB8,ACTG2,MMP9,ACTA1
Complement System	5.19	0.132	1	ITGB2,C4BPA,C1QC,C1QA,C1QB
Hepatic Fibrosis / Hepatic Stellate Cell Activation	5.11	0.0474	#NUM!	MYH4,LEP,COL4A6,COL13A1,FGFR2,IGFBP5,MYH11,MMP9,AGT
Virus Entry via Endocytic Pathways	4.58	0.0565	#NUM!	ITGB2,ACTB,TFRC,FGFR2,ITGB8,ACTG2,ACTA1
Aldosterone Signaling in Epithelial Cells	4.33	0.0435	#NUM!	HSPA8,HSPH1,HSPA1A/HSPA1B,FGFR2,NR3C2,DNAJA1,HSPA12A,HSPA4L
NRF2-mediated Oxidative Stress Response	4.05	0.0396	#NUM!	PRDX1,ACTB,FGFR2,GCLM,ACTG2,DNAJA1,ACTA1,SOD3
Caveolar-mediated Endocytosis Signaling	3.8	0.0685	#NUM!	ITGB2,ACTB,ITGB8,ACTG2,ACTA1
Integrin Signaling	3.77	0.036	1.134	ITGB2,RHOQ,ACTB,FGFR2,ITGB8,ACTG2,TSPAN4,ACTA1
MSP-RON Signaling Pathway	3.74	0.0667	#NUM!	ITGB2,ACTB,FGFR2,ACTG2,ACTA1
Mechanisms of Viral Exit from Host Cells	3.73	0.0976	#NUM!	ACTB,SH3GL2,ACTG2,ACTA1
Paxillin Signaling	3.68	0.0496	0	ITGB2,ACTB,FGFR2,ITGB8,ACTG2,ACTA1
LXR/RXR Activation	3.55	0.0469	-0.447	LYZ,LDLR,MSR1,MMP9,AGT,RBP4
Superpathway of Serine and Glycine Biosynthesis I	3.53	0.158	#NUM!	SHMT1,phosphate,NAD
Phagosome Formation	3.48	0.0455	#NUM!	MRC1,ITGB2,RHOQ,MSR1,FCGR2A,FGFR2
Macropinocytosis Signaling	3.4	0.0562	#NUM!	MRC1,ITGB2,FGFR2,ITGB8,CSF1R
Agranulocyte Adhesion and Diapedesis	3.38	0.0363	#NUM!	ITGB2,MYH4,ACTB,MYH11,ACTG2,ACTA1,MMP9
Urate Biosynthesis/Inosine 5'-phosphate Degradation	3.33	0.136	#NUM!	XDH,phosphate,NAD
Guanosine Nucleotides Degradation III	3.33	0.136	#NUM!	XDH,phosphate,NAD
Cellular Effects of Sildenafil (Viagra)	3.28	0.0417	#NUM!	MYH4,GUCY2C,ACTB,ACTG2,MYH11,ACTA1
Fcγ Receptor-mediated Phagocytosis in Macrophages and Monocytes	3.21	0.051	1.342	FCGR2A,ACTB,ACTG2,FGR,ACTA1
Insulin Receptor Signaling	3.14	0.0392	-0.447	RHOQ,FGFR2,PPP1R14A,ACLY,GRB10,EIF4EBP1
Glucocorticoid Receptor Signaling	3.07	0.0255	#NUM!	HSPA8,KRT8,ACTB,HSPA1A/HSPA1B,CDKN1A,FGFR2,NR3C2,CD163,AGT
Adenosine Nucleotides Degradation II	3.07	0.111	#NUM!	XDH,phosphate,NAD
Folate Transformations I	3.02	0.107	#NUM!	SHMT1,phosphate,NAD
Glutamine Biosynthesis I	3	0.286	#NUM!	GLUL,phosphate
Tight Junction Signaling	2.93	0.0357	#NUM!	MYH4,PPM1J,ACTB,ACTG2,MYH11,ACTA1
Acetyl-CoA Biosynthesis III (from Citrate)	2.88	0.25	#NUM!	phosphate,ACLY
AMPK Signaling	2.86	0.0297	-0.447	LEP,ACTB,PPM1J,CDKN1A,FGFR2,NAD ,EIF4EBP1
Tec Kinase Signaling	2.85	0.0345	0.816	RHOQ,ACTB,FGFR2,ACTG2,FGR,ACTA1
Histamine Degradation	2.81	0.0909	#NUM!	ALDH1A3,phosphate,NAD
Oxidative Ethanol Degradation III	2.81	0.0909	#NUM!	ALDH1A3,ACSS2,NAD
Agrin Interactions at Neuromuscular Junction	2.71	0.0526	1	ITGB2,ACTB,ACTG2,ACTA1
Purine Nucleotides Degradation II (Aerobic)	2.7	0.0833	#NUM!	XDH,phosphate,NAD
Ethanol Degradation IV	2.7	0.0833	#NUM!	ALDH1A3,ACSS2,NAD
Atherosclerosis Signaling	2.67	0.0388	#NUM!	ITGB2,LYZ,MSR1,MMP9,RBP4
VDR/RXR Activation	2.64	0.0506	#NUM!	SPP1,COL13A1,CDKN1A,IGFBP5
Retinoate Biosynthesis I	2.63	0.0789	#NUM!	ALDH1A3,RDH5,NAD
Glutathione Biosynthesis	2.59	0.182	#NUM!	phosphate,GCLM
Production of Nitric Oxide and Reactive Oxygen Species in Macrophages	2.53	0.0297	0	LYZ,RHOQ,PPM1J,FGFR2,PPP1R14A,RBP4
Biotin-carboxyl Carrier Protein Assembly	2.52	0.167	#NUM!	HLCS,phosphate
Protein Ubiquitination Pathway	2.49	0.0255	#NUM!	HSPA8,HSPH1,HSPA1A/HSPA1B,phosphate,DNAJA1,HSPA12A,HSPA4L
Ethanol Degradation II	2.45	0.0682	#NUM!	ALDH1A3,ACSS2,NAD
Crosstalk between Dendritic Cells and Natural Killer Cells	2.44	0.0444	#NUM!	ACTB,CD86,ACTG2,ACTA1
Regulation of Actin-based Motility by Rho	2.42	0.044	1	RHOQ,ACTB,ACTG2,ACTA1
Serine Biosynthesis	2.38	0.143	#NUM!	phosphate,NAD
Epithelial Adherens Junction Signaling	2.38	0.0331	#NUM!	MYH4,ACTB,ACTG2,MYH11,ACTA1
Osteoarthritis Pathway	2.36	0.0275	1	S1PR3,LEP,SPP1,S100A9,MMP9,RBP4
Leukocyte Extravasation Signaling	2.35	0.0274	0.816	ITGB2,ACTB,FGFR2,ACTG2,ACTA1,MMP9
HER-2 Signaling in Breast Cancer	2.34	0.0417	#NUM!	ITGB2,CDKN1A,FGFR2,ITGB8
2-oxobutanoate Degradation I	2.21	0.118	#NUM!	phosphate,NAD
Actin Cytoskeleton Signaling	2.21	0.0255	0	MYH4,ACTB,FGFR2,ACTG2,MYH11,ACTA1
Folate Polyglutamylation	2.16	0.111	#NUM!	SHMT1,phosphate
Unfolded protein response	2.15	0.0536	#NUM!	HSPA8,HSPH1,HSPA1A/HSPA1B
FAK Signaling	2.13	0.0364	#NUM!	ACTB,FGFR2,ACTG2,ACTA1
NAD Phosphorylation and Dephosphorylation	2.07	0.1	#NUM!	phosphate,NAD
VEGF Signaling	2.04	0.0342	0	ACTB,FGFR2,ACTG2,ACTA1
Germ Cell-Sertoli Cell Junction Signaling	2.03	0.0273	#NUM!	RHOQ,ACTB,FGFR2,ACTG2,ACTA1
RhoA Signaling	1.94	0.032	0	RHPN2,ACTB,ACTG2,ACTA1
Dendritic Cell Maturation	1.91	0.0254	1.342	LEP,CD1A,FCGR2A,FGFR2,CD86
Remodeling of Epithelial Adherens Junctions	1.91	0.0435	#NUM!	ACTB,ACTG2,ACTA1
Lysine Degradation V	1.89	0.08	#NUM!	phosphate,NAD
Fatty Acid α-oxidation	1.89	0.08	#NUM!	ALDH1A3,NAD
Leucine Degradation I	1.85	0.0769	#NUM!	phosphate,NAD
γ-glutamyl Cycle	1.85	0.0769	#NUM!	phosphate,GCLM
IL-8 Signaling	1.81	0.024	0.447	ITGB2,RHOQ,FGFR2,MMP9,EIF4EBP1
Role of Pattern Recognition Receptors in Recognition of Bacteria and Viruses	1.79	0.0288	1	FGFR2,C1QC,C1QA,C1QB
3-phosphoinositide Biosynthesis	1.76	0.0233	-0.447	FGFR2,PPP1R14A,phosphate,CD86,CILP
Glioma Invasiveness Signaling	1.75	0.038	#NUM!	RHOQ,FGFR2,MMP9
Gap Junction Signaling	1.71	0.0226	#NUM!	GUCY2C,ACTB,FGFR2,ACTG2,ACTA1
The Visual Cycle	1.68	0.0625	#NUM!	RDH5,NAD
Th2 Pathway	1.66	0.0263	#NUM!	ITGB2,FGFR2,CD86,CRLF2
HIPPO signaling	1.65	0.0349	#NUM!	PPM1J,PPP1R14A,phosphate
NAD Salvage Pathway II	1.61	0.0571	#NUM!	phosphate,NAD
Tryptophan Degradation X (Mammalian, via Tryptamine)	1.61	0.0571	#NUM!	ALDH1A3,NAD
Putrescine Degradation III	1.61	0.0571	#NUM!	ALDH1A3,NAD
Antiproliferative Role of Somatostatin Receptor 2	1.59	0.033	#NUM!	GUCY2C,CDKN1A,FGFR2
Death Receptor Signaling	1.56	0.0323	#NUM!	ACTB,ACTG2,ACTA1
Reelin Signaling in Neurons	1.55	0.0319	#NUM!	ITGB2,FGFR2,FGR
Bladder Cancer Signaling	1.55	0.0319	#NUM!	DAPK1,CDKN1A,MMP9
Notch Signaling	1.54	0.0526	#NUM!	MAML3,NUMBL
Signaling by Rho Family GTPases	1.48	0.0197	0.447	RHOQ,ACTB,FGFR2,ACTG2,ACTA1
Purine Nucleotides De Novo Biosynthesis II	1.48	0.0488	#NUM!	phosphate,NAD
CTLA4 Signaling in Cytotoxic T Lymphocytes	1.47	0.0297	#NUM!	PPM1J,FGFR2,CD86
Sorbitol Degradation I	1.46	0.2	#NUM!	NAD
Acute Myeloid Leukemia Signaling	1.46	0.0294	#NUM!	FGFR2,CSF1R,EIF4EBP1
TCA Cycle II (Eukaryotic)	1.46	0.0476	#NUM!	phosphate,NAD
Glycolysis I	1.46	0.0476	#NUM!	phosphate,NAD
Superpathway of Inositol Phosphate Compounds	1.43	0.0191	-0.447	FGFR2,PPP1R14A,phosphate,CD86,CILP
Ceramide Signaling	1.43	0.0286	#NUM!	S1PR3,PPM1J,FGFR2
RhoGDI Signaling	1.42	0.0221	-1	RHOQ,ACTB,ACTG2,ACTA1
TR/RXR Activation	1.41	0.028	#NUM!	LDLR,FGFR2,THRSP
Protein Citrullination	1.39	0.167	#NUM!	PADI2
S-methyl-5'-thioadenosine Degradation II	1.39	0.167	#NUM!	phosphate
Glycine Biosynthesis I	1.39	0.167	#NUM!	SHMT1
Glycine Biosynthesis II	1.39	0.167	#NUM!	NAD
Gluconeogenesis I	1.37	0.0426	#NUM!	phosphate,NAD
Th1 and Th2 Activation Pathway	1.37	0.0213	#NUM!	ITGB2,FGFR2,CD86,CRLF2
tRNA Splicing	1.34	0.0408	#NUM!	phosphate,NAD
IGF-1 Signaling	1.33	0.0261	#NUM!	FGFR2,IGFBP5,GRB10
UDP-D-xylose and UDP-D-glucuronate Biosynthesis	1.32	0.143	#NUM!	NAD
Choline Degradation I	1.32	0.143	#NUM!	NAD
Dopamine Degradation	1.31	0.0392	#NUM!	ALDH1A3,NAD
RAR Activation	1.31	0.0203	#NUM!	ALDH1A3,ACTB,RDH5,RBP4
Telomerase Signaling	1.3	0.0252	#NUM!	PPM1J,CDKN1A,FGFR2
Airway Pathology in Chronic Obstructive Pulmonary Disease	1.26	0.125	#NUM!	MMP9
Retinoate Biosynthesis II	1.26	0.125	#NUM!	NAD
NADH Repair	1.26	0.125	#NUM!	phosphate
Proline Degradation	1.26	0.125	#NUM!	NAD
Taurine Biosynthesis	1.26	0.125	#NUM!	NAD
Xanthine and Xanthosine Salvage	1.26	0.125	#NUM!	phosphate
Glycerol-3-phosphate Shuttle	1.26	0.125	#NUM!	NAD
Citrulline Degradation	1.26	0.125	#NUM!	phosphate
S-adenosyl-L-methionine Biosynthesis	1.26	0.125	#NUM!	phosphate
Noradrenaline and Adrenaline Degradation	1.26	0.037	#NUM!	ALDH1A3,NAD
Pancreatic Adenocarcinoma Signaling	1.25	0.0242	#NUM!	CDKN1A,FGFR2,MMP9
Neuroprotective Role of THOP1 in Alzheimer's Disease	1.24	0.0238	#NUM!	HTRA3,MMP9,AGT
ERK/MAPK Signaling	1.23	0.0191	0	PPM1J,FGFR2,PPP1R14A,EIF4EBP1
Role of CHK Proteins in Cell Cycle Checkpoint Control	1.22	0.0351	#NUM!	PPM1J,CDKN1A
Xenobiotic Metabolism Signaling	1.22	0.0166	#NUM!	AHRR,ALDH1A3,PPM1J,FGFR2,SOD3
Branched-chain α-keto acid Dehydrogenase Complex	1.21	0.111	#NUM!	NAD
Guanine and Guanosine Salvage I	1.21	0.111	#NUM!	phosphate
Myo-inositol Biosynthesis	1.21	0.111	#NUM!	phosphate
Glycine Degradation (Creatine Biosynthesis)	1.21	0.111	#NUM!	GATM
Threonine Degradation II	1.21	0.111	#NUM!	NAD
Adenine and Adenosine Salvage I	1.21	0.111	#NUM!	phosphate
Methylglyoxal Degradation VI	1.21	0.111	#NUM!	NAD
Cardiolipin Biosynthesis II	1.21	0.111	#NUM!	phosphate
Sphingosine-1-phosphate Signaling	1.2	0.0231	#NUM!	S1PR3,RHOQ,FGFR2
mTOR Signaling	1.2	0.0187	-1	RHOQ,PPM1J,FGFR2,EIF4EBP1
Axonal Guidance Signaling	1.2	0.0139	#NUM!	ADAMDEC1,ADAM7,ADAMTS18,FGFR2,BMP7,SLIT2,MMP9
Breast Cancer Regulation by Stathmin1	1.18	0.0183	#NUM!	PPM1J,CDKN1A,FGFR2,PPP1R14A
PI3K/AKT Signaling	1.17	0.0224	#NUM!	PPM1J,CDKN1A,EIF4EBP1
β-alanine Degradation I	1.17	0.1	#NUM!	NAD
Pyruvate Fermentation to Lactate	1.17	0.1	#NUM!	NAD
2-ketoglutarate Dehydrogenase Complex	1.17	0.1	#NUM!	NAD
Superoxide Radicals Degradation	1.17	0.1	#NUM!	SOD3
2-amino-3-carboxymuconate Semialdehyde Degradation to Glutaryl-CoA	1.17	0.1	#NUM!	NAD
4-aminobutyrate Degradation I	1.17	0.1	#NUM!	NAD
Acetate Conversion to Acetyl-CoA	1.17	0.1	#NUM!	ACSS2
Adipogenesis pathway	1.16	0.0222	#NUM!	LEP,FGFR2,BMP7
Th1 Pathway	1.14	0.0217	#NUM!	ITGB2,FGFR2,CD86
Phenylethylamine Degradation I	1.13	0.0909	#NUM!	NAD
D-glucuronate Degradation I	1.13	0.0909	#NUM!	NAD
L-glutamine Biosynthesis II (tRNA-dependent)	1.13	0.0909	#NUM!	phosphate
Rapoport-Luebering Glycolytic Shunt	1.13	0.0909	#NUM!	phosphate
Phenylalanine Degradation I (Aerobic)	1.13	0.0909	#NUM!	NAD
GP6 Signaling Pathway	1.13	0.0214	#NUM!	COL4A6,COL13A1,FGFR2
Melanoma Signaling	1.12	0.0308	#NUM!	CDKN1A,FGFR2
EIF2 Signaling	1.1	0.0172	#NUM!	ACTB,FGFR2,ACTG2,ACTA1
Neuroinflammation Signaling Pathway	1.1	0.0152	1	FGFR2,GLUL,CD86,CSF1R,MMP9
Diphthamide Biosynthesis	1.09	0.0833	#NUM!	phosphate
S-methyl-5-thio-α-D-ribose 1-phosphate Degradation	1.09	0.0833	#NUM!	phosphate
Acetyl-CoA Biosynthesis I (Pyruvate Dehydrogenase Complex)	1.09	0.0833	#NUM!	NAD
Methylmalonyl Pathway	1.09	0.0833	#NUM!	phosphate
Ascorbate Recycling (Cytosolic)	1.09	0.0833	#NUM!	NAD
4-hydroxyproline Degradation I	1.09	0.0833	#NUM!	NAD
NAD Biosynthesis III	1.09	0.0833	#NUM!	NAD
Glutamate Degradation III (via 4-aminobutyrate)	1.09	0.0833	#NUM!	NAD
UVB-Induced MAPK Signaling	1.09	0.0294	#NUM!	FGFR2,EIF4EBP1
p70S6K Signaling	1.09	0.0205	#NUM!	PPM1J,FGFR2,AGT
Aryl Hydrocarbon Receptor Signaling	1.07	0.0203	#NUM!	AHRR,ALDH1A3,CDKN1A
Role of IL-17A in Psoriasis	1.06	0.0769	#NUM!	S100A9
L-carnitine Biosynthesis	1.06	0.0769	#NUM!	NAD
L-DOPA Degradation	1.06	0.0769	#NUM!	NAD
NAD Salvage Pathway III	1.06	0.0769	#NUM!	NAD
Glycine Cleavage Complex	1.06	0.0769	#NUM!	NAD
Arginine Degradation I (Arginase Pathway)	1.06	0.0769	#NUM!	NAD
Human Embryonic Stem Cell Pluripotency	1.06	0.02	#NUM!	S1PR3,FGFR2,BMP7
Superpathway of Methionine Degradation	1.06	0.0282	#NUM!	phosphate,NAD
Role of Osteoblasts, Osteoclasts and Chondrocytes in Rheumatoid Arthritis	1.05	0.0166	#NUM!	SPP1,FGFR2,BMP7,CSF1R
D-myo-inositol (1,4,5,6)-Tetrakisphosphate Biosynthesis	1.05	0.0199	#NUM!	PPP1R14A,phosphate,CILP
D-myo-inositol (3,4,5,6)-tetrakisphosphate Biosynthesis	1.05	0.0199	#NUM!	PPP1R14A,phosphate,CILP
IL-12 Signaling and Production in Macrophages	1.04	0.0197	#NUM!	LYZ,FGFR2,RBP4
Iron homeostasis signaling pathway	1.04	0.0197	#NUM!	TFRC,BMP7,CD163
Hereditary Breast Cancer Signaling	1.03	0.0195	#NUM!	ACTB,CDKN1A,FGFR2
Calcium Transport I	1.03	0.0714	#NUM!	phosphate
Proline Biosynthesis I	1.03	0.0714	#NUM!	phosphate
dTMP De Novo Biosynthesis	1.03	0.0714	#NUM!	SHMT1
Aspartate Degradation II	1.03	0.0714	#NUM!	NAD
Role of JAK1 and JAK3 in γc Cytokine Signaling	0.987	0.0256	#NUM!	FGFR2,CRLF2
Selenocysteine Biosynthesis II (Archaea and Eukaryotes)	0.975	0.0625	#NUM!	phosphate
Inosine-5'-phosphate Biosynthesis II	0.975	0.0625	#NUM!	phosphate
4-hydroxybenzoate Biosynthesis	0.975	0.0625	#NUM!	NAD
Role of BRCA1 in DNA Damage Response	0.971	0.025	#NUM!	ACTB,CDKN1A
3-phosphoinositide Degradation	0.967	0.0182	#NUM!	PPP1R14A,phosphate,CILP
Cyclins and Cell Cycle Regulation	0.959	0.0247	#NUM!	PPM1J,CDKN1A
NAD Biosynthesis from 2-amino-3-carboxymuconate Semialdehyde	0.951	0.0588	#NUM!	NAD
CMP-N-acetylneuraminate Biosynthesis I (Eukaryotes)	0.951	0.0588	#NUM!	phosphate
Adenine and Adenosine Salvage III	0.951	0.0588	#NUM!	phosphate
Regulation of eIF4 and p70S6K Signaling	0.943	0.0178	#NUM!	PPM1J,FGFR2,EIF4EBP1
D-myo-inositol-5-phosphate Metabolism	0.943	0.0178	#NUM!	PPP1R14A,phosphate,CILP
Gαq Signaling	0.936	0.0176	#NUM!	RHOQ,FGFR2,ARHGEF25
Extrinsic Prothrombin Activation Pathway	0.928	0.0556	#NUM!	F13A1
Sphingosine and Sphingosine-1-phosphate Metabolism	0.928	0.0556	#NUM!	phosphate
5-aminoimidazole Ribonucleotide Biosynthesis I	0.928	0.0556	#NUM!	phosphate
Superpathway of Cholesterol Biosynthesis	0.924	0.0235	#NUM!	phosphate,MSMO1
Relaxin Signaling	0.921	0.0173	#NUM!	GUCY2C,FGFR2,MMP9
Glioblastoma Multiforme Signaling	0.91	0.0171	#NUM!	RHOQ,CDKN1A,FGFR2
GADD45 Signaling	0.907	0.0526	#NUM!	CDKN1A
Proline Biosynthesis II (from Arginine)	0.907	0.0526	#NUM!	phosphate
Ketogenesis	0.907	0.0526	#NUM!	NAD
Glycogen Degradation II	0.907	0.0526	#NUM!	phosphate
Lysine Degradation II	0.907	0.0526	#NUM!	NAD
Uridine-5'-phosphate Biosynthesis	0.907	0.0526	#NUM!	phosphate
Ketolysis	0.907	0.0526	#NUM!	NAD
Angiopoietin Signaling	0.9	0.0227	#NUM!	GRB14,FGFR2
Acute Phase Response Signaling	0.893	0.0169	#NUM!	C4BPA,AGT,RBP4
Altered T Cell and B Cell Signaling in Rheumatoid Arthritis	0.886	0.0222	#NUM!	SPP1,CD86
Cardiomyocyte Differentiation via BMP Receptors	0.883	0.05	#NUM!	BMP7
Urea Cycle	0.883	0.05	#NUM!	phosphate
Purine Ribonucleosides Degradation to Ribose-1-phosphate	0.883	0.05	#NUM!	phosphate
Salvage Pathways of Pyrimidine Deoxyribonucleotides	0.883	0.05	#NUM!	phosphate
Serotonin Degradation	0.876	0.022	#NUM!	ALDH1A3,NAD
JAK/Stat Signaling	0.876	0.022	#NUM!	CDKN1A,FGFR2
Dopamine Receptor Signaling	0.876	0.022	#NUM!	PPM1J,PPP1R14A
FLT3 Signaling in Hematopoietic Progenitor Cells	0.87	0.0217	#NUM!	FGFR2,EIF4EBP1
Leptin Signaling in Obesity	0.87	0.0217	#NUM!	LEP,FGFR2
Glycogen Degradation III	0.863	0.0476	#NUM!	phosphate
Glucocorticoid Biosynthesis	0.863	0.0476	#NUM!	NAD
Mineralocorticoid Biosynthesis	0.863	0.0476	#NUM!	NAD
T Cell Exhaustion Signaling Pathway	0.851	0.0161	#NUM!	PPM1J,FGFR2,CD86
eNOS Signaling	0.848	0.016	#NUM!	HSPA8,HSPA1A/HSPA1B,FGFR2
D-myo-inositol (1,4,5)-trisphosphate Degradation	0.845	0.0455	#NUM!	phosphate
Zymosterol Biosynthesis	0.845	0.0455	#NUM!	MSMO1
NF-κB Activation by Viruses	0.842	0.0208	#NUM!	ITGB2,FGFR2
ATM Signaling	0.833	0.0206	#NUM!	PPM1J,CDKN1A
Sertoli Cell-Sertoli Cell Junction Signaling	0.827	0.0157	#NUM!	ACTB,ACTG2,ACTA1
Glucose and Glucose-1-phosphate Degradation	0.827	0.0435	#NUM!	phosphate
Glycine Betaine Degradation	0.827	0.0435	#NUM!	SHMT1
IL-4 Signaling	0.827	0.0204	#NUM!	FGFR2,NR3C2
Tumoricidal Function of Hepatic Natural Killer Cells	0.81	0.0417	#NUM!	SRGN
Arginine Biosynthesis IV	0.81	0.0417	#NUM!	phosphate
D-myo-inositol (1,3,4)-trisphosphate Biosynthesis	0.81	0.0417	#NUM!	phosphate
Sumoylation Pathway	0.799	0.0196	#NUM!	RHOQ,phosphate
Role of NFAT in Regulation of the Immune Response	0.79	0.0151	#NUM!	FCGR2A,FGFR2,CD86
Lipid Antigen Presentation by CD1	0.78	0.0385	#NUM!	CD1A
Estrogen-mediated S-phase Entry	0.78	0.0385	#NUM!	CDKN1A
Androgen Biosynthesis	0.78	0.0385	#NUM!	NAD
1D-myo-inositol Hexakisphosphate Biosynthesis II (Mammalian)	0.78	0.0385	#NUM!	phosphate
Methylglyoxal Degradation III	0.78	0.0385	#NUM!	NAD
Apelin Liver Signaling Pathway	0.78	0.0385	#NUM!	AGT
Prostate Cancer Signaling	0.767	0.0187	#NUM!	CDKN1A,FGFR2
Glutaryl-CoA Degradation	0.764	0.037	#NUM!	NAD
Citrulline Biosynthesis	0.764	0.037	#NUM!	phosphate
Mevalonate Pathway I	0.764	0.037	#NUM!	phosphate
CDK5 Signaling	0.754	0.0183	#NUM!	PPM1J,PPP1R14A
Type I Diabetes Mellitus Signaling	0.735	0.0179	#NUM!	CD86,CPE
Isoleucine Degradation I	0.735	0.0345	#NUM!	NAD
p53 Signaling	0.73	0.0177	#NUM!	CDKN1A,FGFR2
Chronic Myeloid Leukemia Signaling	0.73	0.0177	#NUM!	CDKN1A,FGFR2
Calcium Signaling	0.726	0.014	#NUM!	MYH4,MYH11,ACTA1
Salvage Pathways of Pyrimidine Ribonucleotides	0.724	0.0175	#NUM!	DAPK1,phosphate
Methionine Degradation I (to Homocysteine)	0.724	0.0333	#NUM!	phosphate
Adrenomedullin signaling pathway	0.721	0.014	#NUM!	ADM,GUCY2C,FGFR2
Sirtuin Signaling Pathway	0.717	0.0123	1	ACSS2,ACLY,SOD3,NAD
Superpathway of D-myo-inositol (1,4,5)-trisphosphate Metabolism	0.697	0.0312	#NUM!	phosphate
Oxidative Phosphorylation	0.697	0.0168	#NUM!	phosphate,NAD
Amyotrophic Lateral Sclerosis Signaling	0.68	0.0164	#NUM!	FGFR2,GLUL
NAD biosynthesis II (from tryptophan)	0.674	0.0294	#NUM!	NAD
Phenylalanine Degradation IV (Mammalian, via Side Chain)	0.674	0.0294	#NUM!	NAD
HGF Signaling	0.67	0.0161	#NUM!	CDKN1A,FGFR2
Coagulation System	0.664	0.0286	#NUM!	F13A1
Valine Degradation I	0.664	0.0286	#NUM!	NAD
Superpathway of Geranylgeranyldiphosphate Biosynthesis I (via Mevalonate)	0.664	0.0286	#NUM!	phosphate
Gαi Signaling	0.664	0.016	#NUM!	S1PR3,P2RY12
PTEN Signaling	0.664	0.016	#NUM!	CDKN1A,FGFR2
B Cell Development	0.652	0.0278	#NUM!	CD86
Colanic Acid Building Blocks Biosynthesis	0.652	0.0278	#NUM!	NAD
HIF1α Signaling	0.65	0.0156	#NUM!	FGFR2,MMP9
Nitric Oxide Signaling in the Cardiovascular System	0.65	0.0156	#NUM!	GUCY2C,FGFR2
Cell Cycle Regulation by BTG Family Proteins	0.642	0.027	#NUM!	PPM1J
Cysteine Biosynthesis III (mammalia)	0.642	0.027	#NUM!	phosphate
iCOS-iCOSL Signaling in T Helper Cells	0.64	0.0154	#NUM!	FGFR2,CD86
Role of NANOG in Mammalian Embryonic Stem Cell Pluripotency	0.64	0.0154	#NUM!	FGFR2,BMP7
Glioma Signaling	0.64	0.0154	#NUM!	CDKN1A,FGFR2
Systemic Lupus Erythematosus Signaling	0.629	0.0125	#NUM!	FCGR2A,FGFR2,CD86
STAT3 Pathway	0.625	0.015	#NUM!	CDKN1A,FGFR2
Inhibition of Angiogenesis by TSP1	0.622	0.0256	#NUM!	MMP9
Superpathway of Citrulline Metabolism	0.622	0.0256	#NUM!	phosphate
Role of Tissue Factor in Cancer	0.62	0.0149	#NUM!	FGFR2,FGR
Natural Killer Cell Signaling	0.616	0.0148	#NUM!	FCGR2A,FGFR2
Cholesterol Biosynthesis I	0.613	0.025	#NUM!	MSMO1
Cholesterol Biosynthesis II (via 24,25-dihydrolanosterol)	0.613	0.025	#NUM!	MSMO1
Cholesterol Biosynthesis III (via Desmosterol)	0.613	0.025	#NUM!	MSMO1
Inhibition of Matrix Metalloproteases	0.613	0.025	#NUM!	MMP9
FXR/RXR Activation	0.607	0.0146	#NUM!	AGT,RBP4
CD28 Signaling in T Helper Cells	0.599	0.0144	#NUM!	FGFR2,CD86
Renin-Angiotensin Signaling	0.599	0.0144	#NUM!	FGFR2,AGT
Phosphatidylglycerol Biosynthesis II (Non-plastidic)	0.593	0.0238	#NUM!	phosphate
Phospholipase C Signaling	0.59	0.0119	#NUM!	RHOQ,FCGR2A,PPP1R14A
HMGB1 Signaling	0.588	0.0142	#NUM!	RHOQ,FGFR2
Intrinsic Prothrombin Activation Pathway	0.585	0.0233	#NUM!	F13A1
Huntington's Disease Signaling	0.572	0.0116	#NUM!	HSPA8,HSPA1A/HSPA1B,FGFR2
Fatty Acid β-oxidation I	0.569	0.0222	#NUM!	NAD
Role of p14/p19ARF in Tumor Suppression	0.569	0.0222	#NUM!	FGFR2
Colorectal Cancer Metastasis Signaling	0.565	0.0115	#NUM!	RHOQ,FGFR2,MMP9
Role of Oct4 in Mammalian Embryonic Stem Cell Pluripotency	0.561	0.0217	#NUM!	SPP1
Cardiac β-adrenergic Signaling	0.559	0.0135	#NUM!	PPM1J,PPP1R14A
IL-9 Signaling	0.553	0.0213	#NUM!	FGFR2
P2Y Purigenic Receptor Signaling Pathway	0.551	0.0133	#NUM!	FGFR2,P2RY12
Ovarian Cancer Signaling	0.539	0.0131	#NUM!	FGFR2,MMP9
Graft-versus-Host Disease Signaling	0.538	0.0204	#NUM!	CD86
Cell Cycle: G2/M DNA Damage Checkpoint Regulation	0.538	0.0204	#NUM!	CDKN1A
Tryptophan Degradation III (Eukaryotic)	0.53	0.02	#NUM!	NAD
Autoimmune Thyroid Disease Signaling	0.523	0.0196	#NUM!	CD86
Molecular Mechanisms of Cancer	0.511	0.00995	#NUM!	RHOQ,CDKN1A,FGFR2,BMP7
Semaphorin Signaling in Neurons	0.509	0.0189	#NUM!	RHOQ
Bile Acid Biosynthesis, Neutral Pathway	0.502	0.0185	#NUM!	NAD
Pyrimidine Ribonucleotides Interconversion	0.496	0.0182	#NUM!	phosphate
Endocannabinoid Cancer Inhibition Pathway	0.496	0.0121	#NUM!	CDKN1A,FGFR2
G-Protein Coupled Receptor Signaling	0.48	0.0103	#NUM!	S1PR3,FGFR2,P2RY12
PKCθ Signaling in T Lymphocytes	0.475	0.0117	#NUM!	FGFR2,CD86
Triacylglycerol Biosynthesis	0.471	0.0169	#NUM!	phosphate
Docosahexaenoic Acid (DHA) Signaling	0.465	0.0167	#NUM!	FGFR2
Nur77 Signaling in T Lymphocytes	0.465	0.0167	#NUM!	CD86
SPINK1 Pancreatic Cancer Pathway	0.465	0.0167	#NUM!	CPE
Apelin Pancreas Signaling Pathway	0.465	0.0167	#NUM!	FGFR2
Phototransduction Pathway	0.458	0.0164	#NUM!	GUCY2C
Dopamine-DARPP32 Feedback in cAMP Signaling	0.456	0.0113	#NUM!	PPM1J,PPP1R14A
Actin Nucleation by ARP-WASP Complex	0.453	0.0161	#NUM!	RHOQ
CXCR4 Signaling	0.447	0.0111	#NUM!	RHOQ,FGFR2
Ephrin A Signaling	0.442	0.0156	#NUM!	FGFR2
Glutamate Receptor Signaling	0.442	0.0156	#NUM!	GLUL
Granulocyte Adhesion and Diapedesis	0.441	0.011	#NUM!	ITGB2,MMP9
Mitotic Roles of Polo-Like Kinase	0.432	0.0152	#NUM!	PPM1J
Cell Cycle: G1/S Checkpoint Regulation	0.427	0.0149	#NUM!	CDKN1A
Mitochondrial Dysfunction	0.424	0.0106	#NUM!	XDH,NAD
Pyrimidine Ribonucleotides De Novo Biosynthesis	0.421	0.0147	#NUM!	phosphate
Lymphotoxin β Receptor Signaling	0.407	0.0141	#NUM!	FGFR2
CNTF Signaling	0.407	0.0141	#NUM!	FGFR2
Synaptic Long Term Depression	0.403	0.0103	#NUM!	GUCY2C,PPM1J
Role of IL-17A in Arthritis	0.402	0.0139	#NUM!	FGFR2
IL-10 Signaling	0.398	0.0137	#NUM!	FCGR2A
Basal Cell Carcinoma Signaling	0.398	0.0137	#NUM!	BMP7
Regulation of the Epithelial-Mesenchymal Transition Pathway	0.398	0.0102	#NUM!	FGFR2,MMP9
T Helper Cell Differentiation	0.394	0.0135	#NUM!	CD86
Endometrial Cancer Signaling	0.394	0.0135	#NUM!	FGFR2
EGF Signaling	0.394	0.0135	#NUM!	FGFR2
IL-2 Signaling	0.394	0.0135	#NUM!	FGFR2
B Cell Receptor Signaling	0.394	0.0101	#NUM!	FCGR2A,FGFR2
Pyridoxal 5'-phosphate Salvage Pathway	0.388	0.0133	#NUM!	DAPK1
TREM1 Signaling	0.384	0.0132	#NUM!	CD86
Thrombopoietin Signaling	0.384	0.0132	#NUM!	FGFR2
Myc Mediated Apoptosis Signaling	0.38	0.013	#NUM!	FGFR2
ErbB2-ErbB3 Signaling	0.38	0.013	#NUM!	FGFR2
CD40 Signaling	0.364	0.0123	#NUM!	FGFR2
Role of PI3K/AKT Signaling in the Pathogenesis of Influenza	0.36	0.0122	#NUM!	FGFR2
IL-17A Signaling in Airway Cells	0.36	0.0122	#NUM!	FGFR2
ErbB4 Signaling	0.36	0.0122	#NUM!	FGFR2
SPINK1 General Cancer Pathway	0.36	0.0122	#NUM!	FGFR2
GM-CSF Signaling	0.36	0.0122	#NUM!	FGFR2
Endothelin-1 Signaling	0.357	0.00935	#NUM!	GUCY2C,FGFR2
BMP signaling pathway	0.356	0.012	#NUM!	BMP7
Thrombin Signaling	0.35	0.00922	#NUM!	RHOQ,FGFR2
IL-15 Signaling	0.348	0.0118	#NUM!	FGFR2
Allograft Rejection Signaling	0.341	0.0115	#NUM!	CD86
GDNF Family Ligand-Receptor Interactions	0.341	0.0115	#NUM!	FGFR2
Neurotrophin/TRK Signaling	0.333	0.0112	#NUM!	FGFR2
IL-3 Signaling	0.33	0.0111	#NUM!	FGFR2
Growth Hormone Signaling	0.33	0.0111	#NUM!	FGFR2
Small Cell Lung Cancer Signaling	0.33	0.0111	#NUM!	FGFR2
Erythropoietin Signaling	0.327	0.011	#NUM!	FGFR2
FcγRIIB Signaling in B Lymphocytes	0.327	0.011	#NUM!	FGFR2
Non-Small Cell Lung Cancer Signaling	0.327	0.011	#NUM!	FGFR2
Estrogen-Dependent Breast Cancer Signaling	0.327	0.011	#NUM!	FGFR2
LPS/IL-1 Mediated Inhibition of RXR Function	0.325	0.00877	#NUM!	ALDH1A3,SOD3
Factors Promoting Cardiogenesis in Vertebrates	0.323	0.0109	#NUM!	BMP7
Renal Cell Carcinoma Signaling	0.323	0.0109	#NUM!	FGFR2
IL-17 Signaling	0.32	0.0108	#NUM!	FGFR2
TGF-β Signaling	0.32	0.0108	#NUM!	BMP7
cAMP-mediated signaling	0.319	0.00866	#NUM!	S1PR3,P2RY12
Prolactin Signaling	0.317	0.0106	#NUM!	FGFR2
LPS-stimulated MAPK Signaling	0.313	0.0105	#NUM!	FGFR2
PEDF Signaling	0.313	0.0105	#NUM!	FGFR2
IL-7 Signaling Pathway	0.313	0.0105	#NUM!	FGFR2
FGF Signaling	0.31	0.0104	#NUM!	FGFR2
Communication between Innate and Adaptive Immune Cells	0.307	0.0103	#NUM!	CD86
VEGF Family Ligand-Receptor Interactions	0.292	0.0098	#NUM!	FGFR2
PDGF Signaling	0.287	0.00962	#NUM!	FGFR2
RANK Signaling in Osteoclasts	0.283	0.00952	#NUM!	FGFR2
Cardiac Hypertrophy Signaling	0.281	0.00797	#NUM!	RHOQ,FGFR2
ErbB Signaling	0.281	0.00943	#NUM!	FGFR2
Melanocyte Development and Pigmentation Signaling	0.278	0.00935	#NUM!	FGFR2
PAK Signaling	0.267	0.00901	#NUM!	FGFR2
Cholecystokinin/Gastrin-mediated Signaling	0.264	0.00893	#NUM!	RHOQ
SAPK/JNK Signaling	0.262	0.00885	#NUM!	FGFR2
Mouse Embryonic Stem Cell Pluripotency	0.26	0.00877	#NUM!	FGFR2
UVA-Induced MAPK Signaling	0.26	0.00877	#NUM!	FGFR2
Apelin Cardiomyocyte Signaling Pathway	0.245	0.00833	#NUM!	FGFR2
Neuropathic Pain Signaling In Dorsal Horn Neurons	0.243	0.00826	#NUM!	FGFR2
T Cell Receptor Signaling	0.24	0.0082	#NUM!	FGFR2
Rac Signaling	0.23	0.00787	#NUM!	FGFR2
Endocannabinoid Developing Neuron Pathway	0.225	0.00775	#NUM!	FGFR2
NGF Signaling	0.221	0.00763	#NUM!	FGFR2
Fc Epsilon RI Signaling	0.218	0.00752	#NUM!	FGFR2
Synaptic Long Term Potentiation	0.215	0.00746	#NUM!	PPP1R14A
Apelin Endothelial Signaling Pathway	0.213	0.00741	#NUM!	FGFR2
fMLP Signaling in Neutrophils	0.211	0.00735	#NUM!	FGFR2
IL-6 Signaling	0.211	0.00735	#NUM!	FGFR2
14-3-3-mediated Signaling	0.202	0.00709	#NUM!	FGFR2
CCR3 Signaling in Eosinophils	0.2	0.00704	#NUM!	FGFR2
Corticotropin Releasing Hormone Signaling	0	0.00654	#NUM!	GUCY2C
CREB Signaling in Neurons	0	0.00441	#NUM!	FGFR2
Type II Diabetes Mellitus Signaling	0	0.00568	#NUM!	FGFR2
Gα12/13 Signaling	0	0.00694	#NUM!	FGFR2
Protein Kinase A Signaling	0	0.00487	#NUM!	MYH4,PPP1R14A
Role of Macrophages, Fibroblasts and Endothelial Cells in Rheumatoid Arthritis	0	0.00304	#NUM!	FGFR2
Role of NFAT in Cardiac Hypertrophy	0	0.00429	#NUM!	FGFR2
Wnt/β-catenin Signaling	0	0.00578	#NUM!	PPM1J
NF-κB Signaling	0	0.00535	#NUM!	FGFR2
Gustation Pathway	0	0.00617	#NUM!	P2RY12
Phagosome Maturation	0	0.00645	#NUM!	PRDX1
Opioid Signaling Pathway	0	0.00391	#NUM!	FGR
