# Supplementary material for: Dietary intake of bioactive ingredients impacts liver and adipose tissue transcriptomes in a porcine model of prepubertal early obesity
Source: Sci Rep. 2020 Mar 25;10:5375. doi: 10.1038/s41598-020-62320-4 (PMC7096439; doi:10.1038/s41598-020-62320-4)
Supplement: Supplementary file 8 — Supplementary information8. [file 41598_2020_62320_MOESM8_ESM.xlsx]

## Sheet: Hoja1
LIVER T3vsT2	LogFC>0.58; FC>1.5; FDR>0.05
Ensembl ID	Gene_Name	logFC	logCPM	PValue	FDR
ENSSSCG00000036865	SDS*	-4.12522	5.15701	4.19367e-06	0.00527689
ENSSSCG00000037009	IGHG1*	-2.52769	2.33997	3.35667e-05	0.0223238
ENSSSCG00000011925	CD200R1	-2.00385	2.37723	4.74449e-05	0.0248974
ENSSSCG00000036785	MTMR7*	-1.86967	2.66174	3.11697e-05	0.0223238
ENSSSCG00000023684	MT1A	-1.65741	8.31664	2.15629e-05	0.0180884
ENSSSCG00000024911	MT1HL1*	-1.50132	8.80167	1.29829e-05	0.0148512
ENSSSCG00000004478	MYO6	-1.45697	2.4403	2.05431e-05	0.0180884
ENSSSCG00000004280	RIMS1	-1.40741	1.67634	1.50927e-05	0.0158259
ENSSSCG00000002981	DMBT1	-1.20831	3.79592	6.47573e-05	0.0301793
ENSSSCG00000017952	SAT2	-0.860573	3.91398	3.7972e-05	0.0227524
ENSSSCG00000011453	ITIH4	-0.854543	10.866	5.14449e-05	0.0248974
ENSSSCG00000001625	PGC	-0.844767	3.43121	3.54825e-05	0.0223238
ENSSSCG00000016567	STRIP2	-0.808911	3.8862	7.93398e-05	0.0344253
ENSSSCG00000010853	EPHX1	0.734559	10.7051	4.85758e-05	0.0248974
ENSSSCG00000012136	PIR	0.744618	3.45335	7.32791e-05	0.0329311
ENSSSCG00000017561	ABCC3	0.820004	5.02748	1.87487e-05	0.0180884
ENSSSCG00000030150	UGDH	0.934706	7.43493	7.07424e-07	0.00109301
ENSSSCG00000002754	NQO1	0.973732	4.36361	3.50691e-05	0.0223238
ENSSSCG00000009152	SGMS2	1.04725	2.48355	9.76543e-05	0.0409595
ENSSSCG00000004454	ME1	1.06753	2.93911	7.81775e-07	0.00109301
ENSSSCG00000002355	ENTPD5	1.09451	7.74707	2.79507e-09	1.75852e-05
ENSSSCG00000031919		1.10173	7.31006	4.27582e-09	1.79342e-05
ENSSSCG00000003201	ATF5	1.20515	9.14256	2.50397e-05	0.0196922
ENSSSCG00000004923	SLC51B	1.31642	1.02812	5.07274e-05	0.0248974
ENSSSCG00000015340	ASNS	2.2152	3.00809	7.71268e-09	2.42622e-05
ENSSSCG00000034569	OBSCN*	2.40494	1.86412	6.12509e-08	0.000128453
ENSSSCG00000033136		2.61955	-0.634508	3.99868e-08	0.000100631
ENSSSCG00000038196		3.44908	0.0302752	6.19028e-12	7.78923e-08
ENSSSCG00000038521	CHAC1	3.85377	0.381391	5.07615e-05	0.0248974
ENSSSCG00000003140	FGF21	3.87075	2.57953	1.40673e-07	0.00025287
*human homologous gene name
