# Supplementary material for: Dietary intake of bioactive ingredients impacts liver and adipose tissue transcriptomes in a porcine model of prepubertal early obesity
Source: Sci Rep. 2020 Mar 25;10:5375. doi: 10.1038/s41598-020-62320-4 (PMC7096439; doi:10.1038/s41598-020-62320-4)
Supplement: Supplementary file 9 — Supplementary information9. [file 41598_2020_62320_MOESM9_ESM.xlsx]

## Sheet: Hoja1
SAT T3vsT2	LogFC>0.58; FC>1.5; FDR>0.05
Ensembl Gene ID	Gene Name	human homologous gene name	logFC	logCPM	PValue	FDR
ENSSSCG00000021204	HOXA10	HOXA10	-8.51051	2.34923	8.04192e-60	5.21438e-56
ENSSSCG00000022728	HOXC10	HOXC10	-7.19972	1.07297	1.05013e-21	2.56945e-19
ENSSSCG00000008948	ALB	ALB	-5.93019	4.30332	2.45957e-07	5.85242e-06
ENSSSCG00000028997	HOXA9	HOXA9	-5.06537	4.09194	1.71327e-113	2.22177e-109
ENSSSCG00000002749		HP	-3.83664	2.00806	4.09142e-06	7.14098e-05
ENSSSCG00000010190	ACTA1	ACTA1	-3.71988	5.18747	0.000512908	0.00425281
ENSSSCG00000016157	MYL1	MYL1	-3.60037	2.75601	0.000604614	0.00481908
ENSSSCG00000029441	MYH2	MYH2	-3.45351	3.39277	0.00267422	0.0158281
ENSSSCG00000007799	MYLPF	MYLPF	-3.35405	2.33333	0.00215941	0.0134233
ENSSSCG00000018003	MYH4	MYH4	-3.20984	4.67559	0.00348682	0.0193815
ENSSSCG00000031740	RF00017		-3.18831	2.44469	2.39186e-32	2.21555e-29
ENSSSCG00000034995	RF00017		-3.18831	2.44469	2.36381e-32	2.21555e-29
ENSSSCG00000022968	ARFGEF3	ARFGEF3	-3.0714	0.402102	3.8018e-08	1.07178e-06
ENSSSCG00000005278		PRUNE2	-2.97445	2.02875	6.43435e-08	1.72398e-06
ENSSSCG00000036132	CKM	CKM	-2.95621	3.01532	0.000688404	0.00538433
ENSSSCG00000015917	XIRP2	XIRP2	-2.93338	1.77001	0.00452659	0.0237271
ENSSSCG00000007805	ATP2A1	ATP2A1	-2.81799	2.58299	0.00486392	0.02522
ENSSSCG00000033537			-2.80413	2.74911	0.00534298	0.0270768
ENSSSCG00000031903	TNNT3	TNNT3	-2.73954	2.57391	0.00678068	0.0323636
ENSSSCG00000033260	TNNI2	TNNI2	-2.71825	1.70139	0.00390811	0.0211786
ENSSSCG00000011640	TF	TF	-2.71122	1.90861	0.00384817	0.0209501
ENSSSCG00000007424	TNNC2	TNNC2	-2.66949	1.71792	0.00557625	0.02798
ENSSSCG00000033937			-2.62429	-0.655922	4.10055e-07	9.16826e-06
ENSSSCG00000008997	FGB	FGB	-2.51843	1.30767	0.00102943	0.00746207
ENSSSCG00000031851	CBR2		-2.43732	1.87201	7.06021e-07	1.50835e-05
ENSSSCG00000007501	BMP7	BMP7	-2.41152	1.31161	1.33976e-05	0.000198928
ENSSSCG00000038323	ACTN3	ACTN3	-2.40856	1.88988	0.00281921	0.0164906
ENSSSCG00000002029	MYH7	MYH6	-2.37866	2.32561	0.00892753	0.0398253
ENSSSCG00000006141	CA3	CA3	-2.368	10.0069	2.46398e-15	2.31543e-13
ENSSSCG00000037023			-2.3128	0.216183	2.18688e-06	4.08049e-05
ENSSSCG00000032531	SMG1	SMG1	-2.28048	5.26547	1.21041e-09	4.6031e-08
ENSSSCG00000016397	NEB	NEB	-2.27957	3.40262	1.09295e-06	2.20083e-05
ENSSSCG00000040401	EEF1A2	EEF1A2	-2.22826	1.58506	0.00275128	0.0161515
ENSSSCG00000031255			-2.19823	0.638553	1.02165e-06	2.07239e-05
ENSSSCG00000030354	MAP3K2	MAP3K2	-2.15884	1.3068	8.17451e-07	1.71255e-05
ENSSSCG00000033049	KLHL41	KLHL41	-1.95301	0.900439	0.00137151	0.00945545
ENSSSCG00000034167	SLC5A3	SLC5A3	-1.92548	2.84072	1.83409e-08	5.51843e-07
ENSSSCG00000005252	PTAR1	PTAR1	-1.89378	3.01116	4.50578e-09	1.51376e-07
ENSSSCG00000004280	RIMS1	RIMS1	-1.85623	1.185	1.56973e-06	3.02381e-05
ENSSSCG00000036438	GPX3	GPX3	-1.85443	9.5663	2.35721e-25	9.55259e-23
ENSSSCG00000034846			-1.8361	6.38929	8.37981e-10	3.25357e-08
ENSSSCG00000032599			-1.82498	11.0801	1.3699e-10	6.27735e-09
ENSSSCG00000036932	WNT6	WNT6	-1.81029	-0.349651	1.98838e-05	0.000282424
ENSSSCG00000036779	RF00002		-1.76999	3.02703	1.49561e-05	0.000218537
ENSSSCG00000037563	RF00002		-1.76999	3.02703	1.49575e-05	0.000218537
ENSSSCG00000038753	RF00002	RNA5-8SN1	-1.76999	3.02703	1.49646e-05	0.000218537
ENSSSCG00000033214	GNMT	GNMT	-1.74253	0.59609	6.0321e-05	0.000720297
ENSSSCG00000021557	SULT1A3	SULT1A1	-1.74239	5.36286	2.95366e-16	3.3307e-14
ENSSSCG00000012283	ZNF81	ZNF81	-1.73684	0.939279	2.43399e-06	4.47082e-05
ENSSSCG00000040277			-1.69966	0.74255	7.35409e-05	0.00084621
ENSSSCG00000010817	LYPLAL1	LYPLAL1	-1.69713	3.7019	0.00835503	0.0378809
ENSSSCG00000003218	MYBPC2	MYBPC2	-1.68713	2.41482	0.00496537	0.0256129
ENSSSCG00000004718	TTBK2	TTBK2	-1.68561	2.74536	1.55992e-07	3.91279e-06
ENSSSCG00000017904	ENO3	ENO3	-1.67926	2.93609	0.00698939	0.0330918
ENSSSCG00000005598	SCAI	SCAI	-1.6781	0.28322	9.71174e-05	0.00107919
ENSSSCG00000015873	ACVR1C	ACVR1C	-1.67628	5.58117	4.06235e-08	1.13536e-06
ENSSSCG00000014173	LNPEP	LNPEP	-1.6587	5.44787	3.49866e-10	1.47787e-08
ENSSSCG00000030467	PHC3	PHC3	-1.65815	4.18172	5.51512e-10	2.24201e-08
ENSSSCG00000036465			-1.64981	3.02038	0.000517726	0.00429001
ENSSSCG00000032395			-1.64285	12.6596	3.6024e-08	1.02e-06
ENSSSCG00000001478	BMP5	BMP5	-1.63594	3.37057	1.97345e-08	5.91031e-07
ENSSSCG00000040134	TNFRSF13B	TNFRSF13B	-1.60935	2.07154	1.63051e-09	6.02407e-08
ENSSSCG00000022636	DENND5B	DENND5B	-1.59505	2.48414	8.9546e-09	2.85315e-07
ENSSSCG00000012693		CT55	-1.58241	2.47579	4.74509e-06	8.12871e-05
ENSSSCG00000000577	GYS2	GYS2	-1.57535	5.89694	2.22503e-10	9.7811e-09
ENSSSCG00000018063			-1.56804	11.2877	3.18237e-12	1.92845e-10
ENSSSCG00000039651	SLC2A5	SLC2A5	-1.56335	6.35492	0.00134663	0.00930868
ENSSSCG00000011918	USF3	USF3	-1.55763	3.92592	1.76039e-10	7.92665e-09
ENSSSCG00000023048	RF00017	RN7SL471P	-1.534	2.34429	0.000173233	0.00176377
ENSSSCG00000016510	UBN2	UBN2	-1.52508	2.3479	0.000149375	0.00156217
ENSSSCG00000017282	SCN4A	SCN4A	-1.52435	2.04908	0.000770344	0.00588675
ENSSSCG00000036951		HOOK3	-1.52421	0.168122	0.000424822	0.00363877
ENSSSCG00000015015	ARHGAP20	ARHGAP20	-1.51732	3.57953	7.42738e-06	0.000119354
ENSSSCG00000012542	FAM199X	FAM199X	-1.50503	3.79513	1.46612e-09	5.4634e-08
ENSSSCG00000015284	MDM4	MDM4	-1.45263	4.16114	4.66425e-09	1.56295e-07
ENSSSCG00000039668			-1.44795	1.31071	2.37363e-07	5.67919e-06
ENSSSCG00000038447	RF01295	SCARNA7	-1.44399	-0.327243	0.000194024	0.00192804
ENSSSCG00000007774	CTF1	CTF1	-1.40951	2.71899	2.5126e-10	1.09708e-08
ENSSSCG00000013399	TEAD1	TEAD1	-1.40809	5.74439	1.53843e-07	3.86636e-06
ENSSSCG00000032857	S100A12	S100A12	-1.3976	2.74052	6.78543e-06	0.000111008
ENSSSCG00000000892	HAL	HAL	-1.39624	-0.170358	0.00874046	0.0392745
ENSSSCG00000015401		PCLO	-1.39611	0.6328	0.00057944	0.0046643
ENSSSCG00000012644	TENM1	TENM1	-1.39515	0.427862	0.000828007	0.0062636
ENSSSCG00000015494	ZBTB37	ZBTB37	-1.38227	1.88833	9.6272e-06	0.000149516
ENSSSCG00000016885	ITGA1	ITGA1	-1.3719	4.15888	1.4237e-08	4.37502e-07
ENSSSCG00000032480		LCNL1	-1.34683	6.99678	0.0109314	0.0463717
ENSSSCG00000015531	CEP350	CEP350	-1.33609	4.47407	2.58435e-08	7.53121e-07
ENSSSCG00000013339	ANO3	ANO3	-1.32965	3.85071	2.42797e-09	8.64997e-08
ENSSSCG00000040412		GLUL	-1.32285	0.482443	9.06793e-05	0.00101812
ENSSSCG00000006338	DDR2	DDR2	-1.3169	4.25464	4.36512e-05	0.000548907
ENSSSCG00000007552			-1.31645	0.748587	0.00360181	0.0199013
ENSSSCG00000000795	ADAMTS20	ADAMTS20	-1.31574	3.92093	2.40457e-15	2.27839e-13
ENSSSCG00000011811	LPP	LPP	-1.31312	1.85928	6.77344e-05	0.0007892
ENSSSCG00000034894	NKAIN3	NKAIN3	-1.31059	2.19446	5.48645e-05	0.000665535
ENSSSCG00000024486		HOOK3	-1.30549	2.4582	6.31861e-05	0.000746263
ENSSSCG00000024674	ABL2	ABL2	-1.29941	3.30894	0.000224778	0.00217369
ENSSSCG00000017095	SEMA5A	SEMA5A	-1.29917	2.19793	6.85272e-05	0.000794866
ENSSSCG00000006073	OSR2	OSR2	-1.29082	2.16571	0.000707203	0.00549972
ENSSSCG00000021149	RNF217	RNF217	-1.29034	3.10156	8.6918e-07	1.80344e-05
ENSSSCG00000037324			-1.28628	2.97842	0.00244032	0.0147672
ENSSSCG00000039506			-1.28093	0.388941	0.00557745	0.02798
ENSSSCG00000020785	DES	DES	-1.26736	2.80239	0.000571152	0.00462052
ENSSSCG00000004902	RNF152	RNF152	-1.26097	0.223539	0.000521644	0.00431696
ENSSSCG00000032691	ANKRD66	ANKRD66	-1.25659	1.02527	0.0108028	0.0460454
ENSSSCG00000008792	N4BP2	N4BP2	-1.24493	2.67453	7.53121e-07	1.59063e-05
ENSSSCG00000028662	PDE3A	PDE3A	-1.23736	4.65764	1.71773e-09	6.29251e-08
ENSSSCG00000000567	SOX5	SOX5	-1.23268	2.02752	0.000271885	0.00251663
ENSSSCG00000000893	AMDHD1	AMDHD1	-1.23107	0.653675	0.000176195	0.0017823
ENSSSCG00000004473	PHIP	PHIP	-1.22833	3.70429	4.10402e-09	1.39232e-07
ENSSSCG00000011892	MAATS1	MAATS1	-1.22725	0.118741	0.000278482	0.00256306
ENSSSCG00000011678		XRN1	-1.22443	1.78546	0.000169944	0.00173631
ENSSSCG00000027903		CYP4F8	-1.22169	0.506791	0.00564821	0.0282149
ENSSSCG00000040779		CBSL	-1.2208	3.81032	3.69241e-09	1.26675e-07
ENSSSCG00000013022	PYGM	PYGM	-1.21802	3.76136	0.00160206	0.0106541
ENSSSCG00000021038	NRIP1	NRIP1	-1.21209	5.42759	4.23752e-05	0.000535597
ENSSSCG00000011257	ACVR2B	ACVR2B	-1.2081	1.13677	0.000637549	0.00502271
ENSSSCG00000020872		PDZK1IP1	-1.20721	2.37543	5.12241e-05	0.000627858
ENSSSCG00000003655			-1.20643	3.49125	2.57693e-05	0.000350657
ENSSSCG00000004249	CEP85L	CEP85L	-1.19807	1.60867	0.000265035	0.00247442
ENSSSCG00000006018	TRPS1	TRPS1	-1.19622	4.12286	5.29084e-08	1.45672e-06
ENSSSCG00000008826	FRYL	FRYL	-1.19121	5.06543	3.99063e-07	8.93791e-06
ENSSSCG00000034633	CFAP99	CFAP99	-1.18927	-0.0715571	0.000536081	0.00440551
ENSSSCG00000005225	RFX3	RFX3	-1.18013	0.258328	0.000827925	0.0062636
ENSSSCG00000039009		PRUNE2	-1.17825	1.11255	0.000252071	0.00239477
ENSSSCG00000010142	RYR2	RYR2	-1.17512	2.90677	0.000249912	0.00237896
ENSSSCG00000016487	MGAM2	MGAM2	-1.17149	1.05572	0.00140128	0.00959697
ENSSSCG00000001099	CMAH		-1.16899	2.13243	0.000970142	0.0071226
ENSSSCG00000025182	ELK4	ELK4	-1.15923	4.46749	1.15474e-05	0.000175554
ENSSSCG00000016968	BDP1	BDP1	-1.15895	4.29754	2.51377e-08	7.34203e-07
ENSSSCG00000033727	GPX1	GPX1	-1.15868	6.74959	0.00334005	0.0187604
ENSSSCG00000039244	PHYH	PHYH	-1.15727	8.5213	1.81582e-07	4.50241e-06
ENSSSCG00000036524			-1.15511	0.856019	0.000588331	0.00472121
ENSSSCG00000005952	LRRC6	LRRC6	-1.15113	0.951657	4.2593e-05	0.000537825
ENSSSCG00000007529	SYCP2	SYCP2	-1.14705	-0.114594	0.00245241	0.0148244
ENSSSCG00000010241	TET1	TET1	-1.14407	2.68006	1.81944e-05	0.000260712
ENSSSCG00000010184	AGT	AGT	-1.14342	9.55992	4.37292e-11	2.21516e-09
ENSSSCG00000029066		IDI1	-1.14106	7.35769	4.62429e-05	0.000573306
ENSSSCG00000038006	SLC25A33	SLC25A33	-1.14006	5.22681	0.00855202	0.0386016
ENSSSCG00000032557	LDHB		-1.13857	1.88637	6.66365e-06	0.000109523
ENSSSCG00000005282			-1.13277	3.95429	1.69313e-09	6.21998e-08
ENSSSCG00000000530	FGD4	FGD4	-1.12403	1.98708	2.07969e-05	0.000293146
ENSSSCG00000032931			-1.11564	0.728988	0.00431831	0.0229508
ENSSSCG00000021072	EPG5	EPG5	-1.11167	3.33482	0.000168439	0.0017276
ENSSSCG00000000625	LRP6	LRP6	-1.11088	6.17803	3.00466e-07	6.95792e-06
ENSSSCG00000009694			-1.10886	-0.078214	0.00119787	0.00845156
ENSSSCG00000004399	SLC22A16	SLC22A16	-1.09904	0.469549	0.00690262	0.0328127
ENSSSCG00000006987	SLC7A2	SLC7A2	-1.09832	6.2963	4.08835e-11	2.0929e-09
ENSSSCG00000005356	DCAF10	DCAF10	-1.09812	2.30759	4.86096e-05	0.000597506
ENSSSCG00000032055	TROVE2	TROVE2	-1.09675	4.39699	1.5915e-10	7.19116e-09
ENSSSCG00000006588	S100A9	S100A9	-1.0956	0.480041	0.00311337	0.0178726
ENSSSCG00000010885			-1.09398	2.14298	0.00130822	0.00906735
ENSSSCG00000004739	MGA	MGA	-1.09076	4.50452	3.5858e-05	0.000471807
ENSSSCG00000006590	S100A8	S100A8	-1.08558	0.564887	0.00178576	0.0116092
ENSSSCG00000005710	LAMC3	LAMC3	-1.08103	2.74427	0.0120048	0.0497119
ENSSSCG00000016834	LMBRD2	LMBRD2	-1.07945	3.58488	3.61457e-05	0.00047443
ENSSSCG00000023324	KMT2A	KMT2A	-1.07648	5.57566	0.000528639	0.00435817
ENSSSCG00000003753		PDZK1IP1	-1.07527	0.527869	0.00059147	0.00473761
ENSSSCG00000005016	L2HGDH	L2HGDH	-1.07239	2.02977	9.22185e-05	0.00103272
ENSSSCG00000039307	H2AFJ	H2AFJ	-1.07195	4.78699	1.20123e-13	9.09247e-12
ENSSSCG00000038150			-1.07071	0.678071	0.000383823	0.00335406
ENSSSCG00000026290	BBS12	BBS12	-1.06655	0.314509	0.0034297	0.0191358
ENSSSCG00000004351	USP45	USP45	-1.06526	2.76588	2.17195e-05	0.000302858
ENSSSCG00000014116	MTX3	MTX3	-1.0647	3.67058	8.61393e-08	2.25212e-06
ENSSSCG00000040673	TMEM140	TMEM140	-1.05973	6.48457	4.44074e-11	2.24076e-09
ENSSSCG00000003881	SPATA6	SPATA6	-1.05421	2.89906	1.01849e-05	0.000156862
ENSSSCG00000000475	IRAK3	IRAK3	-1.04828	0.674477	0.00360407	0.0199053
ENSSSCG00000020439	RF00009	RPPH1	-1.04644	0.460587	0.00160666	0.0106732
ENSSSCG00000033875			-1.04239	0.604286	0.00147191	0.00998314
ENSSSCG00000010897	ZBTB41	ZBTB41	-1.04173	3.66511	1.02277e-06	2.07239e-05
ENSSSCG00000000551	ARNTL2	ARNTL2	-1.04159	4.87486	6.20381e-06	0.000102966
ENSSSCG00000038627	ADAMTS18	ADAMTS18	-1.03847	6.42888	0.000100528	0.00111138
ENSSSCG00000036669			-1.0346	5.51117	1.5872e-08	4.82033e-07
ENSSSCG00000000555	ITPR2	ITPR2	-1.03368	5.95433	2.48895e-08	7.30241e-07
ENSSSCG00000023434	PPM1L	PPM1L	-1.03322	-0.322736	0.00604789	0.0297982
ENSSSCG00000004634	AP4E1	AP4E1	-1.03101	3.3713	3.80011e-07	8.55552e-06
ENSSSCG00000033591	CHD9	CHD9	-1.02881	5.01801	3.82243e-05	0.000493717
ENSSSCG00000032905	LAMB4	LAMB4	-1.0258	-0.314684	0.0088939	0.0397437
ENSSSCG00000006199	PREX2	PREX2	-1.02469	4.90223	9.39572e-07	1.9371e-05
ENSSSCG00000017540	HOXB5	HOXB5	-1.02373	0.0932069	0.00126101	0.00880599
ENSSSCG00000010645	NHLRC2	NHLRC2	-1.02153	4.10051	9.63684e-08	2.49941e-06
ENSSSCG00000026387	REEP6	REEP6	-1.02013	0.622266	0.000411597	0.00355129
ENSSSCG00000008803	ATP8A1	ATP8A1	-1.01857	1.67078	0.000941036	0.00696141
ENSSSCG00000036555	PRDM8	PRDM8	-1.01436	2.03324	0.00333888	0.0187604
ENSSSCG00000001588	DNAH8	DNAH8	-1.01175	0.831328	0.00268048	0.0158506
ENSSSCG00000011049	DCLRE1C	DCLRE1C	-1.01109	3.28233	2.38683e-07	5.70026e-06
ENSSSCG00000016986	CREBRF	CREBRF	-1.00835	4.14888	6.53707e-05	0.000766481
ENSSSCG00000016125	INO80D	INO80D	-1.00771	2.52776	0.00210597	0.013187
ENSSSCG00000011368	P4HTM	P4HTM	-1.00232	2.76406	7.34964e-06	0.000118398
ENSSSCG00000008852		MAP9	-1.00041	0.305607	0.00105179	0.00756825
ENSSSCG00000031280	MRPL57	MRPL57	-0.996906	4.70446	4.76611e-11	2.37719e-09
ENSSSCG00000036028	TMED8	TMED8	-0.996018	3.58756	5.26364e-05	0.000643344
ENSSSCG00000032464	PURB	PURB	-0.995946	2.94772	2.31151e-06	4.27614e-05
ENSSSCG00000033363			-0.98909	1.50117	0.000231343	0.00223053
ENSSSCG00000010116	SLC25A1	SLC25A1	-0.986909	8.76742	4.27838e-05	0.000539184
ENSSSCG00000006031	TMEM74	TMEM74	-0.986654	0.193262	0.00707941	0.0334204
ENSSSCG00000018061			-0.986101	8.85445	3.554e-10	1.49153e-08
ENSSSCG00000038215			-0.983111	0.867499	0.00546182	0.0276028
ENSSSCG00000029515	PON3	PON3	-0.972853	6.52505	4.04547e-11	2.08181e-09
ENSSSCG00000005830	CCDC183	CCDC183	-0.97056	0.0164516	0.00524598	0.0266889
ENSSSCG00000009431	DGKH	DGKH	-0.965831	2.72392	0.00125843	0.0087946
ENSSSCG00000011999	CADM2	CADM2	-0.965743	1.49789	0.000813063	0.00616597
ENSSSCG00000028672	GCKR	GCKR	-0.963976	1.63684	0.000270385	0.00250992
ENSSSCG00000030643	SELENOI	SELENOI	-0.962285	2.73277	0.00139993	0.00959531
ENSSSCG00000002987	DLL3	DLL3	-0.962101	0.739034	0.00145125	0.00988957
ENSSSCG00000005840	C8G	C8G	-0.961584	0.408146	0.00729968	0.0341924
ENSSSCG00000025406	PIK3C2A	PIK3C2A	-0.96147	4.65903	1.25776e-05	0.000188781
ENSSSCG00000006370	TSTD1	TSTD1	-0.960084	0.913752	0.000495739	0.00413515
ENSSSCG00000021411	HIST1H2BD	HIST1H2BD	-0.956996	4.20746	7.75674e-09	2.48369e-07
ENSSSCG00000026129	ADGRL3	ADGRL3	-0.955517	2.53222	0.000298743	0.00271486
ENSSSCG00000017748	NF1	NF1	-0.953644	5.88613	2.45139e-05	0.000335687
ENSSSCG00000033581	RGS7BP	RGS7BP	-0.943171	0.195887	0.00370972	0.0203587
ENSSSCG00000036785		MTMR7	-0.936621	2.48026	0.00823871	0.0375139
ENSSSCG00000031141	ABCA13	ABCA13	-0.932984	2.49538	0.00087018	0.00653416
ENSSSCG00000017415	TTC25	TTC25	-0.932147	5.9903	0.00685784	0.0326718
ENSSSCG00000015498	RC3H1	RC3H1	-0.931639	4.48147	1.08531e-05	0.000165581
ENSSSCG00000006116	SLC26A7	SLC26A7	-0.926688	0.406619	0.00333809	0.0187604
ENSSSCG00000004979	MYO9A	MYO9A	-0.924383	4.20364	5.35518e-05	0.000653302
ENSSSCG00000037918	ADIRF	ADIRF	-0.922549	2.36109	0.000297493	0.0027054
ENSSSCG00000031216	HS3ST6	HS3ST6	-0.920315	5.11708	4.69168e-09	1.56809e-07
ENSSSCG00000017539	HOXB6	HOXB6	-0.918123	0.867236	0.000491068	0.00410585
ENSSSCG00000016420	INSIG1	INSIG1	-0.917275	7.06389	3.94693e-05	0.000507775
ENSSSCG00000004123	UTRN	UTRN	-0.916946	8.36599	1.22215e-06	2.42708e-05
ENSSSCG00000017925	SLC16A11	SLC16A11	-0.916807	1.95062	0.000495848	0.00413515
ENSSSCG00000017993	NTN1	NTN1	-0.91465	5.84312	0.00257622	0.0154312
ENSSSCG00000014132		ATP6AP1L	-0.913999	1.62023	0.000220345	0.0021388
ENSSSCG00000039962	HSPB1	HSPB1	-0.912127	8.23646	9.08749e-05	0.00101943
ENSSSCG00000000078	TNRC6B	TNRC6B	-0.910874	5.49814	7.40053e-08	1.96258e-06
ENSSSCG00000013030	PRDX5	PRDX5	-0.910654	5.5205	1.4425e-08	4.42231e-07
ENSSSCG00000004911			-0.907849	3.82173	0.000160458	0.00165935
ENSSSCG00000015253	NTM	NTM	-0.907561	2.08136	5.17046e-05	0.000633149
ENSSSCG00000038839	TTC36	TTC36	-0.907492	4.4404	0.00012381	0.00133242
ENSSSCG00000037951	ZNF891	ZNF891	-0.904058	1.54765	0.00207239	0.013027
ENSSSCG00000012408	NHSL2	NHSL2	-0.894723	3.06708	0.000675758	0.00530141
ENSSSCG00000000033	TSPO	TSPO	-0.894484	7.89882	1.17213e-12	7.6383e-11
ENSSSCG00000021386	PTGR1	PTGR1	-0.892371	8.26014	2.41144e-08	7.09105e-07
ENSSSCG00000008981		FAM47E	-0.886714	6.31745	0.000783004	0.00596242
ENSSSCG00000035417	TMEM238	TMEM238	-0.885462	0.716066	0.00184617	0.0119288
ENSSSCG00000002746		DHODH	-0.884458	3.37598	1.03223e-06	2.0883e-05
ENSSSCG00000000759			-0.881663	4.47888	4.44726e-09	1.49797e-07
ENSSSCG00000009157	TET2	TET2	-0.881155	4.84376	0.000210567	0.00205892
ENSSSCG00000011147		AKR1C1	-0.88024	8.93725	3.04575e-07	7.0155e-06
ENSSSCG00000032380	C1orf53	C1orf53	-0.876909	1.94526	0.000258537	0.00243656
ENSSSCG00000005022	NIN	NIN	-0.875432	5.26202	1.4094e-06	2.75257e-05
ENSSSCG00000000784	LRRK2	LRRK2	-0.875101	4.74719	1.58457e-05	0.000230108
ENSSSCG00000031736	MGST2	MGST2	-0.872252	3.93362	0.00214427	0.0133687
ENSSSCG00000009090	KIAA1109	KIAA1109	-0.869364	5.24316	7.87867e-07	1.65861e-05
ENSSSCG00000033213	LYRM7	LYRM7	-0.867634	2.07626	0.000493206	0.00411841
ENSSSCG00000012968	CCDC85B	CCDC85B	-0.867302	3.13157	9.98194e-06	0.00015447
ENSSSCG00000016031	CALCRL	CALCRL	-0.864562	6.12599	1.21591e-07	3.12235e-06
ENSSSCG00000003461	RSC1A1	RSC1A1	-0.858532	7.02257	8.53168e-07	1.77332e-05
ENSSSCG00000002557	NUDT14	NUDT14	-0.858529	1.61377	0.00431025	0.0229361
ENSSSCG00000007717	METTL27	METTL27	-0.856262	4.23161	0.000199458	0.00196847
ENSSSCG00000034623	ADAM2		-0.85603	3.02658	0.000669449	0.00525827
ENSSSCG00000004314	PM20D2	PM20D2	-0.855994	4.89567	7.97335e-06	0.000126869
ENSSSCG00000000362	RDH5	RDH5	-0.85279	7.38204	1.20439e-05	0.000182246
ENSSSCG00000013043	MACROD1	MACROD1	-0.850464	4.27188	7.44228e-08	1.96962e-06
ENSSSCG00000014910		RPL35A	-0.847282	0.648553	0.00613997	0.0301946
ENSSSCG00000033745			-0.847026	1.81819	0.00270508	0.015967
ENSSSCG00000028040	C19orf24	C19orf24	-0.845899	1.51468	0.000804625	0.00610912
ENSSSCG00000033943			-0.845047	4.0832	0.00708953	0.033456
ENSSSCG00000003153	FTL	FTL	-0.843604	9.99015	3.82084e-07	8.57279e-06
ENSSSCG00000000975	PANX2	PANX2	-0.843478	1.84527	0.00761637	0.0353251
ENSSSCG00000006774	PPM1J	PPM1J	-0.843462	3.76234	1.97421e-05	0.000281027
ENSSSCG00000030626	ALDH1L1	ALDH1L1	-0.843232	8.34442	2.88707e-07	6.72164e-06
ENSSSCG00000018092	ND6	MT-ND6	-0.842009	7.33034	8.37003e-08	2.19278e-06
ENSSSCG00000015135	SORL1	SORL1	-0.841728	8.17758	3.42651e-07	7.8507e-06
ENSSSCG00000007437	SLC12A5	SLC12A5	-0.840457	3.1602	0.00266664	0.0157904
ENSSSCG00000005935	37469	37469	-0.840266	3.76934	6.19323e-05	0.000733459
ENSSSCG00000004328	MDN1	MDN1	-0.839739	5.16342	0.000202234	0.00199007
ENSSSCG00000003235			-0.838036	0.294908	0.00754777	0.0351074
ENSSSCG00000017790	TAOK1	TAOK1	-0.830913	4.18761	4.59951e-05	0.000571793
ENSSSCG00000011450	ITIH1	ITIH1	-0.826778	2.60277	0.0101729	0.0440474
ENSSSCG00000006304		MPC2	-0.826599	8.3079	4.71779e-06	8.09263e-05
ENSSSCG00000024644	CIDEA	CIDEA	-0.826476	8.77574	3.45858e-08	9.8357e-07
ENSSSCG00000039562		TDRP	-0.826383	3.65226	6.0144e-06	9.99933e-05
ENSSSCG00000039183		NDUFAF8	-0.824966	2.81764	7.08118e-06	0.000115218
ENSSSCG00000034024	TMEM250	TMEM250	-0.823882	1.71382	0.00173208	0.0113672
ENSSSCG00000008703	ADRA2C	ADRA2C	-0.821747	1.88226	0.00494512	0.0255389
ENSSSCG00000008513	BIRC6	BIRC6	-0.82071	5.76483	1.9448e-06	3.6551e-05
ENSSSCG00000037567			-0.818858	0.0330516	0.0116152	0.0485263
ENSSSCG00000013513	PLIN5	PLIN5	-0.817723	2.03575	0.00911915	0.0404574
ENSSSCG00000036213	FGF2	FGF2	-0.815339	5.36257	0.00125021	0.0087542
ENSSSCG00000033736			-0.81419	4.74006	8.16944e-06	0.000129197
ENSSSCG00000032723		ACER3	-0.81238	7.79816	2.06157e-07	5.03473e-06
ENSSSCG00000001847	MESP1	MESP1	-0.810714	1.33965	0.00191634	0.0122735
ENSSSCG00000024550	UQCR10	UQCR10	-0.809995	5.88112	1.81255e-06	3.45156e-05
ENSSSCG00000002555	JAG2	JAG2	-0.809557	4.9984	6.91385e-05	0.000800525
ENSSSCG00000027857	DMXL1	DMXL1	-0.808664	4.65917	8.79e-05	0.000989069
ENSSSCG00000004576	RORA	RORA	-0.806148	3.08234	0.00768073	0.0355347
ENSSSCG00000003088	APOE	APOE	-0.8042	10.8948	0.00037033	0.00324709
ENSSSCG00000033442	HCN2	HCN2	-0.804027	2.64633	0.000123212	0.0013293
ENSSSCG00000033620		AC139530.2	-0.803676	6.07901	4.44558e-05	0.00055647
ENSSSCG00000000864	CHPT1	CHPT1	-0.801944	8.50397	3.59682e-10	1.50463e-08
ENSSSCG00000032606			-0.801942	0.000299557	0.00929105	0.0410203
ENSSSCG00000006274	PRKDC	PRKDC	-0.801832	4.85776	2.45091e-06	4.49175e-05
ENSSSCG00000014291	AFF4	AFF4	-0.799947	6.22945	1.77814e-05	0.000255359
ENSSSCG00000010096	AIFM3	AIFM3	-0.799847	3.39482	0.00171513	0.0112731
ENSSSCG00000005110	SYNE2	SYNE2	-0.797552	6.51216	0.000689915	0.0053929
ENSSSCG00000028725	TMEM102	TMEM102	-0.797006	1.82168	0.00176448	0.0115042
ENSSSCG00000006872	AGL	AGL	-0.796282	5.62216	2.72692e-07	6.40528e-06
ENSSSCG00000015375	ITGB8	ITGB8	-0.793086	3.49884	0.00012078	0.0013085
ENSSSCG00000014095	ZBED3	ZBED3	-0.791105	0.897152	0.00354954	0.0196627
ENSSSCG00000032298	ABCC11	ABCC11	-0.790918	1.15833	0.00691349	0.0328524
ENSSSCG00000034529	SMIM4	SMIM4	-0.789332	4.8832	1.44792e-05	0.000212887
ENSSSCG00000006342	UHMK1	UHMK1	-0.789181	6.44893	2.93177e-07	6.80128e-06
ENSSSCG00000002719	EXOSC6	EXOSC6	-0.789147	1.45061	0.000755781	0.00580626
ENSSSCG00000000694	GAPDH	GAPDH	-0.788622	10.1239	4.07706e-05	0.000520601
ENSSSCG00000010151	LYST	LYST	-0.788293	6.23609	3.52303e-05	0.000464767
ENSSSCG00000029944	FASN	FASN	-0.785455	14.9292	0.00124836	0.00874592
ENSSSCG00000032950	SLC25A34	SLC25A34	-0.783956	9.29625	0.000211789	0.00206813
ENSSSCG00000009050	INPP4B	INPP4B	-0.782902	2.72118	0.00213869	0.0133422
ENSSSCG00000032517	DMXL2	DMXL2	-0.781598	4.84171	3.60399e-06	6.37607e-05
ENSSSCG00000016703	HOXA5	HOXA5	-0.780233	6.4441	6.63378e-09	2.15606e-07
ENSSSCG00000028109	SNTB2	SNTB2	-0.780171	3.3721	0.000655194	0.00515255
ENSSSCG00000015617	G0S2	G0S2	-0.779545	3.2001	0.00740968	0.0345892
ENSSSCG00000016395	RIF1	RIF1	-0.779005	3.48859	0.000608869	0.00484703
ENSSSCG00000006256	SOX17	SOX17	-0.778184	3.28793	0.000352947	0.00313066
ENSSSCG00000010648	CCDC186	CCDC186	-0.775538	3.46453	0.00210472	0.0131855
ENSSSCG00000006897	CCDC18	CCDC18	-0.775388	2.68603	0.000138165	0.00146383
ENSSSCG00000005842	TMEM141	TMEM141	-0.773591	5.04925	7.71542e-08	2.03361e-06
ENSSSCG00000005233	DMRT2	DMRT2	-0.772792	4.2038	8.29127e-06	0.000130804
ENSSSCG00000015023		ALG9	-0.772621	5.18522	5.25291e-07	1.15067e-05
ENSSSCG00000029395	TMEM25	TMEM25	-0.770299	6.82613	5.84873e-08	1.58674e-06
ENSSSCG00000014289	UQCRQ	UQCRQ	-0.767445	5.48625	6.51241e-05	0.000764279
ENSSSCG00000006310	POU2F1	POU2F1	-0.766697	1.82604	0.00369532	0.0203233
ENSSSCG00000039639			-0.764779	3.66059	5.58348e-05	0.000675435
ENSSSCG00000032157		GVQW3	-0.764394	3.96355	0.000105735	0.00116597
ENSSSCG00000040745	ZNF771	ZNF771	-0.764205	1.61231	0.00213314	0.0133185
ENSSSCG00000004236	PKIB	PKIB	-0.761199	3.62563	0.000712218	0.00552725
ENSSSCG00000040410		EXOC3L2	-0.760316	2.19143	0.00578158	0.0287924
ENSSSCG00000000926	CEP290	CEP290	-0.759829	4.27471	1.73715e-07	4.31558e-06
ENSSSCG00000011243	GOLGA4	GOLGA4	-0.758699	7.08354	1.65451e-05	0.000238927
ENSSSCG00000002690	GAN	GAN	-0.75764	2.62176	0.00203527	0.0128623
ENSSSCG00000017785	NUFIP2	NUFIP2	-0.757088	5.08026	0.00153391	0.0103227
ENSSSCG00000024048	MMRN2	MMRN2	-0.756257	5.75855	0.00273639	0.0160905
ENSSSCG00000030247	EPM2AIP1	EPM2AIP1	-0.754644	4.40911	1.93639e-06	3.64685e-05
ENSSSCG00000024814	PFKFB1	PFKFB1	-0.75283	4.70539	0.00011901	0.00129256
ENSSSCG00000036145	PRKAA2	PRKAA2	-0.751191	2.98622	0.000241734	0.0023118
ENSSSCG00000003109	TMEM160	TMEM160	-0.748216	2.77803	0.000212489	0.00207185
ENSSSCG00000038700	FMC1	FMC1	-0.746156	3.25965	2.95569e-06	5.32353e-05
ENSSSCG00000032633	FAM53A	FAM53A	-0.745507	4.5421	1.10351e-06	2.21865e-05
ENSSSCG00000038086	ECHS1	ECHS1	-0.744958	8.94461	1.4667e-06	2.84307e-05
ENSSSCG00000011943	BBX	BBX	-0.743783	5.08408	5.28793e-05	0.000645705
ENSSSCG00000008575	ASXL2	ASXL2	-0.743503	5.50584	1.72507e-06	3.29951e-05
ENSSSCG00000006071	VPS13B	VPS13B	-0.738915	5.18225	0.000388972	0.00338536
ENSSSCG00000029761			-0.73729	3.41363	3.99249e-06	6.98712e-05
ENSSSCG00000007995	MCRIP2	MCRIP2	-0.737232	4.1288	0.000181295	0.00182392
ENSSSCG00000005905	SLC39A4	SLC39A4	-0.736606	1.1837	0.00392317	0.0212159
ENSSSCG00000025156	BRWD3	BRWD3	-0.734489	2.89981	0.000752505	0.00579138
ENSSSCG00000035196	BTBD8	BTBD8	-0.73206	3.59433	0.00115745	0.00821557
ENSSSCG00000037592	SLF2	SLF2	-0.731962	3.37624	0.00232953	0.0142095
ENSSSCG00000039476		DHRSX	-0.731718	3.95892	1.29314e-06	2.5534e-05
ENSSSCG00000008629	ROCK2	ROCK2	-0.73036	4.9806	0.00044155	0.00375102
ENSSSCG00000025478	MIB1	MIB1	-0.73002	6.53879	7.1756e-07	1.52797e-05
ENSSSCG00000032932	MSRB1	MSRB1	-0.729952	7.55159	0.000196268	0.00194438
ENSSSCG00000009765	DNAH10	DNAH10	-0.729376	2.2917	0.00374114	0.0205051
ENSSSCG00000032501			-0.727224	2.45384	0.000399745	0.00346749
ENSSSCG00000028341		FO681492.1	-0.726693	2.81554	0.00271949	0.0160302
ENSSSCG00000010647	ADRB1	ADRB1	-0.724868	4.77067	0.00221589	0.0136771
ENSSSCG00000038403			-0.722852	1.45117	0.00793117	0.0364721
ENSSSCG00000033844	CYP1B1	CYP1B1	-0.722098	3.89957	0.00219997	0.0136059
ENSSSCG00000005453	TXN	TXN	-0.721509	6.30535	8.91123e-07	1.84602e-05
ENSSSCG00000037420	TMEM170B	TMEM170B	-0.720539	2.27635	0.00214532	0.0133688
ENSSSCG00000039556	KCNQ1	KCNQ1	-0.719665	4.67271	0.0117584	0.0489323
ENSSSCG00000015089	JAML	JAML	-0.719554	2.32027	0.0102087	0.0441581
ENSSSCG00000002825		CES1	-0.718386	8.38822	0.00385638	0.020986
ENSSSCG00000011882	GOLGB1	GOLGB1	-0.717717	6.38842	0.000134279	0.00142615
ENSSSCG00000026043	TGM3	TGM3	-0.717428	2.9356	0.000466634	0.00393453
ENSSSCG00000015403	HGF	HGF	-0.716832	5.08423	0.00780212	0.0360063
ENSSSCG00000017131	FN3K	FN3K	-0.714408	4.21646	7.06788e-06	0.000115146
ENSSSCG00000013736	PRDX2	PRDX2	-0.713357	8.07122	1.16738e-07	3.00967e-06
ENSSSCG00000017086	SLC36A2	SLC36A2	-0.713042	6.04594	2.89997e-07	6.73957e-06
ENSSSCG00000033883			-0.711553	2.86067	0.00322168	0.0182759
ENSSSCG00000013573	TRAPPC5	TRAPPC5	-0.711132	4.33991	6.69719e-07	1.44194e-05
ENSSSCG00000013569	PEX11G	PEX11G	-0.710055	2.56563	0.00424389	0.0226574
ENSSSCG00000021155	POMC	POMC	-0.709442	2.04509	0.00204146	0.01287
ENSSSCG00000006098	DPY19L4	DPY19L4	-0.709318	3.67789	2.36344e-05	0.000324672
ENSSSCG00000029945	GCAT	GCAT	-0.709297	3.36202	1.96182e-05	0.000279878
ENSSSCG00000030560		IGF1R	-0.70906	4.78259	0.000308005	0.00277376
ENSSSCG00000038711	TMEM223	TMEM223	-0.708819	4.91068	9.49344e-08	2.46715e-06
ENSSSCG00000036431	VPS13C	VPS13C	-0.708109	5.3422	6.11663e-05	0.000725713
ENSSSCG00000038459	SURF2	SURF2	-0.705071	4.2962	9.84854e-07	2.01522e-05
ENSSSCG00000017778	DHRS13	DHRS13	-0.70489	1.78962	0.00333825	0.0187604
ENSSSCG00000009956	GRK3	GRK3	-0.704205	6.74062	3.25633e-05	0.000433999
ENSSSCG00000008480	MORN2	MORN2	-0.703016	2.81327	0.000339557	0.0030243
ENSSSCG00000024134	MGLL	MGLL	-0.702649	9.80584	0.0066757	0.0320413
ENSSSCG00000007681	CUX1	CUX1	-0.70169	7.398	8.0051e-06	0.000127218
ENSSSCG00000037793	NIT1	NIT1	-0.700854	5.9463	2.40696e-08	7.09105e-07
ENSSSCG00000032229	WDPCP	WDPCP	-0.7007	1.34915	0.00494181	0.025532
ENSSSCG00000036582	SMIM37	SMIM37	-0.700602	1.55366	0.00513731	0.0262389
ENSSSCG00000021408	TKT	TKT	-0.698775	10.0299	2.53839e-06	4.64286e-05
ENSSSCG00000038811		MOB3B	-0.697821	3.70096	5.42165e-06	9.09547e-05
ENSSSCG00000010756	MGMT	MGMT	-0.695605	4.86036	1.84138e-06	3.49108e-05
ENSSSCG00000000133	TST	TST	-0.695069	6.79212	4.10269e-05	0.00052263
ENSSSCG00000008402	CLHC1	CLHC1	-0.694072	1.96477	0.00205608	0.0129433
ENSSSCG00000010929	CYB5R1	CYB5R1	-0.69397	4.74854	8.24692e-06	0.000130263
ENSSSCG00000014882	RSF1	RSF1	-0.693713	4.49282	5.76418e-06	9.64515e-05
ENSSSCG00000007462	KCNB1	KCNB1	-0.693294	3.94672	0.00749757	0.034924
ENSSSCG00000010479	RBP4	RBP4	-0.693085	5.7003	0.00186589	0.0120338
ENSSSCG00000039873	DCXR	DCXR	-0.690533	6.87965	2.84502e-07	6.63566e-06
ENSSSCG00000007932	ROGDI	ROGDI	-0.689816	4.18857	0.00927362	0.040976
ENSSSCG00000029196	DIP2B	DIP2B	-0.689325	4.26666	0.00749556	0.034924
ENSSSCG00000023142	GAMT	GAMT	-0.688826	4.39614	3.70318e-05	0.000482642
ENSSSCG00000000045	NDUFA6	NDUFA6	-0.687719	5.41754	0.000104214	0.00115115
ENSSSCG00000028699	NEIL2	NEIL2	-0.687569	3.46313	0.000262154	0.00245637
ENSSSCG00000038504	FBXL15	FBXL15	-0.687507	2.17879	0.00202837	0.0128416
ENSSSCG00000031825	NAPRT	NAPRT	-0.687166	5.46918	6.18875e-08	1.66627e-06
ENSSSCG00000024388	BNIP3	BNIP3	-0.686333	7.65652	3.41279e-08	9.74824e-07
ENSSSCG00000040854		BOLA3	-0.685255	4.98788	7.67447e-06	0.000122565
ENSSSCG00000036274		UGT1A3	-0.684508	7.57901	0.00293621	0.0170442
ENSSSCG00000002866	CEBPA	CEBPA	-0.683704	7.83226	1.21775e-05	0.00018384
ENSSSCG00000039650	PCYT2	PCYT2	-0.683592	6.30846	0.000191021	0.00190112
ENSSSCG00000006281	METTL11B	METTL11B	-0.683427	1.15232	0.011672	0.0486567
ENSSSCG00000004242	TBC1D32	TBC1D32	-0.682791	2.87076	0.00239665	0.0145481
ENSSSCG00000012295	MAGIX	MAGIX	-0.68272	3.3877	0.000136823	0.0014508
ENSSSCG00000004601	MNS1	MNS1	-0.68218	1.93222	0.00730412	0.0341924
ENSSSCG00000029633	USP24	USP24	-0.681941	5.65464	4.27312e-06	7.42812e-05
ENSSSCG00000015790	SLC25A4	SLC25A4	-0.681793	6.03259	8.605e-06	0.00013477
ENSSSCG00000010981	NUDT2	NUDT2	-0.681651	3.03641	0.000109744	0.00120403
ENSSSCG00000034191	SOX6	SOX6	-0.681606	4.24955	0.000539397	0.00442435
ENSSSCG00000006169	ZFHX4	ZFHX4	-0.680632	5.14843	0.000116091	0.00126404
ENSSSCG00000031299	TECR	TECR	-0.680173	8.63982	2.73143e-07	6.40528e-06
ENSSSCG00000031531	TSPAN10	TSPAN10	-0.679717	3.54455	4.97827e-05	0.000611346
ENSSSCG00000000477	HELB	HELB	-0.678454	3.26706	0.0007263	0.00561973
ENSSSCG00000025870	HEPACAM2	HEPACAM2	-0.677886	3.35654	3.41529e-05	0.000451473
ENSSSCG00000015940	UBR3	UBR3	-0.677186	6.68356	8.35231e-07	1.74417e-05
ENSSSCG00000016062	NABP1	NABP1	-0.676793	5.284	0.000413921	0.00356423
ENSSSCG00000014203		MCC	-0.676714	4.44539	0.00389004	0.0210895
ENSSSCG00000020663	KMT2C	KMT2C	-0.676461	6.95979	0.000531599	0.004377
ENSSSCG00000004136	AIG1	AIG1	-0.675607	6.38925	1.59617e-07	3.99598e-06
ENSSSCG00000007962	SNRNP25	SNRNP25	-0.67499	4.70937	4.01862e-06	7.02337e-05
ENSSSCG00000001476	HSD17B8	HSD17B8	-0.674814	5.19849	1.49381e-07	3.76881e-06
ENSSSCG00000003148	DBP	DBP	-0.669566	4.96409	0.00406048	0.02184
ENSSSCG00000010101	P2RX6	P2RX6	-0.668012	3.56297	0.0120583	0.0498584
ENSSSCG00000028148	DMD	DMD	-0.667992	6.4847	0.000263363	0.00246591
ENSSSCG00000012846	GATD1	GATD1	-0.667398	7.12317	9.30545e-07	1.92155e-05
ENSSSCG00000036724	CRYAB	CRYAB	-0.667337	6.60134	0.00930399	0.0410218
ENSSSCG00000030616	KIAA1551	KIAA1551	-0.667266	4.99063	0.00025004	0.00237896
ENSSSCG00000016123	PARD3B	PARD3B	-0.665076	5.51869	5.17166e-06	8.72121e-05
ENSSSCG00000005951	TMEM71	TMEM71	-0.665067	1.3107	0.00959765	0.0420055
ENSSSCG00000022187	CISD3	CISD3	-0.664776	3.22136	0.000551286	0.00449253
ENSSSCG00000004148	CCDC28A	CCDC28A	-0.663648	4.64353	1.35029e-06	2.65312e-05
ENSSSCG00000026229			-0.662476	4.4707	4.43306e-07	9.81022e-06
ENSSSCG00000023158	RPS27L	RPS27L	-0.661414	5.58816	2.63117e-08	7.65045e-07
ENSSSCG00000005918	DGAT1	DGAT1	-0.661341	6.58635	3.26875e-06	5.8147e-05
ENSSSCG00000014919	ME3	ME3	-0.659822	4.97392	1.56064e-05	0.000227235
ENSSSCG00000032768	EBP	EBP	-0.659092	6.03513	0.0049126	0.0254115
ENSSSCG00000015846	RBPMS	RBPMS	-0.658858	6.48678	2.18157e-06	4.07645e-05
ENSSSCG00000002496	GLRX5	GLRX5	-0.65698	3.41353	8.20905e-05	0.00093218
ENSSSCG00000005444	TMEM245	TMEM245	-0.656299	7.80114	0.000138555	0.00146676
ENSSSCG00000016850	LIFR	LIFR	-0.65595	6.10788	0.00460613	0.0240742
ENSSSCG00000036709	OSCP1	OSCP1	-0.655869	3.48248	0.000289905	0.00264939
ENSSSCG00000026914	PLA2G16	PLA2G16	-0.655422	7.20399	1.81831e-06	3.45746e-05
ENSSSCG00000032715	CERS6	CERS6	-0.653769	5.29025	0.000350402	0.0031121
ENSSSCG00000018055	PEMT	PEMT	-0.653016	2.99418	0.000427702	0.00365619
ENSSSCG00000025589	SMIM26	SMIM26	-0.650065	2.4487	0.00342071	0.0191124
ENSSSCG00000006871	SLC35A3	SLC35A3	-0.649647	3.56342	0.000200821	0.00198041
ENSSSCG00000038726	RANGRF	RANGRF	-0.649386	3.06154	0.000355804	0.00315168
ENSSSCG00000017672	MED13	MED13	-0.649264	5.3164	0.000314397	0.00282348
ENSSSCG00000012689	ZNF75D	ZNF75D	-0.649136	5.57372	3.76379e-06	6.61366e-05
ENSSSCG00000014127	RASGRF2	RASGRF2	-0.648781	4.30941	0.00188427	0.0121267
ENSSSCG00000009021	LRBA	LRBA	-0.648482	5.16687	0.000121818	0.00131644
ENSSSCG00000010592	AS3MT	AS3MT	-0.647828	4.57733	0.00117263	0.00830508
ENSSSCG00000012847	TALDO1	TALDO1	-0.647527	9.53105	2.33626e-05	0.000322647
ENSSSCG00000031857	SMIM19	SMIM19	-0.646227	5.62991	3.31029e-05	0.000440285
ENSSSCG00000017193	CDK3	CDK3	-0.64524	2.79745	0.00982296	0.0427894
ENSSSCG00000035533	ANKRD39	ANKRD39	-0.644802	4.11802	2.12786e-05	0.000298961
ENSSSCG00000031174	FBP1	FBP1	-0.64467	3.93023	0.000301549	0.00273079
ENSSSCG00000032003	GSTP1	GSTP1	-0.643754	7.15655	5.00004e-06	8.50926e-05
ENSSSCG00000004954	C15orf61	C15orf61	-0.643089	1.63908	0.00488768	0.0252927
ENSSSCG00000014999	KBTBD3	KBTBD3	-0.642447	3.97302	5.77363e-05	0.000694695
ENSSSCG00000011604	CHCHD4		-0.642299	3.91236	0.000153081	0.00159578
ENSSSCG00000017759	ALDOC	ALDOC	-0.641714	9.828	2.71511e-05	0.000367532
ENSSSCG00000034567			-0.640873	2.4059	0.00355509	0.0196766
ENSSSCG00000011090	NEBL	NEBL	-0.640154	5.48913	0.0024383	0.0147618
ENSSSCG00000027013		CYP4F11	-0.639943	7.82918	0.00207352	0.0130278
ENSSSCG00000004511		AC090227.1	-0.636853	1.34922	0.010903	0.0462792
ENSSSCG00000029596			-0.636002	3.15503	0.00440078	0.0232461
ENSSSCG00000032424	NUDT16	NUDT16	-0.634631	3.4115	0.00120592	0.00849914
ENSSSCG00000037977	ALMS1	ALMS1	-0.634595	4.19972	0.00075673	0.00581011
ENSSSCG00000039616	ZBTB25	ZBTB25	-0.634168	4.45538	6.58314e-06	0.000108338
ENSSSCG00000022895	CRYBG3	CRYBG3	-0.633917	5.18539	4.61902e-05	0.0005732
ENSSSCG00000009338		FRY	-0.632933	6.04987	0.00177828	0.0115709
ENSSSCG00000015958		PDK1	-0.631956	6.9101	3.71497e-05	0.000483329
ENSSSCG00000038777	C7orf50	C7orf50	-0.629814	3.20268	0.000194909	0.00193387
ENSSSCG00000036261	CROCC2	CROCC2	-0.627991	5.28812	0.000143369	0.00151032
ENSSSCG00000006324	ALDH9A1	ALDH9A1	-0.62702	9.32949	2.69718e-05	0.000365486
ENSSSCG00000010735	LHPP	LHPP	-0.626875	5.41498	0.00055152	0.00449253
ENSSSCG00000012352	KLF8	KLF8	-0.626648	2.39496	0.011467	0.0480704
ENSSSCG00000000941	METTL25	METTL25	-0.626507	2.19651	0.00889011	0.0397404
ENSSSCG00000037187			-0.626301	1.8067	0.00577844	0.0287879
ENSSSCG00000025224		ACYP2	-0.626294	4.03803	0.00096775	0.00711439
ENSSSCG00000005911	OPLAH	OPLAH	-0.625443	4.94409	0.00307799	0.0177166
ENSSSCG00000002530	CINP	CINP	-0.625245	4.88213	7.64374e-06	0.000122224
ENSSSCG00000037455	NDUFS8	NDUFS8	-0.624296	6.0162	8.99344e-07	1.86008e-05
ENSSSCG00000000869	UTP20	UTP20	-0.623667	4.56779	2.23972e-05	0.000311305
ENSSSCG00000025326	TMEM243	TMEM243	-0.623478	5.18784	6.94726e-07	1.48667e-05
ENSSSCG00000003770	MIGA1	MIGA1	-0.623361	4.01269	0.000830674	0.00627749
ENSSSCG00000010831	DUSP10	DUSP10	-0.623143	5.32987	6.24093e-05	0.000738434
ENSSSCG00000001907	UBL7	UBL7	-0.621515	6.1307	3.40982e-07	7.82628e-06
ENSSSCG00000007652	PPP1R35	PPP1R35	-0.620928	4.01385	2.50521e-05	0.000341897
ENSSSCG00000004917	MALT1	MALT1	-0.620396	3.48981	0.00634477	0.0309087
ENSSSCG00000016842	NIPBL	NIPBL	-0.619649	6.0251	4.57909e-06	7.8965e-05
ENSSSCG00000029226	UBC	UBC	-0.619206	9.31346	7.00441e-06	0.000114256
ENSSSCG00000008943	SLC4A4	SLC4A4	-0.619092	5.16199	8.367e-05	0.000946799
ENSSSCG00000016981	CPEB4	CPEB4	-0.618871	6.97876	0.000140847	0.0014886
ENSSSCG00000006109		FAM92A	-0.617893	2.23948	0.00357525	0.0197798
ENSSSCG00000002040	MRPL52	MRPL52	-0.617478	3.62523	4.77165e-05	0.000588201
ENSSSCG00000006667	BOLA1	BOLA1	-0.616727	3.4567	8.51261e-05	0.000961599
ENSSSCG00000039618		COX20	-0.615066	3.71509	0.000149083	0.00156038
ENSSSCG00000010768	CFAP46	CFAP46	-0.614897	3.53548	0.00138891	0.00953491
ENSSSCG00000024485	RUNDC3B	RUNDC3B	-0.614629	2.7576	0.0011795	0.00834922
ENSSSCG00000021040	SLC26A11	SLC26A11	-0.614578	5.1632	0.00425219	0.0226923
ENSSSCG00000032673	ZFP14	ZFP14	-0.613959	2.06473	0.00809684	0.03705
ENSSSCG00000013312	HIPK3	HIPK3	-0.613539	6.75543	4.46228e-05	0.000557484
ENSSSCG00000034338	ECI1	ECI1	-0.613533	7.48669	2.27472e-06	4.2201e-05
ENSSSCG00000000576			-0.612224	10.6325	8.67341e-06	0.000135678
ENSSSCG00000028571	FAM207A	FAM207A	-0.612123	3.6051	0.000243332	0.00232537
ENSSSCG00000031152			-0.61099	5.40665	1.80479e-05	0.0002589
ENSSSCG00000014219	CDO1	CDO1	-0.610946	7.12547	5.82984e-05	0.000700013
ENSSSCG00000039473		USP32	-0.6099	6.06477	0.000411908	0.00355161
ENSSSCG00000010826	MARC2	MARC2	-0.609355	9.11866	0.000324518	0.00290632
ENSSSCG00000004290	TBX18	TBX18	-0.60931	4.2508	0.00371191	0.0203621
ENSSSCG00000037562	SLC2A4RG	SLC2A4RG	-0.60922	5.74191	5.35458e-07	1.16899e-05
ENSSSCG00000008498	HEATR5B	HEATR5B	-0.608354	5.06682	1.39335e-05	0.000205562
ENSSSCG00000007165	MRPS26	MRPS26	-0.608245	4.07174	2.07723e-05	0.000293118
ENSSSCG00000034455	RNF166	RNF166	-0.605905	4.93306	1.47689e-05	0.000216655
ENSSSCG00000035770	ZNF444	ZNF444	-0.605837	4.22128	4.47914e-05	0.000558514
ENSSSCG00000023866	ACSF3	ACSF3	-0.605476	4.87119	2.19966e-05	0.000306064
ENSSSCG00000021418	LSS	LSS	-0.60517	9.08432	0.00270925	0.0159843
ENSSSCG00000035648	MANEA	MANEA	-0.604634	5.98683	6.45143e-05	0.000759184
ENSSSCG00000003857	ZYG11B	ZYG11B	-0.604187	5.69487	4.18414e-05	0.000529882
ENSSSCG00000002550		ATP5MPL	-0.603268	6.11057	0.00156927	0.0104922
ENSSSCG00000021210	HIKESHI	HIKESHI	-0.603107	4.8391	2.13975e-05	0.00029927
ENSSSCG00000026414	ATOX1	ATOX1	-0.602881	4.18404	5.49138e-05	0.000665535
ENSSSCG00000017498	PPP1R1B	PPP1R1B	-0.602133	8.00283	0.00266204	0.0157848
ENSSSCG00000007312	SCAND1	SCAND1	-0.602105	4.47816	1.35039e-05	0.000200136
ENSSSCG00000022738		PM20D1	-0.602064	2.49807	0.0102215	0.0441843
ENSSSCG00000010853	EPHX1	EPHX1	-0.601245	6.48853	0.00703122	0.0332292
ENSSSCG00000016074	ANKRD44	ANKRD44	-0.601172	4.78013	6.73275e-05	0.000785871
ENSSSCG00000008138	GCC2	GCC2	-0.600713	5.70582	8.41959e-06	0.000132346
ENSSSCG00000032390	NDUFB2	NDUFB2	-0.600529	4.41268	8.21869e-05	0.000932458
ENSSSCG00000031802	DHRS7B	DHRS7B	-0.600225	4.02934	1.08377e-05	0.00016554
ENSSSCG00000005000	FANCM	FANCM	-0.599827	1.56925	0.0108621	0.0461834
ENSSSCG00000011750	PLD1	PLD1	-0.59951	4.6175	0.000386669	0.00336757
ENSSSCG00000023788	TBC1D30	TBC1D30	-0.598803	2.59767	0.0016851	0.0111095
ENSSSCG00000036063	LPAR6	LPAR6	-0.598362	5.3811	0.00513112	0.0262176
ENSSSCG00000013436		AC005943.1	-0.597856	4.74381	2.14146e-05	0.00029927
ENSSSCG00000038967	NADK	NADK	-0.597304	8.4728	7.14847e-05	0.000824746
ENSSSCG00000004684	SPG11	SPG11	-0.596938	6.26195	1.98088e-05	0.000281667
ENSSSCG00000008583	ITSN2	ITSN2	-0.594917	4.16961	0.00387857	0.0210455
ENSSSCG00000009489			-0.594622	4.90845	0.000170043	0.00173631
ENSSSCG00000005029	RTRAF	RTRAF	-0.594097	6.98018	0.000266409	0.00248198
ENSSSCG00000011770	DNAJC19		-0.594086	4.57424	1.00973e-05	0.000155883
ENSSSCG00000013768	MISP3	MISP3	-0.593987	2.45356	0.00673962	0.0322269
ENSSSCG00000002959	FAM98C	FAM98C	-0.593517	2.27617	0.00841268	0.0380522
ENSSSCG00000014894	TENM4	TENM4	-0.593511	5.22425	0.000524361	0.00432974
ENSSSCG00000002459	GON7	GON7	-0.593253	3.54581	0.000145459	0.00152986
ENSSSCG00000035762		CISD1	-0.593207	6.71247	0.000147524	0.00154656
ENSSSCG00000013455	IZUMO4	IZUMO4	-0.592503	2.95219	0.00757897	0.0351768
ENSSSCG00000033541	NAT8L	NAT8L	-0.592375	6.32121	0.0035436	0.0196466
ENSSSCG00000023783	MRPL27	MRPL27	-0.592018	3.88485	0.000219531	0.0021325
ENSSSCG00000040348	LIN7A	LIN7A	-0.591929	5.28335	0.00399767	0.0215558
ENSSSCG00000004710	ADAL	ADAL	-0.591811	3.06278	0.00216027	0.0134233
ENSSSCG00000035666		C20orf27	-0.591208	7.05637	8.76785e-06	0.000136987
ENSSSCG00000024917	LRRN4CL	LRRN4CL	-0.590721	5.82521	0.00371903	0.0203926
ENSSSCG00000036855	SLC25A36	SLC25A36	-0.590062	7.66916	0.000282614	0.0025974
ENSSSCG00000005599	RABEPK	RABEPK	-0.589826	2.53366	0.00487351	0.0252496
ENSSSCG00000011485	PTPRG	PTPRG	-0.58942	5.06824	0.00118021	0.00834968
ENSSSCG00000029305	FNDC4	FNDC4	-0.588458	2.84264	0.0117614	0.0489323
ENSSSCG00000015519	RASAL2	RASAL2	-0.587978	4.142	0.0106653	0.0456613
ENSSSCG00000006337	HSD17B7	HSD17B7	-0.587634	3.47487	0.00219206	0.0135753
ENSSSCG00000011977	DCBLD2	DCBLD2	-0.586806	5.85015	0.00110385	0.00789127
ENSSSCG00000024752	ALDH4A1	ALDH4A1	-0.586619	6.365	0.00246087	0.0148638
ENSSSCG00000001596		MOCS1	-0.586481	3.81512	0.00113573	0.00807906
ENSSSCG00000037314	TMCO1	TMCO1	-0.586133	7.40999	1.34071e-05	0.000198928
ENSSSCG00000010503	ZNF518A	ZNF518A	-0.586032	4.17311	0.000959117	0.00707742
ENSSSCG00000006201	ARFGEF1	ARFGEF1	-0.585528	6.21863	1.16192e-05	0.000176437
ENSSSCG00000010631	GPAM	GPAM	-0.585403	3.42063	0.0046039	0.0240739
ENSSSCG00000026554	FAM213B	FAM213B	-0.58515	2.26888	0.0103864	0.0446734
ENSSSCG00000004465	BCKDHB	BCKDHB	-0.585016	5.71017	1.49022e-05	0.000218364
ENSSSCG00000038144			0.585053	3.71673	0.000877053	0.00657815
ENSSSCG00000023235	MAN1C1	MAN1C1	0.585155	5.03968	8.79392e-05	0.000989069
ENSSSCG00000033586	DBNDD2	DBNDD2	0.585432	3.33232	0.000634747	0.00500719
ENSSSCG00000024938	SH3BP5	SH3BP5	0.58583	6.68323	2.14031e-05	0.00029927
ENSSSCG00000009502	UGGT2	UGGT2	0.586177	4.7534	0.000499451	0.00415926
ENSSSCG00000008642	ASAP2	ASAP2	0.586927	5.28329	2.41538e-05	0.000331106
ENSSSCG00000038151	CMTM3	CMTM3	0.586965	4.6826	1.36235e-05	0.000201678
ENSSSCG00000004379	SOBP	SOBP	0.588218	3.5239	0.000410513	0.00354432
ENSSSCG00000026517	CALML4	CALML4	0.588552	2.6209	0.00266535	0.01579
ENSSSCG00000003805	PDE4B	PDE4B	0.588912	4.21645	0.000866087	0.0065088
ENSSSCG00000037360	CST3	CST4	0.589111	8.12278	3.69473e-05	0.000482025
ENSSSCG00000010915	NAV1	NAV1	0.589805	6.38711	7.79116e-06	0.000124123
ENSSSCG00000033001	FZD8	FZD8	0.590336	3.84612	0.00452004	0.0237023
ENSSSCG00000036814	CLEC11A	CLEC11A	0.590477	4.32062	0.00218264	0.0135234
ENSSSCG00000009879	TPCN1	TPCN1	0.590561	4.91879	6.82098e-05	0.00079307
ENSSSCG00000005930	SLC45A4	SLC45A4	0.590929	2.75325	0.00798923	0.0367131
ENSSSCG00000006331	PBX1	PBX1	0.591403	5.50264	8.7783e-06	0.000136987
ENSSSCG00000000370	DGKA	DGKA	0.592129	3.53206	0.000220694	0.00214058
ENSSSCG00000024960	PDGFC	PDGFC	0.593322	5.81547	3.71571e-06	6.53804e-05
ENSSSCG00000009101	PRDM5	PRDM5	0.594215	2.32375	0.0101793	0.0440604
ENSSSCG00000005164	HACD4	HACD4	0.594751	2.75674	0.00553891	0.0278621
ENSSSCG00000010292	P4HA1	P4HA1	0.59559	6.84087	0.000424326	0.00363692
ENSSSCG00000011404	HYAL1	HYAL1	0.595804	4.18724	0.00146277	0.0099367
ENSSSCG00000012828	STARD8	STARD8	0.595984	5.18022	2.02429e-05	0.000286896
ENSSSCG00000036747	WAS	WAS	0.596691	3.53323	0.0036709	0.0202485
ENSSSCG00000017333	FMNL1	FMNL1	0.597069	4.84279	0.000129705	0.00138551
ENSSSCG00000003558	RPS6KA1	RPS6KA1	0.597082	3.68131	0.00103691	0.00749954
ENSSSCG00000007243	PLAGL2	PLAGL2	0.597438	3.18375	0.00109735	0.00785059
ENSSSCG00000031533	PCDHGB6	PCDHGB6	0.598238	2.25133	0.00624143	0.0305031
ENSSSCG00000001052	PHACTR1	PHACTR1	0.598249	3.35482	0.00887232	0.0396883
ENSSSCG00000013178	ZDHHC5	ZDHHC5	0.598587	5.4035	3.44281e-07	7.8697e-06
ENSSSCG00000017987			0.599953	6.41937	3.16817e-06	5.67469e-05
ENSSSCG00000027417	LDLRAD4	LDLRAD4	0.60081	5.04228	0.0027466	0.0161313
ENSSSCG00000024777	HDAC4	HDAC4	0.600811	4.23833	3.37153e-05	0.000446142
ENSSSCG00000013393	SPON1	SPON1	0.600964	5.4199	0.000404926	0.00350773
ENSSSCG00000017624	CUEDC1	CUEDC1	0.601205	3.37177	0.000535557	0.004404
ENSSSCG00000006543	ADAR	ADAR	0.602763	5.1697	0.0106727	0.0456691
ENSSSCG00000034131	TXNDC5	TXNDC5	0.602896	7.39027	4.56626e-05	0.000568831
ENSSSCG00000021361	ZNF710	ZNF710	0.603352	3.2579	0.000270006	0.00250819
ENSSSCG00000008150	TMEM182	TMEM182	0.603412	5.00141	0.000276295	0.00255017
ENSSSCG00000022345		CHN1	0.603454	1.76014	0.0086487	0.0389432
ENSSSCG00000013079	DAGLA	DAGLA	0.603777	4.25863	0.000113676	0.00124401
ENSSSCG00000012238		AF241726.2	0.603986	4.13464	0.000842668	0.00636072
ENSSSCG00000011741	GOLIM4	GOLIM4	0.604425	7.18126	1.38851e-05	0.000205083
ENSSSCG00000030535	SNX9	SNX9	0.6049	6.7423	3.4757e-07	7.90753e-06
ENSSSCG00000021647	EDA	EDA	0.605713	2.49847	0.00286091	0.0166743
ENSSSCG00000034722	CCL14	CCL14	0.605874	5.11907	0.00186156	0.0120163
ENSSSCG00000008772	RELL1	RELL1	0.606926	4.3252	5.77484e-05	0.000694695
ENSSSCG00000009233	GPAT3	GPAT3	0.608273	3.13076	0.000925966	0.00687746
ENSSSCG00000032341	AIF1	AIF1	0.609119	2.94188	0.00683974	0.0326095
ENSSSCG00000039080	TRIB2	TRIB2	0.609183	4.63788	2.55796e-06	4.67206e-05
ENSSSCG00000011433	WDR82	WDR82	0.609596	6.43936	2.69593e-07	6.34498e-06
ENSSSCG00000004888	SERPINB8	SERPINB8	0.610326	3.35409	0.000380081	0.00332808
ENSSSCG00000012155	SCML2	SCML2	0.612903	2.73542	0.00307643	0.0177154
ENSSSCG00000025133	ITGB2	ITGB2	0.613429	4.72232	0.00313778	0.0179869
ENSSSCG00000008208	EIF2AK3	EIF2AK3	0.613603	4.99448	6.20911e-06	0.000102966
ENSSSCG00000023907	AFAP1	AFAP1	0.613748	4.20006	8.40394e-05	0.000950151
ENSSSCG00000017723	CCL2	CCL2	0.613751	4.04775	0.0066806	0.0320511
ENSSSCG00000027157	SLC40A1	SLC40A1	0.6142	7.3949	0.000574391	0.00463804
ENSSSCG00000028623	RARRES1	RARRES1	0.615003	3.61406	0.000946889	0.00699673
ENSSSCG00000012886		C11orf24	0.615019	5.48955	2.03865e-06	3.82041e-05
ENSSSCG00000032269	LIMA1	LIMA1	0.615662	6.25118	1.5716e-06	3.02381e-05
ENSSSCG00000000258	RARG	RARG	0.615791	4.78483	0.0015093	0.0102047
ENSSSCG00000035564	MCM6	MCM6	0.616065	4.16978	0.000153932	0.00159952
ENSSSCG00000038694	CCND2	CCND2	0.616127	4.90009	3.22678e-05	0.000430503
ENSSSCG00000007451	SLC2A10	SLC2A10	0.616773	4.28155	6.83112e-05	0.00079307
ENSSSCG00000015410	PHTF2	PHTF2	0.617168	4.14643	6.08617e-05	0.000723696
ENSSSCG00000000142	FOXRED2	FOXRED2	0.621397	4.74592	0.000312397	0.0028094
ENSSSCG00000014176	RGMB	RGMB	0.622124	2.54354	0.00347671	0.0193502
ENSSSCG00000036776	LRRC75A	LRRC75A	0.623099	2.02889	0.00233945	0.0142522
ENSSSCG00000006218	PDE7A	PDE7A	0.623422	2.03781	0.00378961	0.0207026
ENSSSCG00000016656	ELMO1	ELMO1	0.623599	4.74647	9.76799e-07	2.00429e-05
ENSSSCG00000029753	CYTIP	CYTIP	0.623676	2.85236	0.00653234	0.0315265
ENSSSCG00000015563	RGL1	RGL1	0.625753	6.64303	1.99016e-07	4.87871e-06
ENSSSCG00000003694	EMILIN2	EMILIN2	0.62606	5.98159	7.21814e-06	0.000116923
ENSSSCG00000013074	RAB3IL1	RAB3IL1	0.626063	4.31721	3.71591e-05	0.000483329
ENSSSCG00000010476	MYOF	MYOF	0.626704	6.25359	1.42466e-06	2.76985e-05
ENSSSCG00000037534	OPCML	OPCML	0.627506	3.91882	0.00429746	0.0228868
ENSSSCG00000011695	AGTR1	AGTR1	0.628841	6.17438	0.00126763	0.00882848
ENSSSCG00000038549	ZFP36L2	ZFP36L2	0.628972	8.04254	2.84694e-06	5.1491e-05
ENSSSCG00000014136	VCAN	VCAN	0.630184	6.02234	1.01362e-05	0.000156298
ENSSSCG00000013849	TPM4	TPM4	0.63042	8.13828	1.40576e-06	2.74962e-05
ENSSSCG00000011727	PTX3	PTX3	0.631042	3.56299	0.0026496	0.015747
ENSSSCG00000028720	NXN	NXN	0.631177	4.36827	1.0415e-05	0.000159836
ENSSSCG00000022429	KAZALD1	KAZALD1	0.632025	4.38089	0.000316499	0.00283842
ENSSSCG00000027121	ODC1	ODC1	0.632914	4.25546	8.07337e-06	0.00012799
ENSSSCG00000037832	PMP22	PMP22	0.633406	6.03197	8.36602e-06	0.000131663
ENSSSCG00000009482	SPRY2	SPRY2	0.633929	4.36259	6.44789e-06	0.000106517
ENSSSCG00000001394		MICA	0.634202	3.46543	0.00654292	0.0315559
ENSSSCG00000012278	CFP	CFP	0.634938	2.75751	0.00273716	0.0160905
ENSSSCG00000003077	ZNF112	ZNF112	0.635071	1.38662	0.00713471	0.0335958
ENSSSCG00000031361	CELSR1	CELSR1	0.635468	2.58015	0.00822643	0.0374902
ENSSSCG00000000745	DDX11	DDX11	0.636591	1.84241	0.00505216	0.0259677
ENSSSCG00000013473	GNA15	GNA15	0.636657	2.34483	0.00652587	0.0315186
ENSSSCG00000014871	TSKU	TSKU	0.637414	4.01221	0.00896014	0.0399022
ENSSSCG00000007927	PPL	PPL	0.638105	5.60868	2.54044e-05	0.000346055
ENSSSCG00000031831	CADM1	CADM1	0.639308	4.3878	1.63307e-05	0.000236094
ENSSSCG00000017473	TOP2A	TOP2A	0.639347	4.12382	0.0105114	0.0451213
ENSSSCG00000032340		CDR2	0.640218	4.07825	0.00883307	0.0395809
ENSSSCG00000011901	TMEM39A	TMEM39A	0.641137	4.0772	1.26162e-05	0.000189078
ENSSSCG00000021591	RBM3	RBM3	0.642173	5.91737	0.00270177	0.0159547
ENSSSCG00000027378	SH3PXD2B	SH3PXD2B	0.643336	5.62084	1.56127e-05	0.000227235
ENSSSCG00000033909		GIMAP1	0.644831	5.48492	0.00231009	0.0141108
ENSSSCG00000010755	PTPRE	PTPRE	0.645091	3.23727	0.00193645	0.0123521
ENSSSCG00000000675	C1R	C1R	0.647144	7.6922	0.00155631	0.0104301
ENSSSCG00000013604	MYO1F	MYO1F	0.647459	3.7318	0.00204109	0.01287
ENSSSCG00000001573	PIM1	PIM1	0.647806	3.24302	0.00836977	0.037903
ENSSSCG00000036505		GNG12	0.648451	6.84826	0.000114661	0.00125267
ENSSSCG00000039045	SLC26A2	SLC26A2	0.649008	5.19674	0.000261356	0.00245421
ENSSSCG00000009761	NCOR2	NCOR2	0.650244	7.7209	1.72349e-06	3.29951e-05
ENSSSCG00000025463	PROS1	PROS1	0.650721	7.56457	5.94371e-06	9.9072e-05
ENSSSCG00000037102	FSTL3	FSTL3	0.650931	4.31681	0.00618549	0.0303265
ENSSSCG00000021068	TRAF5	TRAF5	0.651109	2.58136	0.0019457	0.0123867
ENSSSCG00000035273			0.651698	2.13483	0.00617743	0.0302984
ENSSSCG00000003644	FHL3	FHL3	0.653823	2.91573	0.001816	0.0117808
ENSSSCG00000000559	RASSF8	RASSF8	0.65515	4.80774	3.34185e-05	0.000444028
ENSSSCG00000011522	CNTN3	CNTN3	0.655196	2.55407	0.00412143	0.0221047
ENSSSCG00000013400	MICAL2	MICAL2	0.65521	3.50714	0.000180675	0.0018205
ENSSSCG00000037307		PRC1	0.65527	2.74733	0.00893552	0.0398472
ENSSSCG00000023483	PLXNA3	PLXNA3	0.655539	4.33972	8.53823e-06	0.000134048
ENSSSCG00000022361		BANK1	0.65655	2.36055	0.00778274	0.0359425
ENSSSCG00000003396	CLSTN1	CLSTN1	0.656585	7.31994	6.67203e-06	0.000109523
ENSSSCG00000023837	WFDC1	WFDC1	0.657045	4.31839	0.000409321	0.00353872
ENSSSCG00000016912	PLPP1	PLPP1	0.657742	6.15271	6.25463e-07	1.35183e-05
ENSSSCG00000014979	CEP126	CEP126	0.65783	1.70356	0.00584109	0.0289997
ENSSSCG00000007170	CPXM1	CPXM1	0.65817	6.4025	1.00926e-05	0.000155883
ENSSSCG00000011946	ALCAM	ALCAM	0.659738	5.11943	8.04541e-07	1.68823e-05
ENSSSCG00000031487		LSP1	0.660033	5.37219	1.64586e-07	4.11243e-06
ENSSSCG00000023710	REEP1	REEP1	0.661112	3.29891	0.00497928	0.0256541
ENSSSCG00000008867	CTSO	CTSO	0.661827	3.27867	0.000126074	0.0013523
ENSSSCG00000003839		PLPP3	0.661939	8.18217	2.867e-06	5.17817e-05
ENSSSCG00000011884	HCLS1	HCLS1	0.662475	4.72188	8.16135e-05	0.000927576
ENSSSCG00000021576	CD83	CD83	0.662811	3.50105	0.00145247	0.00989268
ENSSSCG00000013403	GALNT18	GALNT18	0.663288	3.52112	0.00193914	0.0123632
ENSSSCG00000006059	NCALD	NCALD	0.665026	3.35974	0.000180981	0.00182218
ENSSSCG00000028282	SLC1A4	SLC1A4	0.665337	4.21644	0.000384577	0.00335838
ENSSSCG00000017918	ARRB2	ARRB2	0.665716	4.23021	0.000126409	0.00135477
ENSSSCG00000010109	SCARF2	SCARF2	0.665842	4.81374	5.848e-05	0.000701544
ENSSSCG00000022804	RHOJ	RHOJ	0.667417	6.24552	1.38679e-07	3.51936e-06
ENSSSCG00000016343	TWIST2	TWIST2	0.668162	2.49845	0.00647942	0.0313761
ENSSSCG00000013411		WEE1	0.66863	3.34691	0.00387756	0.0210455
ENSSSCG00000008123	ARID5A	ARID5A	0.669113	3.37625	0.00104386	0.00754138
ENSSSCG00000024578	PHLDB1	PHLDB1	0.66952	7.21058	5.31638e-08	1.46065e-06
ENSSSCG00000012234	SRPX	SRPX	0.670576	5.47631	1.50035e-06	2.90396e-05
ENSSSCG00000006357	FCER1G	FCER1G	0.672011	4.04287	2.86239e-05	0.000386258
ENSSSCG00000005224	GLIS3	GLIS3	0.672069	1.66145	0.00711612	0.0335448
ENSSSCG00000000607	ART4	ART4	0.672074	4.93499	0.000256003	0.00241771
ENSSSCG00000038763	CERK	CERK	0.674111	3.74726	3.67327e-05	0.000480191
ENSSSCG00000027466	PCOLCE	PCOLCE	0.674239	8.99051	4.77274e-06	8.16528e-05
ENSSSCG00000009567	RASA3	RASA3	0.67435	5.32205	6.02833e-09	1.97412e-07
ENSSSCG00000013145	DTX4	DTX4	0.674409	3.37393	0.00186857	0.0120436
ENSSSCG00000001921	NEO1	NEO1	0.674808	5.57382	4.38797e-07	9.72703e-06
ENSSSCG00000028501	ALDH3B1	ALDH3B1	0.676084	2.86242	0.00145649	0.00991481
ENSSSCG00000021515	HS3ST1	HS3ST1	0.676369	1.11823	0.00788615	0.0362908
ENSSSCG00000036756	ZNF496	ZNF496	0.676933	3.48894	9.76409e-05	0.00108315
ENSSSCG00000034980	IRF8	IRF8	0.677163	3.30961	0.011657	0.0486316
ENSSSCG00000024285	DLG4	DLG4	0.677314	4.70015	0.000470794	0.00395675
ENSSSCG00000021255	ADA	ADA	0.677364	1.74723	0.00835728	0.0378809
ENSSSCG00000006250	LYN	LYN	0.678171	5.14313	5.91997e-06	9.88032e-05
ENSSSCG00000009138		CFI	0.679213	3.68924	0.00152476	0.0102818
ENSSSCG00000033222	TRIM14	TRIM14	0.679733	4.05972	0.00375841	0.0205911
ENSSSCG00000013888	JAK3	JAK3	0.680335	3.58356	0.00225125	0.0138624
ENSSSCG00000016317		AGAP9	0.681154	4.51217	8.32475e-07	1.74122e-05
ENSSSCG00000012151	NHS	NHS	0.684483	2.19368	0.00246774	0.0148983
ENSSSCG00000016298	INPP5D	INPP5D	0.684752	4.20057	0.000206883	0.00202633
ENSSSCG00000014113	HOMER1	HOMER1	0.685305	1.39509	0.011815	0.0490609
ENSSSCG00000039416	CXCR4	CXCR4	0.68584	2.3427	0.0066372	0.03189
ENSSSCG00000010290	MCU	MCU	0.686247	4.18905	1.7552e-06	3.34727e-05
ENSSSCG00000015538	KIAA1614	KIAA1614	0.686371	3.29402	6.49904e-05	0.000763402
ENSSSCG00000040445	RND3	RND3	0.686591	5.80721	1.06216e-06	2.14216e-05
ENSSSCG00000016067	STK17B	STK17B	0.68773	4.3815	2.1416e-05	0.00029927
ENSSSCG00000030820	STK4	STK4	0.687843	4.23815	3.81612e-05	0.000493717
ENSSSCG00000022536	SLC37A2	SLC37A2	0.690033	2.79772	0.000925975	0.00687746
ENSSSCG00000014851	SLCO2B1	SLCO2B1	0.690416	3.25023	0.00019921	0.00196752
ENSSSCG00000007235	TPX2	TPX2	0.690743	3.59362	0.000360011	0.00317809
ENSSSCG00000008190	INPP4A	INPP4A	0.691991	2.84672	0.000427034	0.00365289
ENSSSCG00000006375	LY9	LY9	0.692118	2.46414	0.0103681	0.0446324
ENSSSCG00000001975	PRKD1	PRKD1	0.692154	3.63725	7.32743e-05	0.000843891
ENSSSCG00000004825	CHSY1	CHSY1	0.692318	4.02872	1.42238e-06	2.76958e-05
ENSSSCG00000013313	PRRG4	PRRG4	0.692919	2.20631	0.00206471	0.012985
ENSSSCG00000007547	ADAP1	ADAP1	0.694263	1.14551	0.00677847	0.0323636
ENSSSCG00000036542	PPP1R13L	PPP1R13L	0.694693	1.31949	0.00769075	0.0355683
ENSSSCG00000021250	FKBP9	FKBP9	0.695217	7.5527	2.75093e-07	6.43936e-06
ENSSSCG00000039175	MARCH1	MARCH1	0.695739	2.92302	0.000560971	0.00455236
ENSSSCG00000034948	RASSF9	RASSF9	0.696516	1.03912	0.00697127	0.0330663
ENSSSCG00000013114	SLC15A3	SLC15A3	0.696772	3.90258	0.000499701	0.00415926
ENSSSCG00000039847	C1S	C1S	0.697182	8.9179	0.00666493	0.0320114
ENSSSCG00000028169	NCAPG2	NCAPG2	0.697287	3.05492	0.000307193	0.00276836
ENSSSCG00000005094	TMEM30B	TMEM30B	0.697418	3.64705	0.000435604	0.00371151
ENSSSCG00000031493	CYBA	CYBA	0.69778	3.14875	0.000173945	0.00176781
ENSSSCG00000016658	ANLN	ANLN	0.698743	3.04529	0.000874744	0.00656463
ENSSSCG00000007079	FLRT3	FLRT3	0.699201	3.96131	0.000758633	0.00581783
ENSSSCG00000006395		TAGLN2	0.699363	6.66554	3.50779e-07	7.96656e-06
ENSSSCG00000004485	CD109	CD109	0.699962	4.65313	3.22897e-06	5.75183e-05
ENSSSCG00000026784	LMNB2	LMNB2	0.70025	4.05849	4.64683e-06	8.00105e-05
ENSSSCG00000007366	MYBL2	MYBL2	0.700745	2.71789	0.00343081	0.0191358
ENSSSCG00000038494	LPIN2	LPIN2	0.70077	4.6942	7.4343e-07	1.57272e-05
ENSSSCG00000031128	PPIC	PPIC	0.70098	6.03638	3.38172e-08	9.68083e-07
ENSSSCG00000040678	TYMS	TYMS	0.701579	2.48477	0.00287958	0.016768
ENSSSCG00000010949	DAPK1	DAPK1	0.701843	4.69186	0.000380556	0.00333
ENSSSCG00000000108	TMEM184B	TMEM184B	0.702064	5.89867	4.03907e-08	1.13129e-06
ENSSSCG00000005284	GNA14	GNA14	0.702427	1.47615	0.00521338	0.0265647
ENSSSCG00000010746	ADAM12	ADAM12	0.703099	6.18221	3.19539e-05	0.000426755
ENSSSCG00000005243	PGM5	PGM5	0.703713	5.00428	1.53451e-07	3.86398e-06
ENSSSCG00000010908	PTPRC	PTPRC	0.70398	5.0993	0.00134418	0.00929669
ENSSSCG00000039487	GPSM1	GPSM1	0.704236	3.59614	9.80057e-05	0.00108534
ENSSSCG00000039222		BASP1	0.704982	1.8755	0.00506542	0.0260049
ENSSSCG00000006877	SNX7	SNX7	0.705745	5.2328	2.68478e-07	6.33023e-06
ENSSSCG00000033321	GAS1	GAS1	0.706531	3.99991	0.000264458	0.00247081
ENSSSCG00000014921	PRSS23	PRSS23	0.707458	6.27959	3.16412e-06	5.67469e-05
ENSSSCG00000013900		PIK3R2	0.707844	4.55108	3.82079e-05	0.000493717
ENSSSCG00000010530	CRTAC1	CRTAC1	0.70867	0.58782	0.0101497	0.0439618
ENSSSCG00000016892	FST	FST	0.708784	3.28476	0.00324079	0.0183442
ENSSSCG00000007567	CHST12	CHST12	0.710765	3.1486	0.000121732	0.00131644
ENSSSCG00000001078	MBOAT1	MBOAT1	0.710933	3.92094	4.32697e-06	7.50162e-05
ENSSSCG00000002389	VASH1	VASH1	0.711366	4.87204	0.000182646	0.00183325
ENSSSCG00000006688	ANKRD35	ANKRD35	0.711955	3.29955	0.000256025	0.00241771
ENSSSCG00000006800	CD53	CD53	0.712055	4.27631	3.03474e-05	0.000407819
ENSSSCG00000012277	TIMP1	TIMP1	0.71287	3.96976	4.54528e-06	7.84863e-05
ENSSSCG00000013901	IFI30	IFI30	0.714999	4.62929	4.47529e-05	0.000558514
ENSSSCG00000015874	ACVR1	ACVR1	0.715045	4.8503	7.33321e-07	1.55387e-05
ENSSSCG00000036612	TNFAIP2	TNFAIP2	0.715403	4.08633	1.51314e-05	0.000220725
ENSSSCG00000013018	CDC42BPG	CDC42BPG	0.715466	1.68799	0.00548607	0.027693
ENSSSCG00000017186	RNF157	RNF157	0.715953	2.92923	0.00105128	0.00756825
ENSSSCG00000011436		AC097637.1	0.716112	0.437927	0.0114736	0.0480743
ENSSSCG00000003651	RHBDL2	RHBDL2	0.717042	2.12476	0.00451337	0.0236865
ENSSSCG00000004586	FAM81A	FAM81A	0.717809	2.66955	0.00257086	0.0154062
ENSSSCG00000013181	SERPING1	SERPING1	0.718472	9.01507	3.2034e-06	5.71413e-05
ENSSSCG00000038992	TUBB6	TUBB6	0.718638	4.09795	6.74815e-06	0.000110632
ENSSSCG00000009378	CKAP2	CKAP2	0.718956	2.39936	0.00473218	0.0246256
ENSSSCG00000007240	HCK	HCK	0.720672	2.26468	0.00622484	0.0304388
ENSSSCG00000003592	SDC3	SDC3	0.721019	5.65385	2.52079e-07	5.96921e-06
ENSSSCG00000001392	TCF19	TCF19	0.721832	1.42347	0.00822495	0.0374902
ENSSSCG00000021326	PCDHGA8	PCDHGA8	0.721957	1.17696	0.0067143	0.0321499
ENSSSCG00000017082	SPARC	SPARC	0.722073	13.123	1.87567e-07	4.63308e-06
ENSSSCG00000029331	PALLD	PALLD	0.725015	5.05478	3.74774e-05	0.000486981
ENSSSCG00000026302		MKI67	0.725114	4.99552	0.00265973	0.0157783
ENSSSCG00000024671	WNT9A	WNT9A	0.726562	2.84948	0.00151835	0.0102552
ENSSSCG00000008606	OSR1	OSR1	0.727099	5.00412	0.0065549	0.0315791
ENSSSCG00000030597	HAPLN3	HAPLN3	0.728787	4.89646	0.00324045	0.0183442
ENSSSCG00000032911	DUSP8	DUSP8	0.730257	1.5965	0.00553039	0.0278517
ENSSSCG00000015565	C1orf21	C1orf21	0.730638	4.43613	2.24891e-06	4.1842e-05
ENSSSCG00000030156	APBB1IP	APBB1IP	0.730982	3.44558	0.000108352	0.00119077
ENSSSCG00000010665	SHTN1	SHTN1	0.731432	1.9679	0.00244194	0.0147701
ENSSSCG00000038149	KCNE4	KCNE4	0.732711	2.86244	0.00913395	0.0404816
ENSSSCG00000035181	RNF24	RNF24	0.732711	2.07851	0.0104031	0.0447306
ENSSSCG00000033674	PRKCB	PRKCB	0.733177	3.03685	0.00186613	0.0120338
ENSSSCG00000001977	STXBP6	STXBP6	0.73353	3.85434	6.48532e-05	0.00076248
ENSSSCG00000014984	MMP27	MMP27	0.73359	4.13816	9.19624e-06	0.000143165
ENSSSCG00000028981		ZNF367	0.733966	2.04766	0.00201917	0.0127917
ENSSSCG00000040763		ZNF177	0.733971	0.322556	0.0111383	0.0470952
ENSSSCG00000033175	SASH1	SASH1	0.736062	6.39754	1.9376e-06	3.64685e-05
ENSSSCG00000025049	CYBRD1	CYBRD1	0.736531	8.41746	9.85232e-07	2.01522e-05
ENSSSCG00000036580	GPR27	GPR27	0.737235	0.662681	0.00704034	0.0332602
ENSSSCG00000011245	ITGA9	ITGA9	0.737264	3.75403	0.000311102	0.00279971
ENSSSCG00000023709	PTPRJ	PTPRJ	0.737362	4.74842	2.87294e-06	5.18169e-05
ENSSSCG00000025134	FAM171B	FAM171B	0.737768	2.90826	0.00024534	0.00234111
ENSSSCG00000034887	HAPLN4	HAPLN4	0.738081	3.09399	0.000187039	0.00186866
ENSSSCG00000000130	CYTH4	CYTH4	0.739397	3.33386	9.5826e-05	0.00106759
ENSSSCG00000002960	RASGRP4	RASGRP4	0.739706	2.70114	0.000578147	0.00466133
ENSSSCG00000007463	PTGIS	PTGIS	0.739819	7.57488	5.00779e-06	8.51128e-05
ENSSSCG00000001878	PTPN9	PTPN9	0.740251	5.17593	1.0495e-09	4.01472e-08
ENSSSCG00000039442	BMP2	BMP2	0.740769	2.64641	0.000783925	0.00596593
ENSSSCG00000025537	PTPN6	PTPN6	0.740951	4.0473	4.67371e-05	0.000577776
ENSSSCG00000027371	PCDHGC4	PCDHGC4	0.741238	7.47168	6.19326e-08	1.66627e-06
ENSSSCG00000015394	KIAA1324L	KIAA1324L	0.741504	3.50381	0.000314988	0.00282683
ENSSSCG00000025924	IGFBP5	IGFBP5	0.741602	9.37829	1.68631e-05	0.000242979
ENSSSCG00000031970	RASSF5	RASSF5	0.742456	2.78741	0.000175463	0.00177905
ENSSSCG00000012397		AL590764.2	0.74447	2.89016	0.00552961	0.0278517
ENSSSCG00000000916	LUM	LUM	0.745041	8.96663	3.32468e-06	5.90609e-05
ENSSSCG00000033623		APOBR	0.746741	3.21919	6.36233e-05	0.000750743
ENSSSCG00000004369	PRDM1	PRDM1	0.747157	1.73941	0.0120063	0.0497119
ENSSSCG00000009584	SEMA4D	SEMA4D	0.74775	2.46016	0.000543891	0.00444996
ENSSSCG00000011624	MCM2	MCM2	0.747763	2.79561	0.000175864	0.00178033
ENSSSCG00000035299	SFRP4	SFRP4	0.747777	6.87679	0.000604262	0.00481908
ENSSSCG00000003236			0.748899	2.16249	0.00100632	0.00733143
ENSSSCG00000015307	CDK14	CDK14	0.750522	5.02227	9.32339e-09	2.95613e-07
ENSSSCG00000006121	PIP4P2	PIP4P2	0.751236	0.755074	0.00871606	0.0392056
ENSSSCG00000026742	BTK	BTK	0.75127	2.46993	0.00121895	0.00857228
ENSSSCG00000008073	OMD	OMD	0.753284	6.17913	2.39465e-06	4.41733e-05
ENSSSCG00000011582	CAND2	CAND2	0.753417	2.73075	0.00044402	0.00376589
ENSSSCG00000034039	SLC11A2	SLC11A2	0.753436	3.71501	1.16023e-06	2.32189e-05
ENSSSCG00000003395	PIK3CD	PIK3CD	0.753984	3.06611	0.000863937	0.00649857
ENSSSCG00000006742	MAB21L3	MAB21L3	0.754891	3.64086	0.000227759	0.00220088
ENSSSCG00000039216	CENPN	CENPN	0.755382	0.815395	0.0109024	0.0462792
ENSSSCG00000032956	C16orf45	C16orf45	0.75566	0.606071	0.00662875	0.0318612
ENSSSCG00000009671	PBK	PBK	0.756248	1.87815	0.00789707	0.0363282
ENSSSCG00000037890	ZNF853	ZNF853	0.756848	1.91741	0.00122267	0.00859383
ENSSSCG00000003861	ORC1	ORC1	0.757269	0.955628	0.00614655	0.030204
ENSSSCG00000009300	WASF3	WASF3	0.757812	2.51171	0.000535422	0.004404
ENSSSCG00000014326	KIF20A	KIF20A	0.758436	2.85521	0.00860404	0.0387825
ENSSSCG00000026248	PAQR4	PAQR4	0.760139	1.09723	0.010088	0.0437676
ENSSSCG00000023894	AKNA	AKNA	0.760236	3.19298	0.000131444	0.00139948
ENSSSCG00000029781	SELENOM	SELENOM	0.761505	5.0602	7.42805e-09	2.39619e-07
ENSSSCG00000012377		KIF4B	0.761848	1.5543	0.00947599	0.0415853
ENSSSCG00000006495	SEMA4A	SEMA4A	0.762676	2.82004	0.000681027	0.00533951
ENSSSCG00000014362	HBEGF	HBEGF	0.763337	2.00209	0.00540238	0.0273344
ENSSSCG00000007557	MICALL2	MICALL2	0.766325	2.33115	0.00599675	0.0296251
ENSSSCG00000030485	ELFN1	ELFN1	0.766484	0.211813	0.0120846	0.0499406
ENSSSCG00000028995	TLE2	TLE2	0.766508	3.08633	0.000554597	0.00451476
ENSSSCG00000004830	ATP10A	ATP10A	0.766766	4.56564	0.000198163	0.00196017
ENSSSCG00000035355	F2R	F2R	0.767759	4.60386	2.62286e-06	4.78386e-05
ENSSSCG00000002009	PCK2	PCK2	0.768254	2.93891	0.00387341	0.0210433
ENSSSCG00000010527	MARVELD1	MARVELD1	0.768444	2.73647	0.000603781	0.00481836
ENSSSCG00000013041	FERMT3	FERMT3	0.769953	3.60412	0.00102604	0.00744902
ENSSSCG00000001905	ARID3B	ARID3B	0.770277	0.778034	0.00542423	0.0274342
ENSSSCG00000028004	RIN2	RIN2	0.771577	5.10406	4.20979e-09	1.42168e-07
ENSSSCG00000013008	CDCA5	CDCA5	0.771805	1.718	0.0101151	0.0438558
ENSSSCG00000030638		CD36	0.774865	3.44599	6.97701e-05	0.000807118
ENSSSCG00000013269	MAPK8IP1	MAPK8IP1	0.77522	3.59021	2.63411e-05	0.000357313
ENSSSCG00000007737	TPST1	TPST1	0.775259	5.10495	1.29828e-07	3.30768e-06
ENSSSCG00000000223	BIN2	BIN2	0.775378	2.42878	0.00498293	0.0256627
ENSSSCG00000015866	FMNL2	FMNL2	0.777081	4.18121	5.43478e-05	0.000661146
ENSSSCG00000006287	SELL	SELL	0.777618	0.831387	0.00757184	0.0351682
ENSSSCG00000008013	IGFALS	IGFALS	0.777946	3.74577	0.00818219	0.0373615
ENSSSCG00000001510	KIFC1	KIFC1	0.77832	2.58466	0.00159841	0.0106408
ENSSSCG00000008841	PDGFRA	AC058822.1	0.780459	5.06525	6.67803e-05	0.000780187
ENSSSCG00000031940	GAS2	GAS2	0.780857	1.41628	0.00316601	0.0180597
ENSSSCG00000037264	RAB31	RAB31	0.780919	5.45548	7.51646e-11	3.65069e-09
ENSSSCG00000035403	RFX2	RFX2	0.780934	3.52872	0.000164922	0.00170009
ENSSSCG00000009565	GAS6	GAS6	0.781676	6.60836	6.29689e-10	2.51256e-08
ENSSSCG00000030378	LIMK1	LIMK1	0.782806	3.22386	3.79591e-05	0.000491761
ENSSSCG00000012971	EFEMP2	EFEMP2	0.783843	5.59311	3.51545e-07	7.97e-06
ENSSSCG00000012528	BEX3	BEX3	0.783915	2.3914	0.000277631	0.00255886
ENSSSCG00000035058	PID1	PID1	0.78395	4.59568	1.1692e-05	0.000177336
ENSSSCG00000006273	MCM4	MCM4	0.785221	3.25279	4.65868e-06	8.00183e-05
ENSSSCG00000038540		OLFML1	0.786194	4.13751	6.52202e-08	1.74381e-06
ENSSSCG00000025686	KMO	KMO	0.786259	2.78781	0.000350615	0.0031121
ENSSSCG00000000907	PLXNC1	PLXNC1	0.787394	3.22662	0.000727322	0.00562427
ENSSSCG00000010404	ALOX5	ALOX5	0.788	2.04195	0.000755094	0.00580442
ENSSSCG00000001068	CAP2	CAP2	0.78869	2.34932	0.00129624	0.00901323
ENSSSCG00000002025	SLC22A17	SLC22A17	0.789343	4.62501	1.96054e-07	4.82433e-06
ENSSSCG00000014039	RGS14	RGS14	0.790149	1.69036	0.001705	0.011235
ENSSSCG00000005751	COL5A1	COL5A1	0.79031	10.4846	3.63967e-07	8.20857e-06
ENSSSCG00000002014	JPH4	JPH4	0.790585	2.08828	0.0052765	0.0268167
ENSSSCG00000008259	LRRTM4	LRRTM4	0.790869	0.434499	0.0117726	0.0489355
ENSSSCG00000035774	ERRFI1	ERRFI1	0.791507	5.23262	3.64911e-05	0.000477514
ENSSSCG00000037105	EVL	EVL	0.79176	4.44429	1.12646e-06	2.2578e-05
ENSSSCG00000006452	CD1D	CD1D	0.794012	1.85079	0.00907251	0.0402781
ENSSSCG00000004782	BUB1B	BUB1B	0.794052	2.19722	0.00633467	0.0308711
ENSSSCG00000034555		CLECL1	0.794798	2.84769	0.00437057	0.0231489
ENSSSCG00000016267	ITM2C	ITM2C	0.794884	6.84349	4.66803e-10	1.92786e-08
ENSSSCG00000017218	CDR2L	CDR2L	0.796541	4.61418	2.29492e-07	5.52144e-06
ENSSSCG00000010683	GRK5	GRK5	0.797146	4.37637	1.23817e-07	3.17325e-06
ENSSSCG00000006743	SLC22A15	SLC22A15	0.797174	1.21753	0.00235188	0.0143189
ENSSSCG00000012656	ELF4	ELF4	0.797508	4.56953	5.96715e-08	1.61549e-06
ENSSSCG00000008903	KIAA1211	KIAA1211	0.797643	2.11804	0.000364018	0.00320692
ENSSSCG00000029866		CCDC112	0.797853	0.612738	0.00415236	0.0222328
ENSSSCG00000022402	GRAMD2B	GRAMD2B	0.798917	3.20478	3.93493e-06	6.89569e-05
ENSSSCG00000032949		APH1B	0.79999	4.5674	4.14132e-08	1.15494e-06
ENSSSCG00000037900	CCND1	CCND1	0.801385	5.15985	8.51685e-07	1.77332e-05
ENSSSCG00000020915	P4HA2	P4HA2	0.801403	5.83403	1.563e-08	4.75797e-07
ENSSSCG00000009012	TMEM154	TMEM154	0.801509	1.09908	0.00962405	0.0421069
ENSSSCG00000040798	HOXC5	HOXC5	0.801729	1.33286	0.00155282	0.0104175
ENSSSCG00000032241	GPNMB	GPNMB	0.801791	5.31961	0.0015683	0.0104922
ENSSSCG00000006350		FCGR2B	0.802766	4.06677	5.16751e-06	8.72121e-05
ENSSSCG00000009642	STC1	STC1	0.803037	4.1165	0.000365724	0.00321539
ENSSSCG00000025488	MCM3	MCM3	0.807183	3.01873	4.58543e-05	0.000570671
ENSSSCG00000032967	CACNB3	CACNB3	0.808495	3.14188	2.96133e-05	0.00039878
ENSSSCG00000036695	IGF2BP3	IGF2BP3	0.808759	1.1213	0.00481549	0.0249889
ENSSSCG00000007185	SIRPB2	SIRPB2	0.810209	1.19414	0.00828323	0.0376637
ENSSSCG00000009037	ZNF827	ZNF827	0.810984	3.42999	1.36795e-06	2.68375e-05
ENSSSCG00000024132	TMEM47	TMEM47	0.813413	6.41789	6.48847e-10	2.55752e-08
ENSSSCG00000007739	GUSB	GUSB	0.814003	5.1316	2.16526e-09	7.79976e-08
ENSSSCG00000014568	ST5	ST5	0.814549	4.52809	1.60282e-06	3.07476e-05
ENSSSCG00000014248	LMNB1	LMNB1	0.815789	3.74451	5.48027e-05	0.000665432
ENSSSCG00000002651	CDT1	CDT1	0.816128	0.300393	0.00602679	0.0297169
ENSSSCG00000032909	CDCA8	CDCA8	0.817728	1.40945	0.0103632	0.0446324
ENSSSCG00000001986	NFATC4	NFATC4	0.817989	4.96923	4.5238e-07	9.97697e-06
ENSSSCG00000000292	ZNF385A	ZNF385A	0.818229	4.17783	2.7903e-06	5.06079e-05
ENSSSCG00000016034	COL3A1	COL3A1	0.818488	14.6951	2.32612e-08	6.88997e-07
ENSSSCG00000033919	DCLK1	DCLK1	0.818868	4.39672	4.14687e-05	0.000526705
ENSSSCG00000001834	MFGE8	MFGE8	0.820255	6.61042	3.21145e-09	1.11353e-07
ENSSSCG00000011867	MYLK	MYLK	0.821512	6.46194	1.29363e-06	2.5534e-05
ENSSSCG00000036352	RAB7B	RAB7B	0.822288	2.034	0.00564001	0.0281957
ENSSSCG00000015999	FKBP7	FKBP7	0.822822	3.48165	3.1404e-05	0.000420275
ENSSSCG00000005743	VAV2	VAV2	0.823307	4.60729	7.85015e-08	2.06345e-06
ENSSSCG00000008289	MTHFD2	MTHFD2	0.823593	3.09159	2.16468e-05	0.00030217
ENSSSCG00000039408	ADCY7	ADCY7	0.823645	4.53379	3.76544e-09	1.2884e-07
ENSSSCG00000022149	RMI2	RMI2	0.823824	0.985237	0.00284034	0.0165842
ENSSSCG00000010459	HTR7	HTR7	0.823863	1.16638	0.00341099	0.0190738
ENSSSCG00000040016			0.824717	2.24034	0.0029632	0.0171625
ENSSSCG00000013351	NAV2	NAV2	0.825121	3.61695	1.33934e-05	0.000198928
ENSSSCG00000017511	PLXDC1	PLXDC1	0.828572	5.08733	0.00096284	0.00708266
ENSSSCG00000025965	SPDL1	SPDL1	0.828841	0.581813	0.00473186	0.0246256
ENSSSCG00000014221	LVRN	LVRN	0.828879	3.97185	0.00949321	0.0416468
ENSSSCG00000011899	CD80	CD80	0.830321	1.27904	0.00100617	0.00733143
ENSSSCG00000007565	TTYH3	TTYH3	0.830676	6.10956	1.24036e-11	6.90341e-10
ENSSSCG00000015085	IL10RA	IL10RA	0.831342	4.89794	5.1349e-06	8.70449e-05
ENSSSCG00000012318	MAGED1	MAGED1	0.834133	6.52519	1.54631e-10	7.01136e-09
ENSSSCG00000013766	IL27RA	IL27RA	0.834752	2.68176	4.07645e-05	0.000520601
ENSSSCG00000015644	IKBKE	IKBKE	0.835292	1.09791	0.0034305	0.0191358
ENSSSCG00000006372	ARHGAP30	ARHGAP30	0.835521	4.10056	0.000470735	0.00395675
ENSSSCG00000009120	ZGRF1	ZGRF1	0.836452	0.304501	0.00568425	0.0283513
ENSSSCG00000004127	PLAGL1	PLAGL1	0.836958	4.46766	2.10679e-07	5.11626e-06
ENSSSCG00000001382	DDR1	DDR1	0.838476	3.29403	2.60963e-05	0.000354735
ENSSSCG00000009593	ROR2	ROR2	0.839267	2.87321	0.00020933	0.00204874
ENSSSCG00000024403	PRRT1	PRRT1	0.840602	1.97645	0.000615143	0.00488798
ENSSSCG00000002292	PLEKHH1	PLEKHH1	0.840739	0.299061	0.0120609	0.0498584
ENSSSCG00000001793	ADAMTSL3	ADAMTSL3	0.84233	6.05328	3.02825e-08	8.74617e-07
ENSSSCG00000029668	IL2RB	IL2RB	0.843155	3.50278	0.00229756	0.0140676
ENSSSCG00000023611		TNXB	0.843876	8.81347	2.34887e-05	0.0003237
ENSSSCG00000023472	FMO3	FMO3	0.844056	1.9859	0.0051011	0.0261307
ENSSSCG00000006737	IGSF3	IGSF3	0.844133	1.40095	0.00262943	0.0156559
ENSSSCG00000009794	MLXIP	MLXIP	0.844212	6.01865	7.28252e-06	0.000117609
ENSSSCG00000026547	SLC45A3	SLC45A3	0.84446	1.33327	0.000881556	0.00660811
ENSSSCG00000016322	ACKR3	ACKR3	0.847105	6.06897	9.7086e-07	1.99526e-05
ENSSSCG00000039056	GAS7	GAS7	0.848759	5.76168	8.40067e-12	4.7572e-10
ENSSSCG00000013010	NAALADL1	NAALADL1	0.850441	0.435932	0.0118799	0.0492673
ENSSSCG00000001595	DAAM2	DAAM2	0.8506	5.0316	2.9612e-11	1.56101e-09
ENSSSCG00000036008	TACR1	TACR1	0.851112	3.28719	0.00661257	0.0318291
ENSSSCG00000036452	LRRC17	LRRC17	0.851617	5.05562	4.65784e-08	1.29342e-06
ENSSSCG00000015328	SGCE	SGCE	0.851981	5.44475	8.70073e-13	5.72746e-11
ENSSSCG00000020749	KCNAB2	KCNAB2	0.852623	1.90998	0.000543666	0.00444996
ENSSSCG00000032434	PLAUR	PLAUR	0.852972	2.50132	6.06535e-05	0.000722272
ENSSSCG00000007727	AUTS2	AUTS2	0.854235	3.84108	4.49981e-06	7.78048e-05
ENSSSCG00000039327	DAPP1	DAPP1	0.855497	0.405713	0.0119066	0.0493465
ENSSSCG00000010214		CDK1	0.855955	1.46573	0.0116315	0.0485657
ENSSSCG00000028461		SIRPB1	0.857001	5.93628	7.73238e-13	5.14223e-11
ENSSSCG00000008973	NAAA	NAAA	0.857701	3.96997	5.80608e-07	1.26543e-05
ENSSSCG00000037803	MARCKS	MARCKS	0.858114	7.60234	8.92808e-12	5.03389e-10
ENSSSCG00000011925	CD200R1	CD200R1	0.858928	2.43984	0.000468833	0.003946
ENSSSCG00000004412	MICAL1	MICAL1	0.859825	3.97041	1.9419e-09	7.05395e-08
ENSSSCG00000005785	PCSK6	PCSK6	0.860798	4.33366	3.09391e-05	0.00041491
ENSSSCG00000010600	CALHM2	CALHM2	0.861228	3.88544	1.26015e-06	2.49489e-05
ENSSSCG00000005680	PRRX2	PRRX2	0.861587	2.60312	0.00107949	0.00773847
ENSSSCG00000000563	LRMP	LRMP	0.862253	2.27126	0.000788706	0.00599528
ENSSSCG00000006379	CD48	CD48	0.86247	2.98326	0.00197874	0.0125662
ENSSSCG00000011610	NUP210	NUP210	0.862859	2.30951	0.00179405	0.0116501
ENSSSCG00000033830	CCDC8	CCDC8	0.862904	4.02128	1.52787e-06	2.95282e-05
ENSSSCG00000003554	SELENON	SELENON	0.863475	5.19221	6.48941e-09	2.11444e-07
ENSSSCG00000035669		AHNAK2	0.863531	5.29413	1.54976e-06	2.99066e-05
ENSSSCG00000016857	DAB2	DAB2	0.866245	7.63085	4.94114e-10	2.02135e-08
ENSSSCG00000011065	MASTL	MASTL	0.86663	0.630518	0.0113627	0.0477638
ENSSSCG00000028108	ASAP3	ASAP3	0.867038	5.55139	3.17132e-09	1.10257e-07
ENSSSCG00000009959	ASPHD2	ASPHD2	0.868729	0.556659	0.00213899	0.0133422
ENSSSCG00000030680	TCF7	TCF7	0.869154	0.984142	0.0049612	0.0256016
ENSSSCG00000008147	FHL2	FHL2	0.86954	0.950078	0.00272379	0.0160409
ENSSSCG00000011755	NCEH1	NCEH1	0.869964	3.67013	8.84353e-09	2.8247e-07
ENSSSCG00000016452	GIMAP8	GIMAP8	0.870014	2.91463	0.00227619	0.0139761
ENSSSCG00000034506	MS4A2	MS4A2	0.872158	4.6581	0.00106265	0.00762195
ENSSSCG00000010772	ADAM8	ADAM8	0.873615	1.23714	0.00211092	0.0132116
ENSSSCG00000023503	PRKCD	PRKCD	0.874058	4.25176	6.09776e-08	1.64741e-06
ENSSSCG00000037466			0.874202	0.579979	0.00201474	0.0127699
ENSSSCG00000010046	GNAZ	GNAZ	0.874457	2.03817	0.000299925	0.00272179
ENSSSCG00000035066	MYOC	MYOC	0.874495	8.65048	0.00026209	0.00245637
ENSSSCG00000009152	SGMS2	SGMS2	0.874619	2.40758	0.000161148	0.00166515
ENSSSCG00000008737	C1QTNF7	C1QTNF7	0.87475	3.69464	2.32521e-07	5.57362e-06
ENSSSCG00000010504	BLNK	BLNK	0.875378	2.45913	0.000150701	0.00157477
ENSSSCG00000014441	CSF1R	CSF1R	0.878019	7.00249	1.3611e-08	4.19257e-07
ENSSSCG00000011443	STAB1	STAB1	0.878191	6.91306	2.15961e-06	4.04124e-05
ENSSSCG00000005250	APBA1	APBA1	0.879937	3.04974	3.19833e-06	5.71294e-05
ENSSSCG00000017164	TIMP2	TIMP2	0.881852	9.55253	1.91098e-06	3.61248e-05
ENSSSCG00000008357	SPRED2	SPRED2	0.88312	4.37717	6.23945e-10	2.49732e-08
ENSSSCG00000001787	IL16	IL16	0.883237	2.6035	6.58298e-05	0.000771166
ENSSSCG00000005055	LGALS3	LGALS3	0.884665	5.20199	1.21842e-06	2.42339e-05
ENSSSCG00000017880	SPNS3	SPNS3	0.887752	-0.141598	0.0072286	0.0339639
ENSSSCG00000032937		SOWAHC	0.888784	1.73669	0.000131407	0.00139948
ENSSSCG00000017008	DOCK2	DOCK2	0.888809	3.73487	5.34965e-06	8.99796e-05
ENSSSCG00000033190		AC004691.2	0.889273	7.2867	1.48551e-08	4.54343e-07
ENSSSCG00000034293	ARL4C	ARL4C	0.890331	3.21379	6.42434e-05	0.000756684
ENSSSCG00000000739	FOXM1	FOXM1	0.890846	1.1878	0.0110689	0.0468323
ENSSSCG00000005975	MTSS1	MTSS1	0.892366	4.81326	4.21661e-10	1.75823e-08
ENSSSCG00000010650	AFAP1L2	AFAP1L2	0.892452	2.66945	9.32194e-06	0.000144948
ENSSSCG00000039488	SPON2	SPON2	0.893074	5.95809	2.31234e-07	5.55305e-06
ENSSSCG00000021562	PLXNA4	PLXNA4	0.893247	3.24373	2.76698e-05	0.000373773
ENSSSCG00000036963	LRRC25	LRRC25	0.893248	2.60475	0.00189839	0.0121907
ENSSSCG00000010654	ATRNL1	ATRNL1	0.893301	1.98333	0.00310105	0.0178176
ENSSSCG00000025097	TMEM61	TMEM61	0.894305	1.95168	0.00403165	0.021721
ENSSSCG00000001572	FGD2	FGD2	0.894741	3.3069	7.24676e-06	0.000117177
ENSSSCG00000010865	EXO1	EXO1	0.89557	-0.244715	0.0104978	0.0450781
ENSSSCG00000010509	PIK3AP1	PIK3AP1	0.897786	4.31886	2.41695e-06	4.45213e-05
ENSSSCG00000013545	TUBB4A	TUBB4A	0.897843	0.0561271	0.0104882	0.0450515
ENSSSCG00000003137	PLEKHA4	PLEKHA4	0.898125	3.11084	8.0222e-06	0.000127334
ENSSSCG00000034329	NAT14	NAT14	0.898337	3.1261	7.40785e-06	0.000119187
ENSSSCG00000008555	CGREF1	CGREF1	0.898345	2.87521	6.05813e-05	0.000722076
ENSSSCG00000012112	ARHGAP6	ARHGAP6	0.898883	4.06585	1.28561e-09	4.84643e-08
ENSSSCG00000009412	LCP1	LCP1	0.899604	5.58279	3.28487e-05	0.000437353
ENSSSCG00000008747	NCAPG	NCAPG	0.900143	1.67963	0.00336812	0.0188836
ENSSSCG00000012536	PLP1	PLP1	0.900285	0.545061	0.00175016	0.0114504
ENSSSCG00000029715	OLFM1	OLFM1	0.903011	3.15727	1.2179e-06	2.42339e-05
ENSSSCG00000006664	MTMR11	MTMR11	0.903017	3.26543	3.84967e-05	0.000496742
ENSSSCG00000013742	NFIX	NFIX	0.9031	8.17943	1.522e-08	4.64407e-07
ENSSSCG00000024818	RCAN3	RCAN3	0.903171	3.24434	3.04286e-07	7.0155e-06
ENSSSCG00000040919	RTN4RL2	RTN4RL2	0.903269	2.76737	4.36823e-05	0.000548907
ENSSSCG00000000137	NCF4	NCF4	0.903989	2.65671	3.35596e-05	0.000445052
ENSSSCG00000026349	ALDH3B2	ALDH3B2	0.905601	0.717803	0.00216686	0.0134513
ENSSSCG00000025308	IL17D	IL17D	0.905901	3.51494	2.5424e-07	6.00544e-06
ENSSSCG00000000683	CDCA3	CDCA3	0.90647	0.761724	0.0062056	0.030376
ENSSSCG00000033112	TSPYL5	TSPYL5	0.906604	1.13899	0.00137805	0.00948546
ENSSSCG00000015584	PROX1	PROX1	0.907074	1.19555	0.00480183	0.024938
ENSSSCG00000013551	C3	C3	0.909883	5.8991	0.000548512	0.00447928
ENSSSCG00000003376	PLEKHG5	PLEKHG5	0.910465	5.39618	6.48245e-10	2.55752e-08
ENSSSCG00000032416	RGS1	RGS1	0.910998	3.52317	0.0095766	0.0419275
ENSSSCG00000005608	ANGPTL2	ANGPTL2	0.911717	8.8096	9.2894e-08	2.42384e-06
ENSSSCG00000023229	ETV5	ETV5	0.912531	3.01269	1.28201e-05	0.000191724
ENSSSCG00000005378	ANKS6	ANKS6	0.913843	1.2502	0.000909828	0.00678083
ENSSSCG00000033509	SAMD11	SAMD11	0.914897	1.7742	0.000682532	0.00534808
ENSSSCG00000034284		LAIR1	0.916435	3.35793	8.15308e-06	0.000129095
ENSSSCG00000023539	MBOAT2	MBOAT2	0.916607	2.70992	0.000192152	0.00191091
ENSSSCG00000012510	ARMCX2	ARMCX2	0.916881	2.82416	2.03339e-05	0.000287871
ENSSSCG00000006391	ATP1A2	ATP1A2	0.918941	2.41888	0.000357477	0.00316003
ENSSSCG00000007719		CLIP2	0.920484	4.76382	2.93104e-10	1.25802e-08
ENSSSCG00000031503	PRRX1	PRRX1	0.920948	6.65153	1.69055e-09	6.21998e-08
ENSSSCG00000001619	FOXP4	FOXP4	0.921428	3.7421	1.41613e-09	5.29231e-08
ENSSSCG00000025777	ESR1	ESR1	0.92177	2.56943	0.00143614	0.00979689
ENSSSCG00000030655	MAMDC2	MAMDC2	0.922395	2.56357	0.000108917	0.00119596
ENSSSCG00000033807	C14orf132	C14orf132	0.923068	2.27901	0.000703036	0.00547566
ENSSSCG00000008089	CKAP2L	CKAP2L	0.923164	1.49383	0.000565296	0.00458459
ENSSSCG00000000435	ARHGEF25	ARHGEF25	0.923838	4.12154	4.68996e-10	1.93077e-08
ENSSSCG00000007145	ADAM33	ADAM33	0.924428	5.50263	4.89533e-07	1.0778e-05
ENSSSCG00000030198			0.926101	3.3444	0.010999	0.0465977
ENSSSCG00000010483	PLCE1	PLCE1	0.926213	2.32819	0.00129751	0.00901329
ENSSSCG00000011208	ZNF385D	ZNF385D	0.926305	2.49865	5.71648e-05	0.000690236
ENSSSCG00000027434	OLFM2	OLFM2	0.92632	2.84182	1.289e-05	0.000192356
ENSSSCG00000039761	MYCL	MYCL	0.926474	0.744612	0.00434238	0.0230127
ENSSSCG00000011207	SGO1	SGO1	0.926555	0.480175	0.00624504	0.0305031
ENSSSCG00000023784	SEMA3C	SEMA3C	0.92695	6.73942	3.97016e-05	0.000510191
ENSSSCG00000029231		LILRB4	0.927994	0.276613	0.00519792	0.0265067
ENSSSCG00000038806	AXL	AXL	0.928461	6.25339	6.11111e-10	2.45352e-08
ENSSSCG00000003882	SLC5A9	SLC5A9	0.928612	-0.188693	0.0059345	0.0293847
ENSSSCG00000013352	E2F8	E2F8	0.929181	0.988982	0.00466001	0.0243281
ENSSSCG00000003253		MYADM	0.92962	7.08928	1.95429e-08	5.86647e-07
ENSSSCG00000017750	EVI2B	EVI2B	0.929667	2.98046	4.02073e-05	0.000515736
ENSSSCG00000002026	EFS	EFS	0.929699	3.78112	2.04543e-08	6.11179e-07
ENSSSCG00000001700	SLC29A1	SLC29A1	0.93041	5.70071	1.97784e-11	1.07316e-09
ENSSSCG00000039426	FSTL1	FSTL1	0.930764	9.91392	1.97351e-10	8.825e-09
ENSSSCG00000028695		TMSB15A	0.930969	-0.0621155	0.00809513	0.03705
ENSSSCG00000001716	RCAN2	RCAN2	0.932138	2.72095	1.16831e-06	2.33446e-05
ENSSSCG00000000295	NCKAP1L	NCKAP1L	0.932172	4.3409	2.19615e-07	5.32331e-06
ENSSSCG00000018019	ARHGAP44	ARHGAP44	0.933645	0.479354	0.00453916	0.0237834
ENSSSCG00000021328	PCSK1N	PCSK1N	0.934	3.36132	8.28683e-05	0.000938871
ENSSSCG00000012319		MAGED4B	0.934372	3.60832	4.25425e-08	1.18389e-06
ENSSSCG00000008557	EMILIN1	EMILIN1	0.934459	5.38367	9.22719e-11	4.36709e-09
ENSSSCG00000016614	PTPRZ1	PTPRZ1	0.934689	0.17113	0.00935689	0.0411777
ENSSSCG00000012619	SEPT6	SEPT6	0.934736	3.58525	5.22849e-09	1.72967e-07
ENSSSCG00000003351	MMP23B	MMP23B	0.934838	4.37667	2.19656e-09	7.87926e-08
ENSSSCG00000005056	DLGAP5	DLGAP5	0.935698	1.91028	0.00265516	0.0157626
ENSSSCG00000016851	OSMR	OSMR	0.936574	5.32318	4.98049e-09	1.65184e-07
ENSSSCG00000015246	ST14	ST14	0.936857	1.07493	0.00845695	0.0382124
ENSSSCG00000015413	FGL2	FGL2	0.936884	7.54815	2.12535e-09	7.67814e-08
ENSSSCG00000038610	INHBB	INHBB	0.937381	3.27977	4.12837e-05	0.000524869
ENSSSCG00000005631	FAM102A	FAM102A	0.937657	4.64052	3.84878e-09	1.31345e-07
ENSSSCG00000010056		GGT2	0.938538	0.348883	0.00173955	0.0114047
ENSSSCG00000006002	NOV	NOV	0.938984	4.80253	0.001627	0.0107867
ENSSSCG00000035895	JDP2	JDP2	0.939322	3.74421	1.82348e-09	6.66108e-08
ENSSSCG00000029635	GRIN3B	GRIN3B	0.939693	-0.133723	0.00904944	0.0402334
ENSSSCG00000005291	TLE1	TLE1	0.940187	4.03425	9.31441e-08	2.42549e-06
ENSSSCG00000035993	C1QTNF2	C1QTNF2	0.940761	3.51629	2.08366e-07	5.0696e-06
ENSSSCG00000023085	STAC	STAC	0.94089	0.984439	0.000423178	0.00362948
ENSSSCG00000003524	C1QA	C1QA	0.941277	6.15474	8.53293e-07	1.77332e-05
ENSSSCG00000015136	UBASH3B	UBASH3B	0.941931	3.61006	7.11457e-08	1.89449e-06
ENSSSCG00000006850	FAM102B	FAM102B	0.942516	4.19881	2.19323e-06	4.08647e-05
ENSSSCG00000039838	RGS10	RGS10	0.943316	2.01625	7.92582e-05	0.000903976
ENSSSCG00000007722	NCF1	NCF1	0.943925	0.972094	0.00418003	0.0223533
ENSSSCG00000031955		PCDH20	0.944224	0.796192	0.00237917	0.0144511
ENSSSCG00000021205	STK26	STK26	0.944337	1.55565	0.000241343	0.00230977
ENSSSCG00000022237	SUSD3	SUSD3	0.94481	0.0824047	0.0101992	0.0441319
ENSSSCG00000023956		NEDD9	0.945125	5.75331	2.07197e-08	6.17684e-07
ENSSSCG00000030337	NYAP1	NYAP1	0.945183	2.41109	0.000524858	0.00432974
ENSSSCG00000004012	THBS2	THBS2	0.945436	8.88189	2.59671e-09	9.22579e-08
ENSSSCG00000022689	GADD45B	GADD45B	0.946346	3.97969	8.58376e-06	0.0001346
ENSSSCG00000021610	CHPF	CHPF	0.946682	6.11505	1.86214e-07	4.60844e-06
ENSSSCG00000011747	CLDN11	AC026316.5	0.947127	2.52461	0.00100474	0.00732815
ENSSSCG00000028711	CASP1	CASP1	0.949169	1.63157	0.00287763	0.0167642
ENSSSCG00000005449	PTPN3	PTPN3	0.949329	2.48419	5.76798e-05	0.000694695
ENSSSCG00000036091	MORC4	MORC4	0.950049	4.71658	1.73681e-11	9.50334e-10
ENSSSCG00000012572	COL4A5	COL4A5	0.950433	5.95186	0.000116337	0.00126566
ENSSSCG00000023569		FBRSL1	0.951348	4.7593	0.000220957	0.00214153
ENSSSCG00000039161	MEIS1	MEIS1	0.951834	2.95553	4.32617e-06	7.50162e-05
ENSSSCG00000016763	GLI3	GLI3	0.953288	4.16414	2.11068e-10	9.37374e-09
ENSSSCG00000004974	LARP6	LARP6	0.953766	4.2057	1.39235e-09	5.21849e-08
ENSSSCG00000032612	MILR1	MILR1	0.955195	1.56783	0.000240576	0.00230413
ENSSSCG00000003539	GRHL3	GRHL3	0.956346	0.331823	0.0102338	0.0442114
ENSSSCG00000035720	HRCT1	HRCT1	0.956919	-0.0178824	0.00650071	0.0314322
ENSSSCG00000003038	GRIK5	GRIK5	0.957454	1.21591	0.00030357	0.00274717
ENSSSCG00000006940	CYR61	CYR61	0.957905	6.57531	0.000365614	0.00321539
ENSSSCG00000037241	RGS2	RGS2	0.958279	3.87171	5.61968e-05	0.00067918
ENSSSCG00000039332	SEC16B	SEC16B	0.959553	2.65396	0.00013119	0.00139908
ENSSSCG00000000950	E2F7	E2F7	0.959565	1.02019	0.0005789	0.00466284
ENSSSCG00000027272	PIK3CG	PIK3CG	0.959585	3.7783	5.27534e-07	1.15364e-05
ENSSSCG00000033465	HIVEP3	HIVEP3	0.960961	1.55778	0.000187797	0.00187479
ENSSSCG00000006453	KIRREL1	KIRREL1	0.961177	4.90987	1.88928e-09	6.88207e-08
ENSSSCG00000013553	VAV1	VAV1	0.96435	3.28631	1.8919e-06	3.58163e-05
ENSSSCG00000012056	CHAF1B	CHAF1B	0.964491	0.656874	0.00054727	0.00447268
ENSSSCG00000014235	SNCAIP	SNCAIP	0.967677	2.35954	1.25289e-05	0.000188267
ENSSSCG00000023215	MAOB	MAOB	0.96891	0.357788	0.00669038	0.0320742
ENSSSCG00000017956	CD68	CD68	0.969822	4.12917	7.22202e-06	0.000116923
ENSSSCG00000035940	SPSB1	SPSB1	0.969943	3.88179	4.16689e-07	9.30055e-06
ENSSSCG00000027941	LSAMP	LSAMP	0.970691	2.33257	0.000238406	0.00228574
ENSSSCG00000023627	LYPD6	LYPD6	0.973774	0.415393	0.00719929	0.0338753
ENSSSCG00000016983	STC2	STC2	0.974933	1.62876	8.2897e-05	0.000938871
ENSSSCG00000016625	CTTNBP2	CTTNBP2	0.976356	2.92717	1.26857e-07	3.24474e-06
ENSSSCG00000038535	ARSB	ARSB	0.976423	4.10078	6.89107e-11	3.37221e-09
ENSSSCG00000024043	ADAMTS2	ADAMTS2	0.9766	8.44679	6.45515e-07	1.39285e-05
ENSSSCG00000011713	P2RY12	P2RY12	0.97706	2.19905	6.38117e-06	0.000105685
ENSSSCG00000017429	P3H4	P3H4	0.977217	4.82546	3.55534e-09	1.22621e-07
ENSSSCG00000000647	OLR1	OLR1	0.978819	1.86281	0.00174722	0.0114409
ENSSSCG00000008041	PKD1	PKD1	0.980529	7.99029	2.06952e-07	5.04465e-06
ENSSSCG00000015399	SEMA3E	SEMA3E	0.980538	1.95114	0.00109429	0.00783585
ENSSSCG00000009357	SMAD9	SMAD9	0.984873	3.697	3.81731e-08	1.07381e-06
ENSSSCG00000033051	POLE	POLE	0.98558	2.0309	0.000249304	0.00237544
ENSSSCG00000004597	AQP9	AQP9	0.987251	1.68913	0.00245321	0.0148244
ENSSSCG00000037426		LILRB4	0.987645	2.54546	0.000107666	0.00118423
ENSSSCG00000021880	MXRA8	MXRA8	0.988221	7.10706	8.33321e-11	3.97298e-09
ENSSSCG00000011599	GRIP2	GRIP2	0.988321	-0.0648894	0.00280986	0.0164433
ENSSSCG00000004458	TPBG	TPBG	0.988441	2.91475	2.27769e-07	5.50039e-06
ENSSSCG00000006105	GEM	GEM	0.988517	6.6511	9.11846e-09	2.89824e-07
ENSSSCG00000034858	RAP1GAP2	RAP1GAP2	0.988545	2.52646	1.03807e-05	0.000159499
ENSSSCG00000003115	MEIS3	MEIS3	0.988946	1.98351	1.07866e-05	0.000164953
ENSSSCG00000003697	NDC80	NDC80	0.990296	0.90473	0.00163613	0.0108362
ENSSSCG00000027826		GIMAP4	0.991322	5.59499	2.24154e-07	5.4232e-06
ENSSSCG00000015616	HSD11B1	HSD11B1	0.991415	4.6802	4.27277e-07	9.48789e-06
ENSSSCG00000025306	PAK3	PAK3	0.992734	2.32701	6.63689e-05	0.00077678
ENSSSCG00000005650	CERCAM	CERCAM	0.993458	5.35022	1.62237e-14	1.38413e-12
ENSSSCG00000006788	ADORA3	ADORA3	0.994894	1.91687	0.0014663	0.00995028
ENSSSCG00000032398	VGLL3	VGLL3	0.995012	3.97629	4.26402e-10	1.7723e-08
ENSSSCG00000009644	ADAM28	ADAM28	0.999586	0.203311	0.00370665	0.0203505
ENSSSCG00000005510	PHF19	PHF19	1.0008	3.78965	6.79042e-09	2.20145e-07
ENSSSCG00000029189	DCHS1	DCHS1	1.00328	5.70679	9.60619e-13	6.29157e-11
ENSSSCG00000004092	MTHFD1L	MTHFD1L	1.00408	2.20622	2.50728e-05	0.000341897
ENSSSCG00000037019	CAMK4	CAMK4	1.00416	-0.107578	0.00951528	0.0417013
ENSSSCG00000011928	CCDC80	CCDC80	1.00549	10.2417	1.42617e-12	9.11062e-11
ENSSSCG00000009141	MCUB	MCUB	1.00603	2.8489	2.39153e-07	5.70098e-06
ENSSSCG00000032795	IL18R1	IL18R1	1.0076	1.65519	0.000304867	0.00275507
ENSSSCG00000008491	QPCT	QPCT	1.0084	3.95083	2.7813e-10	1.21033e-08
ENSSSCG00000038003	ITK	ITK	1.00849	1.30747	0.00724143	0.0340119
ENSSSCG00000013380		NUCB2	1.0087	4.26806	3.5832e-08	1.01678e-06
ENSSSCG00000023376	PARD6G	PARD6G	1.01046	1.93366	4.65373e-05	0.000576405
ENSSSCG00000007314		EPB41L1	1.0114	4.97986	4.02835e-14	3.20488e-12
ENSSSCG00000010204	BICC1	BICC1	1.01182	4.42193	1.55001e-11	8.58999e-10
ENSSSCG00000013517	UHRF1	UHRF1	1.0123	2.60967	0.000122734	0.00132524
ENSSSCG00000023351	PLA2G4A	PLA2G4A	1.01317	3.30489	1.27317e-09	4.81355e-08
ENSSSCG00000012117	TLR7	TLR7	1.01348	-0.151328	0.00350898	0.0194796
ENSSSCG00000004823	LRRK1	LRRK1	1.01388	5.42663	1.37312e-14	1.18711e-12
ENSSSCG00000039074	TNFRSF13C	TNFRSF13C	1.01458	1.9617	7.00916e-05	0.000810113
ENSSSCG00000022675	NCR1	NCR1	1.01569	-0.132029	0.00755105	0.0351101
ENSSSCG00000040847	AP1S3	AP1S3	1.01646	0.450482	0.00189944	0.0121907
ENSSSCG00000015211	PKNOX2	PKNOX2	1.01841	2.72426	1.44962e-06	2.81416e-05
ENSSSCG00000001582	MDGA1	MDGA1	1.01859	0.641013	0.000347492	0.00309073
ENSSSCG00000036418	SLC8A1	SLC8A1	1.01976	3.90897	1.75967e-11	9.58796e-10
ENSSSCG00000025588	FJX1	FJX1	1.01985	2.14844	1.13869e-05	0.000173519
ENSSSCG00000027002	KLHL32	KLHL32	1.02267	1.06532	0.000128957	0.0013798
ENSSSCG00000000681	P3H3	P3H3	1.02316	5.92033	2.20386e-11	1.18588e-09
ENSSSCG00000017379	ETV4	ETV4	1.02495	0.726406	0.00155377	0.0104185
ENSSSCG00000004164	MTFR2	MTFR2	1.02545	0.0146578	0.0103113	0.0444831
ENSSSCG00000035077	INHBA	INHBA	1.02646	1.83434	0.000183091	0.00183629
ENSSSCG00000031741		RRM2	1.02771	3.29757	2.18778e-05	0.000304738
ENSSSCG00000004990	LRFN5	LRFN5	1.02777	1.28112	0.00837092	0.037903
ENSSSCG00000026602	PTGIR	PTGIR	1.0314	1.01228	0.000231987	0.00223507
ENSSSCG00000006578	S100A4	S100A4	1.03176	2.69454	0.000585364	0.00470614
ENSSSCG00000017072	GALNT10	GALNT10	1.03256	5.74417	5.20382e-13	3.55174e-11
ENSSSCG00000034339		CBARP	1.03425	1.85603	0.000114891	0.00125412
ENSSSCG00000003527			1.0348	3.32269	0.00012819	0.00137272
ENSSSCG00000033512	C1QB	C1QB	1.03542	6.46291	8.03603e-07	1.68823e-05
ENSSSCG00000013658	S1PR2	S1PR2	1.03656	3.28014	1.66249e-07	4.14599e-06
ENSSSCG00000037697	MGP	MGP	1.03727	8.95384	3.40848e-10	1.44448e-08
ENSSSCG00000024236	MMP17	MMP17	1.03736	-0.102379	0.00316686	0.0180597
ENSSSCG00000036503	RAB6B	RAB6B	1.03932	0.745123	0.00054189	0.00443919
ENSSSCG00000006087	CPQ	CPQ	1.04099	4.03431	1.00696e-06	2.05318e-05
ENSSSCG00000009486	SLITRK6	SLITRK6	1.04144	4.51517	1.93523e-06	3.64685e-05
ENSSSCG00000002849		SHCBP1	1.04189	1.5422	0.00346976	0.0193198
ENSSSCG00000011293	POMGNT2	POMGNT2	1.04221	3.21767	2.45231e-06	4.49175e-05
ENSSSCG00000015426	RELN	RELN	1.04284	3.0349	1.58217e-05	0.000230017
ENSSSCG00000012643	SH2D1A	SH2D1A	1.04317	0.390258	0.0107058	0.0457439
ENSSSCG00000015774		TENM3	1.0454	4.99256	0.000168909	0.00173018
ENSSSCG00000005949	SLA	SLA	1.05071	1.67001	6.78594e-05	0.000789947
ENSSSCG00000002444	FBLN5	FBLN5	1.05077	6.8008	7.94302e-11	3.82145e-09
ENSSSCG00000011322	CCR1	CCR1	1.05285	2.39237	0.000219228	0.00213115
ENSSSCG00000035736		CCL24	1.05351	4.27313	1.02268e-06	2.07239e-05
ENSSSCG00000034441	MRGPRF	MRGPRF	1.05546	3.45374	1.75814e-08	5.31457e-07
ENSSSCG00000028052	OBSL1	OBSL1	1.05754	4.55309	3.11708e-11	1.63653e-09
ENSSSCG00000033918		CD300A	1.05794	2.50506	0.000280145	0.00257654
ENSSSCG00000017727	TMEM98	TMEM98	1.05972	2.82113	2.0338e-07	4.97629e-06
ENSSSCG00000032652		SLFN13	1.05977	1.45077	0.011701	0.0487279
ENSSSCG00000005641	DNM1	DNM1	1.06079	4.67627	5.7047e-13	3.87323e-11
ENSSSCG00000008434	TTC7A	TTC7A	1.06179	3.64599	5.59488e-08	1.53068e-06
ENSSSCG00000010575	PPRC1	PPRC1	1.0623	3.98126	2.87454e-10	1.24257e-08
ENSSSCG00000030877	FRMPD4	FRMPD4	1.06251	-0.206777	0.0019757	0.0125531
ENSSSCG00000034993	NREP	NREP	1.06328	6.74507	3.48293e-12	2.09105e-10
ENSSSCG00000016974	MAP1B	MAP1B	1.06838	6.13381	9.95713e-08	2.57733e-06
ENSSSCG00000011511	FRMD4B	FRMD4B	1.06858	4.61283	8.18315e-12	4.65435e-10
ENSSSCG00000013119	STX3	STX3	1.06863	1.44984	0.000283918	0.00260754
ENSSSCG00000013072	FADS2	FADS2	1.07178	3.86068	2.84399e-11	1.50534e-09
ENSSSCG00000012018	CHODL	CHODL	1.07564	3.02647	2.63386e-05	0.000357313
ENSSSCG00000024495			1.07748	1.8521	0.000169862	0.00173631
ENSSSCG00000040139	B3GNT9	B3GNT9	1.07848	4.31016	3.29843e-13	2.31211e-11
ENSSSCG00000013101		MS4A4E	1.08004	1.31255	7.19683e-05	0.000829586
ENSSSCG00000002893	CD22	CD22	1.08152	1.85686	5.45706e-05	0.000663235
ENSSSCG00000017471	CDC6	CDC6	1.08165	0.167438	0.000401164	0.00347747
ENSSSCG00000013940	NLRP3	NLRP3	1.08229	1.60404	9.61642e-05	0.00106952
ENSSSCG00000016824	RAI14	RAI14	1.08297	3.74906	2.96622e-09	1.03962e-07
ENSSSCG00000031794	TNFAIP8L3	TNFAIP8L3	1.08397	3.2465	2.34649e-06	4.33466e-05
ENSSSCG00000024015	FADS1	FADS1	1.08422	3.48044	6.46748e-06	0.000106705
ENSSSCG00000031988	MYOCD	MYOCD	1.08446	0.611989	0.000482965	0.00404331
ENSSSCG00000005311		CD72	1.08754	0.148079	0.00510605	0.0261307
ENSSSCG00000000915	DCN	DCN	1.08786	9.83293	3.39281e-09	1.17328e-07
ENSSSCG00000006735	PTGFRN	PTGFRN	1.08821	7.31449	6.45927e-12	3.72284e-10
ENSSSCG00000006413	FCER1A	FCER1A	1.08872	1.04279	0.00078189	0.00596093
ENSSSCG00000012482	SRPX2	SRPX2	1.09014	3.11836	1.28326e-07	3.27586e-06
ENSSSCG00000015662	C4BPA	C4BPA	1.09202	6.22234	1.21723e-12	7.89251e-11
ENSSSCG00000016129	GPR1	GPR1	1.09212	0.54264	0.000113077	0.0012385
ENSSSCG00000013100		MS4A6A	1.09588	2.88387	2.52246e-07	5.96921e-06
ENSSSCG00000024145	PRR11	PRR11	1.09784	1.43192	0.000245764	0.00234343
ENSSSCG00000021222		TPSD1	1.09816	3.46562	3.54959e-07	8.01934e-06
ENSSSCG00000000541	FAR2	FAR2	1.09901	2.1009	5.86848e-07	1.27475e-05
ENSSSCG00000022162	RAB11FIP5	RAB11FIP5	1.10215	4.0865	1.5149e-10	6.89306e-09
ENSSSCG00000032601	RASSF2	RASSF2	1.10237	3.3881	1.20135e-10	5.52452e-09
ENSSSCG00000004058	EZR	EZR	1.10271	5.87938	1.12108e-15	1.14474e-13
ENSSSCG00000010312	PLAU	PLAU	1.10495	4.71469	8.24051e-13	5.45219e-11
ENSSSCG00000007495	CASS4	CASS4	1.10662	0.916937	0.000145756	0.00153174
ENSSSCG00000038706	C1QC	C1QC	1.1069	6.65298	4.01019e-09	1.36494e-07
ENSSSCG00000005472	SLC46A2	SLC46A2	1.10748	1.32778	8.55273e-05	0.00096529
ENSSSCG00000027607	IER3	IER3	1.1087	3.45995	0.000573118	0.00463104
ENSSSCG00000004154	TNFAIP3	TNFAIP3	1.10919	4.60136	2.12558e-09	7.67814e-08
ENSSSCG00000012135	VEGFD	VEGFD	1.10927	3.11477	1.57584e-06	3.02748e-05
ENSSSCG00000023993	CD96	CD96	1.113	-0.170997	0.00582764	0.0289662
ENSSSCG00000006979	MSR1	MSR1	1.11364	2.87435	2.30618e-05	0.000318833
ENSSSCG00000033624	SRGAP3	SRGAP3	1.11494	1.81583	0.00354782	0.0196616
ENSSSCG00000000105	KDELR3	KDELR3	1.11764	5.61183	3.63251e-16	3.95852e-14
ENSSSCG00000006726	SPAG17	SPAG17	1.11764	3.24815	0.000736982	0.00569218
ENSSSCG00000034154	WNK2	WNK2	1.1187	1.31523	4.4915e-06	7.77647e-05
ENSSSCG00000039548	PTGFR	PTGFR	1.1188	4.31835	8.84342e-10	3.42333e-08
ENSSSCG00000034607	OGN	OGN	1.12	8.86698	1.9422e-12	1.22264e-10
ENSSSCG00000034491	PRICKLE1	PRICKLE1	1.12292	4.53671	5.8806e-14	4.62179e-12
ENSSSCG00000004291	NT5E	NT5E	1.1234	2.48703	0.000140099	0.0014819
ENSSSCG00000002829	MMP2	MMP2	1.12396	9.46419	2.89336e-13	2.05033e-11
ENSSSCG00000031788	PTAFR	PTAFR	1.12404	1.14963	0.000132933	0.00141301
ENSSSCG00000013772	ASF1B	ASF1B	1.12413	0.894105	0.000326297	0.00292023
ENSSSCG00000009112	SEC24D	SEC24D	1.12457	5.98615	2.60835e-17	3.28399e-15
ENSSSCG00000024310	F13A1	F13A1	1.12519	4.55679	6.57528e-11	3.22986e-09
ENSSSCG00000005352	FRMPD1	FRMPD1	1.12673	0.219233	0.0112755	0.0474743
ENSSSCG00000014878	PAK1	PAK1	1.12674	4.01426	5.77707e-08	1.57389e-06
ENSSSCG00000007268	E2F1	E2F1	1.12709	0.903403	8.97847e-05	0.00100895
ENSSSCG00000040768	TRHR	TRHR	1.12733	0.00107053	0.00648575	0.031395
ENSSSCG00000010222	ZNF365	ZNF365	1.12793	1.03943	9.57605e-05	0.00106759
ENSSSCG00000010370		ANXA8L1	1.1282	4.17348	0.000335832	0.00299523
ENSSSCG00000025996	MTUS2	MTUS2	1.12916	-0.146106	0.00175207	0.0114506
ENSSSCG00000000164	CRY1	CRY1	1.13144	3.98041	5.56608e-10	2.25566e-08
ENSSSCG00000020967		AC079325.2	1.132	2.44043	0.00446479	0.023512
ENSSSCG00000017923	ALOX15	ALOX15	1.13374	0.905787	6.88285e-05	0.000797648
ENSSSCG00000015513	ASTN1	ASTN1	1.14116	-0.0556677	0.000898593	0.00670867
ENSSSCG00000029539	RAB23	RAB23	1.14233	5.58956	1.56867e-13	1.14284e-11
ENSSSCG00000034723	PYCR1	PYCR1	1.14558	5.13388	2.48437e-11	1.32581e-09
ENSSSCG00000010437	PAPSS2	PAPSS2	1.14567	3.23067	1.90445e-10	8.54563e-09
ENSSSCG00000015825	ADGRA2	ADGRA2	1.14632	6.14923	1.0839e-14	9.69377e-13
ENSSSCG00000015045	NCAM1	NCAM1	1.14729	3.26221	9.658e-06	0.000149814
ENSSSCG00000005027	FRMD6	FRMD6	1.14803	6.91005	2.63095e-11	1.39828e-09
ENSSSCG00000040339	ZFHX2	ZFHX2	1.14871	2.56227	3.15226e-08	9.08412e-07
ENSSSCG00000037376	MXRA7	MXRA7	1.15026	7.66085	2.29189e-05	0.000317535
ENSSSCG00000001906	CYP1A1	CYP1A1	1.15219	1.56609	0.00964809	0.0421978
ENSSSCG00000038062	SAMSN1	SAMSN1	1.15405	1.42716	4.76917e-05	0.000588201
ENSSSCG00000024692	RRBP1	RRBP1	1.15425	7.5986	1.87428e-15	1.84134e-13
ENSSSCG00000027348	WIPF1	WIPF1	1.15434	6.61067	1.55114e-17	2.07374e-15
ENSSSCG00000016616	FAM3C	FAM3C	1.15536	7.04521	9.15391e-14	6.98282e-12
ENSSSCG00000038453	SYNPO	SYNPO	1.15613	5.11774	6.4818e-10	2.55752e-08
ENSSSCG00000004705	MAP1A	MAP1A	1.15652	4.94886	2.17383e-11	1.1746e-09
ENSSSCG00000008601	SDC1	SDC1	1.15683	4.5076	2.25963e-06	4.19812e-05
ENSSSCG00000030325	C1QTNF6	C1QTNF6	1.15734	7.29698	6.65345e-10	2.59886e-08
ENSSSCG00000039860		MAGED4B	1.1577	1.32635	3.44359e-05	0.00045475
ENSSSCG00000028974	UST	UST	1.15791	4.09164	3.44288e-13	2.40039e-11
ENSSSCG00000037425	NFAM1	NFAM1	1.15796	-0.188194	0.00178596	0.0116092
ENSSSCG00000030088		CSF2RA	1.15844	1.87342	6.58104e-06	0.000108338
ENSSSCG00000038618	RFLNB	RFLNB	1.15885	2.96346	6.13644e-07	1.3285e-05
ENSSSCG00000017951	ATP1B2	ATP1B2	1.15959	0.161305	0.000492215	0.00411278
ENSSSCG00000014581	TUB	TUB	1.16121	2.7011	1.62129e-05	0.000234915
ENSSSCG00000013754	CACNA1A	CACNA1A	1.16171	1.33328	6.41791e-06	0.000106158
ENSSSCG00000032996	SLC7A5	SLC7A5	1.16229	1.19106	3.7847e-05	0.0004908
ENSSSCG00000038492	PHETA2	PHETA2	1.16373	3.20237	3.16474e-11	1.65485e-09
ENSSSCG00000015810	HTRA4	HTRA4	1.16377	3.85193	1.01361e-06	2.0635e-05
ENSSSCG00000035170	VSIG4	VSIG4	1.16447	4.09306	1.58411e-09	5.86935e-08
ENSSSCG00000021988	TUSC3	TUSC3	1.16829	3.27271	2.88849e-09	1.01642e-07
ENSSSCG00000015652	IL10	IL10	1.16915	-0.249534	0.000933369	0.00691653
ENSSSCG00000040036			1.16935	0.878442	0.000189201	0.00188445
ENSSSCG00000008510	LTBP1	LTBP1	1.17431	6.90061	5.82403e-12	3.3717e-10
ENSSSCG00000017006	LCP2	LCP2	1.175	3.11654	1.46073e-05	0.000214526
ENSSSCG00000023377	EMP3	EMP3	1.17764	4.66865	2.27205e-15	2.1988e-13
ENSSSCG00000032221	FAM110C	FAM110C	1.18124	-0.00072412	0.000637909	0.00502271
ENSSSCG00000015535	QSOX1	QSOX1	1.1819	5.67215	5.4495e-12	3.16902e-10
ENSSSCG00000000896	NTN4	NTN4	1.1823	4.06138	3.19622e-10	1.3602e-08
ENSSSCG00000001498	BEND6	BEND6	1.18284	2.14397	6.08847e-05	0.000723696
ENSSSCG00000029371	C5AR1	C5AR1	1.18385	3.81319	6.19732e-13	4.16409e-11
ENSSSCG00000022506		COL6A1	1.18392	10.8151	2.80479e-16	3.19057e-14
ENSSSCG00000000848	GLT8D2	GLT8D2	1.1858	5.2168	1.21287e-13	9.09247e-12
ENSSSCG00000004464	TENT5A	TENT5A	1.19081	6.3631	1.37654e-13	1.02005e-11
ENSSSCG00000040037	MTSS1L	MTSS1L	1.19081	5.51662	2.81277e-10	1.21993e-08
ENSSSCG00000025698	SERPINE1	SERPINE1	1.191	3.23062	0.00164033	0.0108529
ENSSSCG00000017571	EME1	EME1	1.19141	0.0520739	0.000848962	0.00639706
ENSSSCG00000006132	MMP16	MMP16	1.19276	2.68439	0.000124412	0.00133779
ENSSSCG00000001710	RUNX2	RUNX2	1.19284	0.50177	0.000419797	0.00360655
ENSSSCG00000033146	CD163	CD163	1.19326	6.26539	3.65e-11	1.88578e-09
ENSSSCG00000015567	FAM129A	FAM129A	1.19403	6.42075	2.0133e-14	1.66296e-12
ENSSSCG00000016338	PER2	PER2	1.19715	4.71323	1.04801e-06	2.11691e-05
ENSSSCG00000028022	COL6A2	COL6A2	1.198	9.25001	3.50332e-15	3.24507e-13
ENSSSCG00000009237	HPSE	HPSE	1.19803	-0.352358	0.00504183	0.0259248
ENSSSCG00000025795	CSF3R	CSF3R	1.19975	1.27569	0.00311726	0.0178791
ENSSSCG00000008265	DOK1	DOK1	1.20014	3.27818	6.53525e-08	1.74381e-06
ENSSSCG00000015522	ANGPTL1	ANGPTL1	1.20107	6.089	7.86047e-08	2.06345e-06
ENSSSCG00000012571			1.20319	2.81329	4.41345e-05	0.000553516
ENSSSCG00000005457		LPAR1	1.20444	5.7521	1.22895e-14	1.07683e-12
ENSSSCG00000040184	LMO7	LMO7	1.20526	3.83079	4.843e-06	8.27457e-05
ENSSSCG00000006230	CLVS1	CLVS1	1.20571	0.593254	0.00237316	0.0144349
ENSSSCG00000039921		AMY2A	1.20577	1.87689	2.78586e-07	6.50938e-06
ENSSSCG00000038094	GPX7	GPX7	1.20669	4.97189	4.04115e-16	4.33104e-14
ENSSSCG00000022247	PROSER2	PROSER2	1.20931	1.16126	0.00116973	0.00829361
ENSSSCG00000008054	NTN3	NTN3	1.21314	0.19235	0.00021812	0.00212197
ENSSSCG00000012679	GPC4	GPC4	1.21777	4.38288	2.76144e-16	3.16906e-14
ENSSSCG00000035392	IGFBP2	IGFBP2	1.21877	3.41439	4.25255e-07	9.45918e-06
ENSSSCG00000029838	FZD2	FZD2	1.21881	1.99722	5.17003e-06	8.72121e-05
ENSSSCG00000016782	OTULINL	OTULINL	1.22105	3.95788	1.21298e-13	9.09247e-12
ENSSSCG00000023653	GLIS2	GLIS2	1.2231	4.66958	7.19099e-14	5.51791e-12
ENSSSCG00000002696	VAT1L	VAT1L	1.22458	2.41096	0.000610567	0.00485757
ENSSSCG00000002032	SLC7A8	SLC7A8	1.2248	1.45883	0.00168242	0.0110974
ENSSSCG00000040397	COLEC12	COLEC12	1.22532	5.13984	1.89015e-17	2.47591e-15
ENSSSCG00000016009	ITGA4	ITGA4	1.22574	3.89486	1.07831e-08	3.38585e-07
ENSSSCG00000012089	ADARB1	ADARB1	1.22619	4.08743	2.19948e-09	7.87926e-08
ENSSSCG00000006550	ATP8B2	ATP8B2	1.22776	5.94409	2.86036e-20	5.5363e-18
ENSSSCG00000014994	PDGFD	PDGFD	1.22825	6.3298	2.1009e-18	3.09597e-16
ENSSSCG00000040648	CCL11	CCL8	1.22866	0.663836	0.000977855	0.00716026
ENSSSCG00000035537	RUNX1	RUNX1	1.23119	3.48009	4.76466e-11	2.37719e-09
ENSSSCG00000035243	RAB27B	RAB27B	1.23159	1.43154	5.97812e-06	9.95177e-05
ENSSSCG00000015733	GLI2	GLI2	1.23317	3.08946	3.46031e-07	7.88634e-06
ENSSSCG00000022309	GPR34	GPR34	1.23413	3.57153	2.42645e-11	1.30026e-09
ENSSSCG00000011860	SLC12A8	SLC12A8	1.23595	-0.297233	0.000295485	0.00269256
ENSSSCG00000004630	SCG3	SCG3	1.23753	2.08528	7.2127e-07	1.53084e-05
ENSSSCG00000011401	LSMEM2	LSMEM2	1.2387	0.319401	0.000675288	0.00530093
ENSSSCG00000000433	B4GALNT1	B4GALNT1	1.2402	3.97529	1.06242e-11	5.93854e-10
ENSSSCG00000006935	CLCA2	CLCA2	1.24145	0.517548	0.000843781	0.00636172
ENSSSCG00000001004	SLC22A23	SLC22A23	1.24183	0.669029	0.000148306	0.0015535
ENSSSCG00000012595	LRCH2	LRCH2	1.245	-0.11851	0.000442389	0.00375452
ENSSSCG00000034500	MSX2	MSX2	1.24548	0.504629	0.00012093	0.00130903
ENSSSCG00000009217	PKD2	PKD2	1.24559	6.7422	3.45691e-16	3.79909e-14
ENSSSCG00000032734	VOPP1	VOPP1	1.24661	3.37347	1.03775e-10	4.84085e-09
ENSSSCG00000011723	MME	MME	1.25237	5.2078	4.96538e-06	8.4725e-05
ENSSSCG00000024344	CCR5	CCR5	1.25631	3.73267	3.02581e-07	6.99443e-06
ENSSSCG00000007423	UBE2C	UBE2C	1.25867	1.87965	0.000252664	0.00239865
ENSSSCG00000034259	PMEPA1	PMEPA1	1.26262	7.3551	4.11212e-09	1.39232e-07
ENSSSCG00000017052	ADAM19	ADAM19	1.26358	5.03824	3.28385e-12	1.9807e-10
ENSSSCG00000012490	TMEM35A	TMEM35A	1.26369	0.0722424	0.000197431	0.00195441
ENSSSCG00000035794			1.26535	1.49904	3.00838e-05	0.000404696
ENSSSCG00000006887	CNN3	CNN3	1.27241	6.39883	5.32581e-16	5.57807e-14
ENSSSCG00000022492	AMPD3	AMPD3	1.27261	1.97887	6.70488e-07	1.44194e-05
ENSSSCG00000006911	TGFBR3	TGFBR3	1.27838	7.00149	7.13736e-19	1.11515e-16
ENSSSCG00000035189		TMEM37	1.2787	3.24359	3.19912e-10	1.3602e-08
ENSSSCG00000016174	FN1	FN1	1.27951	9.80667	6.4823e-09	2.11444e-07
ENSSSCG00000017300	MRC2	MRC2	1.28129	8.14576	2.07648e-12	1.29461e-10
ENSSSCG00000031346	CMKLR1	CMKLR1	1.28288	3.7499	1.797e-12	1.13676e-10
ENSSSCG00000008340	ANTXR1	ANTXR1	1.28409	7.78614	3.7225e-13	2.58146e-11
ENSSSCG00000036820			1.28557	4.18372	1.10682e-08	3.4503e-07
ENSSSCG00000032674	TCEA3	TCEA3	1.28656	2.50751	2.47835e-07	5.8863e-06
ENSSSCG00000007574	SDK1	SDK1	1.28874	4.75506	7.46543e-08	1.97173e-06
ENSSSCG00000013248	LRP4	LRP4	1.29367	2.22119	1.364e-07	3.46831e-06
ENSSSCG00000017896	SCIMP	SCIMP	1.29472	1.46627	3.62724e-06	6.39974e-05
ENSSSCG00000008618	MYCN	MYCN	1.29482	-0.0864893	0.00116575	0.00826997
ENSSSCG00000035027	ZDHHC14	ZDHHC14	1.29653	2.66205	3.20261e-08	9.20873e-07
ENSSSCG00000020717	FAM160A1	FAM160A1	1.2996	1.54632	0.00766601	0.0354792
ENSSSCG00000021084	S100A6	S100A6	1.30036	5.73883	1.27024e-09	4.81355e-08
ENSSSCG00000012002	ROBO2	ROBO2	1.30175	2.1036	8.75493e-05	0.000986394
ENSSSCG00000004856	NFATC1	NFATC1	1.30199	5.75009	4.23222e-11	2.15229e-09
ENSSSCG00000032401			1.3052	0.761476	0.000165364	0.00170329
ENSSSCG00000022815	PYGB	PYGB	1.3075	1.83576	1.25777e-06	2.49399e-05
ENSSSCG00000037450	SSC5D	SSC5D	1.31015	6.5913	8.85051e-17	1.07265e-14
ENSSSCG00000008854	CPE	CPE	1.31358	5.88117	2.27679e-12	1.40597e-10
ENSSSCG00000003715	ZNF521	ZNF521	1.31652	3.30373	1.43441e-07	3.62601e-06
ENSSSCG00000012050	RCAN1	RCAN1	1.31901	5.39153	5.27111e-09	1.73933e-07
ENSSSCG00000001076	RNF144B	RNF144B	1.32437	3.45119	4.49604e-12	2.66231e-10
ENSSSCG00000017818	SERPINF1	SERPINF1	1.32472	8.69759	1.44162e-18	2.14885e-16
ENSSSCG00000037106	C2orf40	C2orf40	1.32613	1.7864	2.63492e-06	4.79912e-05
ENSSSCG00000015120	USP2	USP2	1.32914	1.56163	0.00045285	0.00382827
ENSSSCG00000036331		AMY2A	1.3303	0.333733	0.00386623	0.0210219
ENSSSCG00000000951			1.33364	2.65928	6.37948e-10	2.5377e-08
ENSSSCG00000035038	CGNL1	CGNL1	1.33387	4.12585	2.32712e-08	6.88997e-07
ENSSSCG00000005249	FAM189A2	FAM189A2	1.33501	1.0455	5.4022e-05	0.0006578
ENSSSCG00000035525			1.33563	1.35343	7.19927e-06	0.000116846
ENSSSCG00000006172	PI15	PI15	1.33753	4.28649	7.82439e-07	1.64986e-05
ENSSSCG00000038644	HOXC8	HOXC8	1.33957	3.55185	1.28462e-14	1.11805e-12
ENSSSCG00000037494	SPTBN4	SPTBN4	1.34012	0.381828	0.00075863	0.00581783
ENSSSCG00000016733	NACAD	NACAD	1.34283	-0.115903	0.000228552	0.0022069
ENSSSCG00000007171	EBF4	EBF4	1.34613	2.33435	1.73015e-07	4.30644e-06
ENSSSCG00000032423	SPOCK1	SPOCK1	1.34631	3.49014	7.61238e-09	2.4435e-07
ENSSSCG00000032843	AHRR	AHRR	1.34646	2.07019	0.00197979	0.0125668
ENSSSCG00000015619	CAMK1G	CAMK1G	1.35021	0.0613504	0.000590396	0.00473235
ENSSSCG00000031640			1.35072	8.01834	1.00374e-16	1.19417e-14
ENSSSCG00000012724	SLITRK2	SLITRK2	1.35327	-0.205725	0.00012368	0.00133213
ENSSSCG00000013931	GMIP	GMIP	1.35458	1.54379	0.000114336	0.00125018
ENSSSCG00000006187	MSC	MSC	1.35856	0.720055	2.31094e-06	4.27614e-05
ENSSSCG00000022370	TNFSF9	TNFSF9	1.35973	3.22827	0.00026661	0.00248198
ENSSSCG00000024311	CCR2	CCR2	1.36133	3.05136	6.31401e-08	1.69524e-06
ENSSSCG00000004644	HDC	HDC	1.36895	0.566661	9.38029e-05	0.00104956
ENSSSCG00000024823	RCN3	RCN3	1.37159	6.38708	2.32907e-15	2.23729e-13
ENSSSCG00000004332	BACH2	BACH2	1.37239	1.20244	7.63032e-05	0.000874117
ENSSSCG00000032849	MLPH	MLPH	1.37323	2.09465	0.000232906	0.00224151
ENSSSCG00000023868			1.3744	3.3381	3.74714e-13	2.58473e-11
ENSSSCG00000040057	EOMES	EOMES	1.3762	-0.604766	0.00404235	0.0217605
ENSSSCG00000000682	GNB3	GNB3	1.37746	1.12414	0.000167753	0.00172243
ENSSSCG00000008898		HOPX	1.37751	3.74496	2.69764e-09	9.5582e-08
ENSSSCG00000009228	MAPK10	MAPK10	1.38083	2.00305	1.29163e-08	3.98807e-07
ENSSSCG00000025085	NEGR1	NEGR1	1.38389	3.06683	7.98215e-05	0.000908801
ENSSSCG00000011186	COL6A5	COL6A5	1.389	1.1134	0.00407542	0.0218931
ENSSSCG00000029281		PCDHAC2	1.39085	2.25449	1.96921e-07	4.8365e-06
ENSSSCG00000037701	GPR182	GPR182	1.39648	-0.338609	3.91539e-05	0.000504218
ENSSSCG00000014259	ADAMTS19	ADAMTS19	1.39651	1.03312	1.8858e-05	0.000269328
ENSSSCG00000010348	CDHR1	CDHR1	1.39731	1.85408	1.42224e-06	2.76958e-05
ENSSSCG00000017422	FKBP10	FKBP10	1.39829	6.16119	6.31829e-20	1.17051e-17
ENSSSCG00000027665		SIRPB1	1.3984	1.02927	1.6572e-05	0.00023905
ENSSSCG00000007073	ISM1	ISM1	1.40056	1.20061	6.78818e-06	0.000111008
ENSSSCG00000006475	IQGAP3	IQGAP3	1.4024	3.12071	1.26335e-08	3.91941e-07
ENSSSCG00000025672		RAVER2	1.41322	2.76877	3.13829e-07	7.21583e-06
ENSSSCG00000012527	TCEAL9	TCEAL9	1.41341	1.91584	1.20481e-07	3.1e-06
ENSSSCG00000034609	RNF112	RNF112	1.41548	0.335556	5.16927e-06	8.72121e-05
ENSSSCG00000011872	SEMA5B	SEMA5B	1.41706	0.609869	1.3713e-05	0.000202771
ENSSSCG00000000601	PTPRO	PTPRO	1.4214	1.15961	7.34783e-06	0.000118398
ENSSSCG00000013078	MYRF	MYRF	1.42266	0.362843	4.42556e-05	0.0005545
ENSSSCG00000016687		AC004593.3	1.42287	1.43397	1.14511e-05	0.000174293
ENSSSCG00000028203			1.42364	1.31048	0.00020226	0.00199007
ENSSSCG00000006238	CYP7A1	CYP7A1	1.42805	0.90196	6.26937e-05	0.000741124
ENSSSCG00000004928	CILP	CILP	1.42903	6.99387	2.83433e-14	2.31167e-12
ENSSSCG00000009002	TLR2	TLR2	1.43046	3.05516	9.11364e-10	3.51743e-08
ENSSSCG00000015212	FEZ1	FEZ1	1.43275	0.495993	4.85972e-05	0.000597506
ENSSSCG00000011110	CCDC3	CCDC3	1.44246	6.43476	1.9994e-10	8.91003e-09
ENSSSCG00000012915	CLCF1	CLCF1	1.44363	0.814824	2.69594e-06	4.90337e-05
ENSSSCG00000015756	XKR5	XKR5	1.44515	-0.421204	0.000173276	0.00176377
ENSSSCG00000012229	GP91-PHOX	CYBB	1.44605	2.85978	2.28834e-07	5.51584e-06
ENSSSCG00000011806	MASP1	MASP1	1.44659	1.97705	6.73725e-07	1.44549e-05
ENSSSCG00000037137		GPR31	1.45139	0.892701	0.000258249	0.00243562
ENSSSCG00000022504	CDON	CDON	1.45149	4.90137	2.17271e-08	6.46231e-07
ENSSSCG00000006651	ADAMTSL4	ADAMTSL4	1.45321	5.27691	1.27374e-08	3.94221e-07
ENSSSCG00000022794	HHIPL1	HHIPL1	1.45457	2.24405	3.821e-07	8.57279e-06
ENSSSCG00000014007	FLT4	FLT4	1.45959	3.2231	1.14028e-09	4.34916e-08
ENSSSCG00000002847	GPT2	GPT2	1.45962	0.217598	6.8036e-06	0.00011112
ENSSSCG00000036246		CYBB	1.46263	0.0819564	0.000205087	0.0020133
ENSSSCG00000008101	FBLN7	FBLN7	1.46421	4.29059	4.64862e-12	2.74015e-10
ENSSSCG00000010840	RGS7	RGS7	1.46748	1.51454	4.73066e-08	1.31084e-06
ENSSSCG00000032330	THY1	THY1	1.47012	8.60505	4.19587e-18	5.91435e-16
ENSSSCG00000009361	POSTN	POSTN	1.47048	10.4408	1.89475e-14	1.57507e-12
ENSSSCG00000022230	CD9	CD9	1.47069	6.51525	4.51492e-10	1.87059e-08
ENSSSCG00000027725	CACNA1C	CACNA1C	1.47238	3.5091	6.73322e-13	4.50084e-11
ENSSSCG00000013297	CD44	CD44	1.4725	5.42697	2.67294e-12	1.64278e-10
ENSSSCG00000013318		AL035078.4	1.47264	7.73263	2.17739e-21	5.1339e-19
ENSSSCG00000013989	GJC2	GJC2	1.47322	1.50252	2.74933e-05	0.000371776
ENSSSCG00000032474	CXCL10	CXCL10	1.47672	4.337	0.0033859	0.0189587
ENSSSCG00000000010	FBLN1	FBLN1	1.47921	7.71463	5.74042e-10	2.31186e-08
ENSSSCG00000021651	SCN2B	SCN2B	1.48034	1.13188	0.000305657	0.00276028
ENSSSCG00000015380	CDCA7L	CDCA7L	1.48101	4.13826	4.95604e-18	6.83723e-16
ENSSSCG00000023716	TNFAIP6	TNFAIP6	1.48206	4.40467	1.14222e-14	1.00764e-12
ENSSSCG00000026146	GALNT5	GALNT5	1.48319	3.30639	2.12199e-10	9.39179e-09
ENSSSCG00000015119	MFRP	MFRP	1.4832	3.83056	1.6353e-14	1.38605e-12
ENSSSCG00000001660	PTK7	PTK7	1.49359	2.31756	2.72088e-09	9.61428e-08
ENSSSCG00000031118	PREX1	PREX1	1.49933	4.28845	5.41536e-12	3.16335e-10
ENSSSCG00000010199	RET	RET	1.49994	1.49084	4.25229e-06	7.41178e-05
ENSSSCG00000001914	LOXL1	LOXL1	1.50443	4.46831	9.92568e-10	3.81947e-08
ENSSSCG00000016184		CXCR1	1.50611	-0.426673	0.00023848	0.00228574
ENSSSCG00000029456	SLC7A1	SLC7A1	1.50764	3.55121	1.14578e-15	1.16082e-13
ENSSSCG00000038135		SH2D4A	1.50953	-0.380211	0.000631449	0.00499611
ENSSSCG00000025582	PXDC1	PXDC1	1.51009	3.10374	2.28191e-10	9.99721e-09
ENSSSCG00000025981	SLC38A5	SLC38A5	1.51012	2.72327	7.00456e-14	5.40685e-12
ENSSSCG00000026130	EPHA3	EPHA3	1.51233	4.18634	3.61814e-09	1.24456e-07
ENSSSCG00000025160	DPF1	DPF1	1.51329	1.1734	2.0411e-05	0.000288648
ENSSSCG00000012551	RNF128	RNF128	1.51391	1.80411	6.74368e-07	1.44549e-05
ENSSSCG00000033998		AP000781.2	1.5175	3.91064	1.6214e-20	3.33752e-18
ENSSSCG00000022649	SLC7A11	SLC7A11	1.51853	0.155221	1.34163e-06	2.64412e-05
ENSSSCG00000039271	ST8SIA2	ST8SIA2	1.52114	0.177461	1.21457e-05	0.000183572
ENSSSCG00000035069	CHSY3	CHSY3	1.52396	2.48792	4.95956e-07	1.08825e-05
ENSSSCG00000009646	ADAM7	ADAM7	1.52653	1.73439	0.00311615	0.0178791
ENSSSCG00000029392	HUNK	HUNK	1.52777	0.855165	1.43751e-05	0.000211837
ENSSSCG00000040931	SLC17A9	SLC17A9	1.53251	3.13329	2.14368e-12	1.3301e-10
ENSSSCG00000000206	FAIM2	FAIM2	1.5354	0.109384	0.00074121	0.00572144
ENSSSCG00000008749	SLIT2	SLIT2	1.54115	4.46147	3.72845e-16	4.02922e-14
ENSSSCG00000029855	LHFPL6	LHFPL6	1.54383	6.73968	7.3381e-21	1.61289e-18
ENSSSCG00000005071	ARMH4	ARMH4	1.54407	2.23867	7.9859e-11	3.82145e-09
ENSSSCG00000009745	ADGRD1	ADGRD1	1.55187	5.04324	1.78889e-08	5.39497e-07
ENSSSCG00000007648	GAL3ST4	GAL3ST4	1.56071	2.11084	1.08239e-10	5.013e-09
ENSSSCG00000027331	COL6A3	COL6A3	1.56091	11.2385	2.03806e-20	4.12962e-18
ENSSSCG00000006025	PKHD1L1	PKHD1L1	1.56439	0.984472	1.11492e-06	2.23812e-05
ENSSSCG00000029886	LYVE1	LYVE1	1.57382	4.11154	6.94064e-09	2.24454e-07
ENSSSCG00000037762	TBX1	TBX1	1.57395	2.17683	5.10195e-08	1.40771e-06
ENSSSCG00000005609	GARNL3	GARNL3	1.57496	-0.00886907	7.51191e-06	0.000120413
ENSSSCG00000011038	MRC1	MRC1	1.57908	5.69313	1.06432e-19	1.9409e-17
ENSSSCG00000011959	ABI3BP	ABI3BP	1.58129	7.77811	2.407e-15	2.27839e-13
ENSSSCG00000013144			1.58734	4.6788	1.01462e-10	4.75004e-09
ENSSSCG00000017638	TSPOAP1	TSPOAP1	1.58986	1.19428	5.86848e-07	1.27475e-05
ENSSSCG00000011400	SEMA3B	SEMA3B	1.59286	6.14927	1.05523e-10	4.90473e-09
ENSSSCG00000012985	LTBP3	LTBP3	1.59606	7.44169	8.61721e-22	2.149e-19
ENSSSCG00000037351			1.60008	-0.292337	3.40578e-06	6.04187e-05
ENSSSCG00000033100		AMY2A	1.60362	0.524808	2.81664e-06	5.10142e-05
ENSSSCG00000007358	EMILIN3	EMILIN3	1.60554	3.21331	5.34621e-08	1.46574e-06
ENSSSCG00000016997	FGF18	FGF18	1.60606	3.12828	3.00555e-06	5.39834e-05
ENSSSCG00000027970		PRRT2	1.60767	0.995914	6.05411e-05	0.000722076
ENSSSCG00000020864	VDR	VDR	1.61613	0.296449	2.05109e-05	0.000289744
ENSSSCG00000012266	SLC9A7	SLC9A7	1.61658	1.8957	4.7535e-09	1.58466e-07
ENSSSCG00000016716	GSDME	GSDME	1.61708	0.337994	4.17633e-07	9.3056e-06
ENSSSCG00000038993	HOXC4	HOXC4	1.62017	2.61783	3.523e-10	1.48332e-08
ENSSSCG00000036264		KNL1	1.62145	0.219818	1.72338e-05	0.000248044
ENSSSCG00000025561	VASN	VASN	1.62339	4.95361	5.02028e-10	2.04726e-08
ENSSSCG00000002443	TC2N	TC2N	1.63054	1.31418	5.03366e-08	1.39182e-06
ENSSSCG00000028536	LHFPL2	LHFPL2	1.63427	5.1125	1.81164e-22	4.69867e-20
ENSSSCG00000036842			1.63512	3.04374	5.4838e-09	1.80035e-07
ENSSSCG00000017084	FAT2	FAT2	1.6381	0.0208908	0.0109731	0.0465184
ENSSSCG00000000856	PAH	PAH	1.63833	1.34839	0.000386508	0.00336757
ENSSSCG00000005997	COL14A1	COL14A1	1.63919	9.41676	1.06539e-17	1.43916e-15
ENSSSCG00000004509	LIPG	LIPG	1.63977	3.341	2.03555e-06	3.82012e-05
ENSSSCG00000015302	STEAP2	STEAP2	1.64192	1.52289	1.33149e-05	0.000198241
ENSSSCG00000000515	TRHDE	TRHDE	1.64539	0.693748	9.50899e-07	1.95734e-05
ENSSSCG00000013263	CREB3L1	CREB3L1	1.64641	6.3684	3.6121e-28	2.34208e-25
ENSSSCG00000009526	ITGBL1	ITGBL1	1.65166	7.32804	3.62197e-27	1.87879e-24
ENSSSCG00000011294	FAM198A	FAM198A	1.65204	4.05299	4.5461e-25	1.73393e-22
ENSSSCG00000000136	CSF2RB	CSF2RB	1.65627	4.34278	2.93938e-10	1.25802e-08
ENSSSCG00000022129	ARSE	ARSE	1.65734	-0.0629678	0.00157694	0.0105303
ENSSSCG00000026842	CDH18	CDH18	1.65989	1.35117	0.000230708	0.00222606
ENSSSCG00000003604	ADGRB2	ADGRB2	1.66154	2.1064	6.58542e-10	2.58787e-08
ENSSSCG00000030565	GRIA4	GRIA4	1.66267	1.01313	1.7086e-08	5.17689e-07
ENSSSCG00000032151	CPZ	CPZ	1.6674	6.49115	3.25767e-16	3.61072e-14
ENSSSCG00000024299	SCN3B	SCN3B	1.67496	2.75618	7.83543e-11	3.79141e-09
ENSSSCG00000008769		CD68	1.67505	0.805973	0.00395458	0.0213679
ENSSSCG00000017012			1.67983	6.35691	6.82477e-16	7.08029e-14
ENSSSCG00000007872	XYLT1	XYLT1	1.68648	2.71162	4.39038e-13	3.0124e-11
ENSSSCG00000003811	ROR1	ROR1	1.68692	1.49681	4.80823e-10	1.9732e-08
ENSSSCG00000000171	CKAP4	CKAP4	1.69259	4.26973	2.27157e-17	2.88802e-15
ENSSSCG00000039658		FAM107B	1.69516	4.04073	8.83306e-16	9.09105e-14
ENSSSCG00000025993	SGPP2	SGPP2	1.69634	0.221961	7.71637e-06	0.000123082
ENSSSCG00000036801	C6orf132	C6orf132	1.70282	1.1095	2.13284e-05	0.00029927
ENSSSCG00000016873	NIM1K	NIM1K	1.70581	-0.178242	3.42722e-06	6.07162e-05
ENSSSCG00000035101	KLF5	KLF5	1.71541	3.07054	5.02608e-14	3.97428e-12
ENSSSCG00000023909	THPO	THPO	1.72602	0.408948	1.3447e-06	2.64614e-05
ENSSSCG00000006345	OLFML2B	OLFML2B	1.7273	5.41322	3.19151e-19	5.375e-17
ENSSSCG00000011111	CAMK1D	CAMK1D	1.73045	1.703	7.0941e-07	1.5131e-05
ENSSSCG00000000062	CSDC2	CSDC2	1.73439	2.47165	3.45759e-08	9.8357e-07
ENSSSCG00000016522	PTN	PTN	1.74707	4.39762	7.56692e-05	0.000868388
ENSSSCG00000026516	EPHB3	EPHB3	1.74805	3.99283	7.47846e-15	6.82963e-13
ENSSSCG00000007146	SIGLEC1	SIGLEC1	1.74977	3.34051	7.23017e-12	4.14871e-10
ENSSSCG00000002795	CDH11	CDH11	1.75226	5.77107	2.04583e-23	6.02961e-21
ENSSSCG00000027872	MYBL1	MYBL1	1.77116	1.61774	1.21275e-06	2.41952e-05
ENSSSCG00000002464	PRIMA1	PRIMA1	1.77313	3.82182	7.45791e-11	3.63587e-09
ENSSSCG00000032094	DKK2	DKK2	1.77512	5.47575	1.38318e-23	4.21465e-21
ENSSSCG00000036549	DPYSL3	DPYSL3	1.77848	6.78421	9.88029e-12	5.54665e-10
ENSSSCG00000009645	ADAMDEC1	ADAMDEC1	1.78159	1.51768	0.000277174	0.00255647
ENSSSCG00000024958	GPR173	GPR173	1.78198	3.10459	4.09035e-19	6.63046e-17
ENSSSCG00000034765		PIEZO2	1.78323	3.14035	2.7303e-08	7.92093e-07
ENSSSCG00000010703		HTRA1	1.78649	7.61608	9.68301e-35	1.14154e-31
ENSSSCG00000031023		CD24	1.79227	1.86591	3.44694e-07	7.8697e-06
ENSSSCG00000007477	NFATC2	NFATC2	1.79434	5.40364	2.21395e-09	7.90924e-08
ENSSSCG00000028674	CR2	CR2	1.80561	0.0697728	0.000185623	0.00185737
ENSSSCG00000031905	KCNS3	KCNS3	1.8105	0.186658	3.62144e-08	1.02316e-06
ENSSSCG00000001867	PSTPIP1	PSTPIP1	1.81313	2.35768	1.26496e-12	8.1612e-11
ENSSSCG00000037430	COL6A6	COL6A6	1.82049	6.29166	1.039e-20	2.20881e-18
ENSSSCG00000015342	COL28A1	COL28A1	1.82623	2.94532	0.000170463	0.00173923
ENSSSCG00000008835	RASL11B	RASL11B	1.82648	1.66661	1.10252e-07	2.8481e-06
ENSSSCG00000037520	ZNF275	ZNF275	1.83183	3.56244	3.26411e-19	5.42679e-17
ENSSSCG00000028338	PAMR1	PAMR1	1.83605	4.2939	5.76902e-13	3.89649e-11
ENSSSCG00000011646	KY	KY	1.83667	2.24501	2.27712e-05	0.000315825
ENSSSCG00000027130	TNFRSF12A	TNFRSF12A	1.83739	2.74737	6.60576e-10	2.58802e-08
ENSSSCG00000002669	CRISPLD2	CRISPLD2	1.84566	7.01592	2.80177e-15	2.61391e-13
ENSSSCG00000013303	ABTB2	ABTB2	1.84579	2.25604	1.03943e-08	3.27169e-07
ENSSSCG00000000660	A2M	A2M	1.8534	3.93901	5.70456e-08	1.5574e-06
ENSSSCG00000015885	PLA2R1	PLA2R1	1.85916	2.91935	1.1238e-18	1.69459e-16
ENSSSCG00000036007	MFAP4	MFAP4	1.85963	8.16676	4.73758e-25	1.75534e-22
ENSSSCG00000031311		AMY2A	1.86318	1.10451	8.96608e-11	4.25905e-09
ENSSSCG00000012730	AFF2	AFF2	1.86901	-0.00787399	1.0575e-05	0.000161908
ENSSSCG00000006173	GDAP1	GDAP1	1.87021	-0.504096	2.42862e-06	4.46729e-05
ENSSSCG00000016838	RANBP3L	RANBP3L	1.87769	-0.508996	1.84138e-06	3.49108e-05
ENSSSCG00000025188	LEPR	LEPR	1.88301	1.33228	0.000385948	0.00336582
ENSSSCG00000015396	SEMA3D	SEMA3D	1.89379	4.37548	2.80012e-12	1.71283e-10
ENSSSCG00000003603	COL16A1	COL16A1	1.8961	7.55865	6.52093e-24	2.11409e-21
ENSSSCG00000016887	ITGA2	ITGA2	1.89862	2.51231	9.78342e-11	4.59679e-09
ENSSSCG00000023408	SAMD4A	SAMD4A	1.91785	5.91878	3.14446e-17	3.9209e-15
ENSSSCG00000012766	BGN	BGN	1.91909	9.08983	5.61902e-19	8.99599e-17
ENSSSCG00000008159	IL1RL1	IL1RL1	1.92381	0.668006	1.89861e-07	4.68084e-06
ENSSSCG00000022833	FGF16	FGF16	1.92891	-0.242862	0.000701702	0.00547184
ENSSSCG00000003479	MFAP2	MFAP2	1.92935	4.86218	4.63859e-39	8.59331e-36
ENSSSCG00000017548	NGFR	NGFR	1.94072	5.96791	5.11789e-06	8.68701e-05
ENSSSCG00000027617	SYNPR	SYNPR	1.95037	-0.436283	3.35642e-05	0.000445052
ENSSSCG00000001500		COL21A1	1.95823	2.0362	1.56187e-11	8.61888e-10
ENSSSCG00000028076	ZBTB7C	ZBTB7C	1.95865	1.97162	1.23615e-08	3.84422e-07
ENSSSCG00000009336	RXFP2	RXFP2	1.95937	1.62305	9.99004e-07	2.04017e-05
ENSSSCG00000016754	AEBP1	AEBP1	1.97728	9.13179	1.10044e-20	2.30169e-18
ENSSSCG00000023403			1.98155	0.536839	1.43133e-07	3.6253e-06
ENSSSCG00000031875	ZNF469	ZNF469	1.98428	4.05609	7.42798e-24	2.34942e-21
ENSSSCG00000015901	GRB14	GRB14	1.98787	1.98893	4.45904e-07	9.85091e-06
ENSSSCG00000006524	THBS3	THBS3	1.99266	5.10239	9.5527e-09	3.02145e-07
ENSSSCG00000007456	SULF2	SULF2	2.00621	5.85196	7.54163e-19	1.16428e-16
ENSSSCG00000015091	MPZL2	MPZL2	2.01021	0.0810808	1.75454e-05	0.000252249
ENSSSCG00000038162	CCL21	CCL21	2.01846	5.07979	1.4949e-16	1.74647e-14
ENSSSCG00000004907	CCBE1	CCBE1	2.0339	0.276998	4.92951e-07	1.08349e-05
ENSSSCG00000025020	PCSK9	PCSK9	2.04227	0.362001	5.18071e-06	8.72513e-05
ENSSSCG00000034551	SCX	SCX	2.04524	3.10517	3.28669e-08	9.42959e-07
ENSSSCG00000006051	CTHRC1	CTHRC1	2.04685	4.05976	1.60744e-19	2.85552e-17
ENSSSCG00000022347	WNT11	WNT11	2.05946	2.86456	9.6566e-11	4.5537e-09
ENSSSCG00000010532	LOXL4	LOXL4	2.06646	2.65147	3.2576e-17	4.02329e-15
ENSSSCG00000006472	CRABP2	CRABP2	2.07661	4.42996	7.971e-11	3.82145e-09
ENSSSCG00000004835	MAGEL2	MAGEL2	2.09831	2.95854	4.07672e-18	5.80954e-16
ENSSSCG00000002385	TGFB3	TGFB3	2.09838	4.7127	1.01122e-22	2.67623e-20
ENSSSCG00000008311	CYP26B1	CYP26B1	2.10131	4.15141	5.25223e-15	4.83056e-13
ENSSSCG00000009004	SFRP2	SFRP2	2.1023	6.23358	1.73977e-06	3.32272e-05
ENSSSCG00000036865		SDS	2.10771	-0.244122	7.56434e-06	0.000121104
ENSSSCG00000025270	CHRD	CHRD	2.10811	3.15883	2.17092e-13	1.57277e-11
ENSSSCG00000008266	LOXL3	LOXL3	2.11221	4.35743	3.31921e-11	1.72865e-09
ENSSSCG00000027124		TMEM119	2.11649	5.28361	2.39513e-22	6.0902e-20
ENSSSCG00000029756	ADGRG2	ADGRG2	2.11843	2.11734	4.60327e-05	0.000571793
ENSSSCG00000026404	SERTAD4	SERTAD4	2.12396	3.73041	3.72571e-12	2.2265e-10
ENSSSCG00000015911	SCN3A	SCN3A	2.13556	0.999588	3.0054e-09	1.04769e-07
ENSSSCG00000002916	APLP1	APLP1	2.13906	2.21877	3.18445e-14	2.54913e-12
ENSSSCG00000034335			2.1403	0.266203	5.78973e-08	1.57403e-06
ENSSSCG00000038902	KCNK6	KCNK6	2.15252	1.28012	3.77449e-12	2.2453e-10
ENSSSCG00000036135	COL1A1	COL1A1	2.15635	14.5321	2.34709e-25	9.55259e-23
ENSSSCG00000012153	RAI2	RAI2	2.15926	1.45452	1.50446e-12	9.56363e-11
ENSSSCG00000012754	GABRE	GABRE	2.17616	2.94465	4.56721e-11	2.29564e-09
ENSSSCG00000017797	SLC6A4	SLC6A4	2.17936	4.53942	1.28599e-15	1.28282e-13
ENSSSCG00000013378	ABCC8	ABCC8	2.18317	0.359997	2.51293e-08	7.34203e-07
ENSSSCG00000038774	MAPK13	MAPK13	2.18516	0.0959591	1.09003e-10	5.03044e-09
ENSSSCG00000026425	ADAMTSL2	ADAMTSL2	2.19277	3.06384	6.95051e-14	5.39726e-12
ENSSSCG00000005338	RECK	RECK	2.20619	5.39026	5.03757e-28	3.11082e-25
ENSSSCG00000017101	ADCY2	ADCY2	2.20853	2.09833	4.47381e-16	4.75544e-14
ENSSSCG00000017244	SDK2	SDK2	2.21389	2.52747	1.79054e-14	1.50777e-12
ENSSSCG00000009942	DAO	DAO	2.21557	3.32908	2.6923e-13	1.91834e-11
ENSSSCG00000012832		MXRA5	2.22613	8.17264	1.07761e-19	1.9409e-17
ENSSSCG00000023328	GPM6A	GPM6A	2.22742	1.95748	2.89855e-10	1.24878e-08
ENSSSCG00000015326	COL1A2	COL1A2	2.23885	13.6354	5.61636e-28	3.31059e-25
ENSSSCG00000033657	GREM1	GREM1	2.24308	2.34153	1.38605e-06	2.71515e-05
ENSSSCG00000008522	XDH	XDH	2.25969	1.10671	2.75199e-08	7.96602e-07
ENSSSCG00000016554	MEST	MEST	2.27534	2.42131	5.63896e-11	2.78046e-09
ENSSSCG00000021899		PIEZO2	2.29386	5.20748	2.36745e-19	4.03963e-17
ENSSSCG00000004192	CTGF	CTGF	2.32127	8.05584	1.00339e-16	1.19417e-14
ENSSSCG00000003366	CHD5	CHD5	2.3249	3.02788	2.88001e-12	1.75343e-10
ENSSSCG00000014840	P4HA3	P4HA3	2.33426	3.58897	2.40767e-08	7.09105e-07
ENSSSCG00000008072	ASPN	ASPN	2.34593	7.54348	1.85402e-19	3.24904e-17
ENSSSCG00000021874	UNC5C	UNC5C	2.36386	0.14057	1.43572e-10	6.55578e-09
ENSSSCG00000026254	PRRG3	PRRG3	2.36762	-0.530942	1.09895e-08	3.43403e-07
ENSSSCG00000021873	CRABP1	CRABP1	2.38236	-0.0595246	1.24617e-05	0.000187693
ENSSSCG00000031173	KCNMB4	KCNMB4	2.38679	1.85879	1.36687e-09	5.13785e-08
ENSSSCG00000004013	SMOC2	SMOC2	2.4184	5.40541	2.29795e-18	3.3483e-16
ENSSSCG00000014232	LOX	LOX	2.42605	8.4887	8.06463e-26	3.48607e-23
ENSSSCG00000040366	ADAMTSL1	ADAMTSL1	2.43509	3.48639	4.08862e-25	1.6067e-22
ENSSSCG00000017003	KCNIP1	KCNIP1	2.44472	0.161928	1.03647e-05	0.000159442
ENSSSCG00000035337		TPSD1	2.45735	-0.284174	7.21253e-07	1.53084e-05
ENSSSCG00000012960	CST6	CST6	2.4636	-0.257441	7.38422e-08	1.96227e-06
ENSSSCG00000026211	NRN1	NRN1	2.46877	1.12785	0.00130663	0.00906541
ENSSSCG00000017728	MYO1D	MYO1D	2.46941	4.98363	4.2575e-21	9.68618e-19
ENSSSCG00000015512	PAPPA2	PAPPA2	2.48499	2.55569	3.07304e-20	5.86047e-18
ENSSSCG00000003371	GPR153	GPR153	2.4988	3.50626	7.88941e-26	3.48607e-23
ENSSSCG00000015271	PRELP	PRELP	2.50073	8.02549	3.31885e-28	2.2652e-25
ENSSSCG00000009202	MMRN1	MMRN1	2.5075	4.82673	1.39752e-23	4.21465e-21
ENSSSCG00000007082		OTOR	2.51521	1.9985	3.54018e-07	8.01205e-06
ENSSSCG00000012759	ZNF185	ZNF185	2.51759	2.8949	1.1017e-16	1.2988e-14
ENSSSCG00000006160	STMN2	STMN2	2.52476	0.432973	1.84333e-05	0.000263845
ENSSSCG00000000791	PDZRN4	PDZRN4	2.55382	0.325775	1.53925e-09	5.71948e-08
ENSSSCG00000009114	PRSS12	PRSS12	2.5621	3.36652	2.54314e-13	1.83219e-11
ENSSSCG00000012315	SYNJ2	SYNJ2	2.58268	4.7726	6.12422e-24	2.08997e-21
ENSSSCG00000017562	CACNA1G	CACNA1G	2.58839	3.02251	1.84968e-14	1.54752e-12
ENSSSCG00000009278	FGF9	FGF9	2.59609	-0.00378024	5.58485e-10	2.25621e-08
ENSSSCG00000010352	GRID1	GRID1	2.61069	-0.492736	2.20818e-10	9.74004e-09
ENSSSCG00000016401			2.63947	3.54884	8.16608e-21	1.76496e-18
ENSSSCG00000004961	ITGA11	ITGA11	2.67593	5.05253	1.40336e-13	1.03402e-11
ENSSSCG00000029621	BMPR1B	BMPR1B	2.68891	0.131645	7.02577e-10	2.73604e-08
ENSSSCG00000007084	BFSP1	BFSP1	2.72322	-0.673439	4.0993e-11	2.0929e-09
ENSSSCG00000037539	SORCS2	SORCS2	2.72663	4.16445	2.95268e-23	8.324e-21
ENSSSCG00000038180	ADAMTS3	ADAMTS3	2.72734	2.80472	1.03419e-17	1.41172e-15
ENSSSCG00000012638	GRIA3	GRIA3	2.73235	2.09646	1.59635e-17	2.1124e-15
ENSSSCG00000014256	FBN2	FBN2	2.73281	3.06163	2.4687e-27	1.38512e-24
ENSSSCG00000011692	ZIC1	ZIC1	2.73367	3.09195	5.55698e-11	2.75049e-09
ENSSSCG00000007718	CLDN4	CLDN4	2.75326	1.77919	0.000206265	0.00202181
ENSSSCG00000013762	PODNL1	PODNL1	2.77397	0.880532	2.06449e-12	1.29335e-10
ENSSSCG00000021232	SYNC	SYNC	2.77913	1.65432	1.24467e-13	9.27637e-12
ENSSSCG00000002730	CALB2	CALB2	2.77985	0.747472	9.77704e-05	0.00108366
ENSSSCG00000027935	FHOD3	FHOD3	2.83775	3.8628	2.16719e-15	2.1131e-13
ENSSSCG00000017892	PITPNM3	PITPNM3	2.84907	3.12648	9.35473e-27	4.66585e-24
ENSSSCG00000014316	TGFBI	TGFBI	2.85801	6.58991	1.32696e-47	3.4416e-44
ENSSSCG00000000917	KERA	KERA	2.87739	5.36407	7.45481e-09	2.39886e-07
ENSSSCG00000002709		CHST5	2.89329	1.5878	3.1115e-13	2.19293e-11
ENSSSCG00000036553	SAMD12	SAMD12	2.93634	2.53563	7.55834e-12	4.31791e-10
ENSSSCG00000024678	MEGF6	MEGF6	2.93807	3.47624	1.37585e-41	2.97367e-38
ENSSSCG00000032074	IRX2	IRX2	3.00423	2.69188	0.000254604	0.00241001
ENSSSCG00000024136	AMPH	AMPH	3.02454	2.6103	4.16254e-17	5.09244e-15
ENSSSCG00000036403	FAM180A	FAM180A	3.03383	2.5436	2.50001e-20	4.91214e-18
ENSSSCG00000033864		KIF1A	3.0514	-0.200604	3.51019e-11	1.8208e-09
ENSSSCG00000012121	EGFL6	EGFL6	3.08158	1.67942	1.52357e-14	1.30846e-12
ENSSSCG00000007528	PHACTR3	PHACTR3	3.09692	0.476134	2.61894e-13	1.87638e-11
ENSSSCG00000004052	FNDC1	FNDC1	3.10668	6.89314	5.04199e-21	1.12732e-18
ENSSSCG00000004789	THBS1	THBS1	3.10718	8.92198	3.8997e-20	7.32917e-18
ENSSSCG00000022592	FIBIN	FIBIN	3.12051	3.04108	2.56345e-27	1.38512e-24
ENSSSCG00000017557	WFIKKN2	WFIKKN2	3.12744	0.051304	4.79071e-09	1.59297e-07
ENSSSCG00000003773	AK5	AK5	3.12878	3.74795	2.7279e-51	8.95018e-48
ENSSSCG00000034884	IRX1	IRX1	3.15909	2.6032	7.70548e-05	0.000879619
ENSSSCG00000026780	EDIL3	EDIL3	3.16132	1.91569	6.50405e-24	2.11409e-21
ENSSSCG00000038452	ADAMTS17	ADAMTS17	3.18408	4.32748	1.54822e-31	1.18102e-28
ENSSSCG00000009966	MN1	MN1	3.19405	3.38535	3.03986e-14	2.4638e-12
ENSSSCG00000006171	CRISPLD1	CRISPLD1	3.21276	3.55625	3.5419e-29	2.55174e-26
ENSSSCG00000010163	KCNK1	KCNK1	3.2317	1.0514	2.99832e-09	1.04769e-07
ENSSSCG00000031581		OTOR	3.28178	2.51581	5.89945e-06	9.85878e-05
ENSSSCG00000000717	KCNA6	KCNA6	3.30869	3.18623	1.08617e-21	2.60842e-19
ENSSSCG00000005167	SLC24A2	SLC24A2	3.31527	0.12159	1.0022e-09	3.84514e-08
ENSSSCG00000000478	GRIP1	GRIP1	3.33888	1.70734	6.93172e-19	1.09623e-16
ENSSSCG00000013231	C1QTNF4	C1QTNF4	3.34665	2.94952	2.82296e-18	4.06757e-16
ENSSSCG00000038929	CEMIP	CEMIP	3.38037	-0.0814688	1.08269e-08	3.39139e-07
ENSSSCG00000012584	CAPN6	CAPN6	3.46086	5.00877	2.7607e-51	8.95018e-48
ENSSSCG00000030113	SHISA2	SHISA2	3.46509	3.47804	1.00902e-14	9.0868e-13
ENSSSCG00000004484	COL12A1	COL12A1	3.48148	8.70047	3.39765e-23	9.17931e-21
ENSSSCG00000038420	PERP	PERP	3.48653	1.14502	3.87543e-08	1.0878e-06
ENSSSCG00000016403	VIPR2	VIPR2	3.49941	4.98015	3.10058e-14	2.49741e-12
ENSSSCG00000012164	CNKSR2	CNKSR2	3.49966	1.49491	5.16708e-25	1.8613e-22
ENSSSCG00000017569	CHAD	CHAD	3.50393	5.23773	3.71669e-24	1.30265e-21
ENSSSCG00000010728	CPXM2	CPXM2	3.51464	6.94555	2.63768e-32	2.28036e-29
ENSSSCG00000014978	ANGPTL5	ANGPTL5	3.58593	2.65843	9.70015e-09	3.06062e-07
ENSSSCG00000008427	KCNK12	KCNK12	3.62663	1.70286	2.62331e-16	3.03742e-14
ENSSSCG00000005494	TNC	TNC	3.67029	7.09691	2.40319e-20	4.79454e-18
ENSSSCG00000016823		C1QTNF3	3.67974	6.18474	2.18298e-14	1.7917e-12
ENSSSCG00000006857	COL11A1	COL11A1	3.68981	6.56034	5.08136e-11	2.52472e-09
ENSSSCG00000015270	FMOD	FMOD	3.72056	9.11325	2.11356e-19	3.65448e-17
ENSSSCG00000011069	ARMC4	ARMC4	3.72264	1.265	9.71195e-19	1.4817e-16
ENSSSCG00000030217	COLGALT2	COLGALT2	3.73593	3.07578	2.51551e-23	7.24913e-21
ENSSSCG00000009748	RIMBP2	RIMBP2	3.74619	0.144837	1.4383e-13	1.05378e-11
ENSSSCG00000005946	WISP1	WISP1	3.75544	3.23029	5.33375e-16	5.57807e-14
ENSSSCG00000025858	ELN	ELN	3.75701	9.36883	6.92944e-38	9.10692e-35
ENSSSCG00000036078		KCNJ3	3.76137	-0.160115	2.25585e-17	2.88802e-15
ENSSSCG00000034949			3.79015	2.05365	1.4517e-31	1.1766e-28
ENSSSCG00000013934	CILP2	CILP2	3.79732	4.46592	2.73381e-06	4.96528e-05
ENSSSCG00000029783	MKX	MKX	3.82016	1.82402	7.95451e-26	3.48607e-23
ENSSSCG00000030511	LGR5	LGR5	3.86534	3.21589	1.6578e-11	9.10945e-10
ENSSSCG00000033794			3.88752	0.736138	4.30526e-18	6.0033e-16
ENSSSCG00000012480	TNMD	TNMD	3.89543	5.24991	6.11559e-07	1.3262e-05
ENSSSCG00000013401	DKK3	DKK3	3.94025	4.84397	3.23184e-23	8.91712e-21
ENSSSCG00000014117	THBS4	THBS4	4.06032	7.84036	1.20364e-15	1.20998e-13
ENSSSCG00000000528	PKP2	PKP2	4.10889	1.20162	1.47052e-26	7.06285e-24
ENSSSCG00000011973	COL8A1	COL8A1	4.11996	6.51755	4.35363e-34	4.70483e-31
ENSSSCG00000040636	KRT80	KRT80	4.27158	0.812045	2.89219e-09	1.01642e-07
ENSSSCG00000013916	COMP	COMP	4.32725	4.8634	5.39053e-09	1.77422e-07
ENSSSCG00000010325	KCNMA1	KCNMA1	4.3326	2.65562	3.74154e-19	6.14181e-17
ENSSSCG00000002368	LTBP2	LTBP2	4.50469	6.59489	6.24564e-38	9.10692e-35
ENSSSCG00000001473	COL11A2	COL11A2	4.60126	5.21469	8.27364e-15	7.50297e-13
ENSSSCG00000033641	COL8A2	COL8A2	4.60658	4.66239	1.09439e-14	9.72057e-13
ENSSSCG00000005948	TG	TG	4.65432	0.777639	3.16635e-16	3.53976e-14
ENSSSCG00000027762	TNFRSF11B	TNFRSF11B	4.68488	1.9131	4.14849e-21	9.60673e-19
ENSSSCG00000001832	ACAN	ACAN	4.78793	2.99662	2.23748e-17	2.88802e-15
ENSSSCG00000013230	FAM180B	FAM180B	4.81148	4.37513	5.21201e-12	3.05834e-10
ENSSSCG00000038685	MPPED1	MPPED1	5.04693	-0.751899	6.56013e-14	5.1248e-12
ENSSSCG00000025523	COL2A1	COL2A1	5.60116	4.32347	1.33834e-12	8.5919e-11
ENSSSCG00000020859	CBLN2	CBLN2	5.94767	-0.241576	1.43574e-15	1.42127e-13
ENSSSCG00000003797	DIRAS3	DIRAS3	7.02158	4.22892	7.02261e-38	9.10692e-35
