# Supplementary material for: Dietary intake of bioactive ingredients impacts liver and adipose tissue transcriptomes in a porcine model of prepubertal early obesity
Source: Sci Rep. 2020 Mar 25;10:5375. doi: 10.1038/s41598-020-62320-4 (PMC7096439; doi:10.1038/s41598-020-62320-4)
Supplement: Supplementary file 10 — Supplementary information10. [file 41598_2020_62320_MOESM10_ESM.xlsx]

## Sheet: Hoja1
ID	Molecules in Network	Score	Focus Molecules	Top Diseases and Functions
1	ADAMTS3,Akt,ANGPTL1,ATP1B2,CDON,COL11A1,COL11A2,COL12A1,COL16A1,COL21A1,COL28A1,COL6A1,COL6A2,COL6A3,COL6A5,COL6A6,COL8A1,COL8A2,collagen,Collagen type VI,DCN,DDR2,JINK1/2,MRC2,NTN3,P3H3,PDGF (family),Pdgf Ab,PDGF-DD,PDGFD,PREX2,RRBP1,SEMA3D,UNC5C,WISP1	39	28	[Cancer, Connective Tissue Disorders, Organismal Injury and Abnormalities]
2	ACAN,ADAMTSL1,ADAMTSL2,AMY2A,amylase,ASPN,CHRD,Collagen type XVIII,COMP,ELN,FBLN1,FBLN5,FBLN7,FBN2,FKBP10,FLT4,FRMPD4,gelatinase,ITPR2,LOX,LOXL3,LTBP1,MFAP2,MLPH,PHYH,PI3K (complex),PLC gamma,RAB27B,SCX,TBX1,TLR2/TLR4,TNFAIP8L3,TUB,Vegf Receptor,VEGFD	39	28	[Cardiovascular System Development and Function, Tissue Development, Organismal Development]
3	AMPD3,BMP,BMP5,BMP7,CCBE1,COL1A2,Collagen type II,CRABP1,CREB3L1,FAIM2,FRMD6,GRB14,GREM1,HDC,HOPX,Iti,LYVE1,MGP,MKX,MSC,MYBPC2,MYOCD,P4HTM,PIEZO2,PMEPA1,RECK,SHISA2,Smad,Smad1/5/8,SMG1,SMOOTH MUSCLE ACTIN,TENM1,TNFAIP6,TNMD,Vegf	39	28	[Respiratory System Development and Function, Cellular Assembly and Organization, Cellular Function and Maintenance]
4	ACAC,ACVR1C,ACVR2B,ADAMTSL4,CD44,CKAP4,CNKSR2,Ecm,ENaC,FEZ1,GLUL,Insulin,KCNJ3,KIF1A,LMO7,LNPEP,MAGEL2,MASP1,MME,NUCB2,PAPSS2,PER2,PRKAA,PRSS12,QPCT,RAI14,SEC24D,Serine Protease,SLC25A33,SLC7A1,SYNPO,TCF,TENM3,TPSD1,TSPOAP1	39	28	[Amino Acid Metabolism, Post-Translational Modification, Small Molecule Biochemistry]
5	Acox,carboxypeptidase,CCL8,CD72,CLDN4,CPE,CPQ,CPZ,FADS1,FADS2,FAR2,GABRE,GSDME,Ifn gamma,IRX1,KDELR3,MYO1D,NT5E,P38 MAPK,SCN2B,SCN3A,SCN3B,SCN4A,SLC5A3,SLC7A2,SPTBN4,Tnf (family),TNFSF9,TNNC2,TNNT3,Top2,trypsin,TUSC3,voltage-gated sodium channel,VSIG4	36	27	[Neurological Disease, Organismal Injury and Abnormalities, Hereditary Disorder]
6	ATP8A1,C4BPA,CKM,Cr3,creatine kinase,DAO,DES,EEF1A2,ENO3,FGB,Fibrinogen,FN1,Glycogen synthase,GPIIB-IIIA,GYS2,HDL-cholesterol,IDI1,KCNMA1,KCNMB4,LDL-cholesterol,LIPG,MAP1A,NEGR1,PCSK9,phosphorylase,PKP2,PRUNE2,PYGB,PYGM,RCN3,RFX3,ST8SIA2,SYNC,THPO,VLDL-cholesterol	34	26	[Carbohydrate Metabolism, Developmental Disorder, Hereditary Disorder]
7	Actin,ACTN3,ADCY,ADRB,Alpha Actinin,Alpha catenin,APLP1,ARNTL2,Cadherin,Calmodulin,calpain,CAPN6,CDH18,CNN3,CRY1,DCAF10,DIRAS3,DPYSL3,EZR,F Actin,KLF5,MAP1B,MAP9,MDM4,MTUS2,PHACTR3,PKD2,Proinsulin,RASSF2,RFLNB,RYR2,SLC17A9,SMOC2,STEAP2,USP2	32	25	[Endocrine System Disorders, Metabolic Disease, Hereditary Disorder]
8	ADCY2,ADGRA2,ADGRB2,ADGRD1,ADGRG2,Beta Arrestin,C5AR1,CMKLR1,CXCR1,Endothelin,FNDC1,FZD2,G protein alpha,G protein alphai,G protein beta gamma,G-protein beta,Gpcr,GPR1,GPR153,GPR173,GPR182,GPR31,GRK,LGR5,Metalloprotease,PTAFR,PTGFR,PTGIR,RXFP2,S1PR2,Shc,TRHR,Trk Receptor,tubulin,VIPR2	28	23	[Cell Signaling, Molecular Transport, Vitamin and Mineral Metabolism]
9	ABTB2,ADAM19,AGT,Ahr-aryl hydrocarbon-Arnt,AHRR,ASF1B,Cdc2,CDC6,CDCA7L,CEP350,Cyclin A,Cyclin D,CYP1A1,CYP4F8,DCLRE1C,E2F1,hemoglobin,HISTONE,Histone h4,HOXA9,HOXB5,KMT2A,MGA,MHC Class II (complex),NREP,PDE3A,RAB11FIP5,Rb,SHCBP1,TET1,UBE2C,Ubiquitin,unspecific monooxygenase,Vla-4,ZNF275	28	23	[Cellular Growth and Proliferation, Hematological System Development and Function, Hematopoiesis]
10	Cbp/p300,CD24,CD3 group,CEMIP,E2f,EMP3,EOMES,FAM110C,FRYL,GLI2,Hdac,Hif1,KNL1,LPP,LRP4,MAC,MXRA5,PI3K (family),PREX1,PTGFRN,ROBO2,RRM2,Secretase gamma,SFRP2,SLC7A5,Smad2/3,Smad2/3-Smad4,SRC (family),SYNJ2,THBS1,THBS3,TIP60,TMSB4,VASN,ZNF521	27	22	[Organismal Development, Skeletal and Muscular Disorders, Skeletal and Muscular System Development and Function]
11	ACTA1,ANXA8/ANXA8L1,Ap1,CCR1,CCR2,CCR5,CD3,CHODL,COLEC12,DNA-methyltransferase,EME1,G protein,histone deacetylase,Histone h3,HOXA10,IFN Beta,IKK (complex),Interferon alpha,LPAR1,LRCH2,Mmp,MSX2,MYCN,NFATC2,OBSL1,PAK1,PHF19,PHIP,PROSER2,RNA polymerase II,SLC7A8,STAT,STAT5a/b,TMEM140,UHRF1	27	22	[Cellular Movement, Hematological System Development and Function, Hematological Disease]
12	ANTXR1,APC (complex),AURK,CBS/CBSL,CDH11,Cdk,Collagen type III,Collagen type IV,Collagen type V,CYP26B1,EDIL3,GAL3ST4,Gp2b3a Receptor,HOXC10,Integrin alpha V beta 3,IQGAP3,ITGA2,ITGBL1,Laminin (complex),Laminin1,MAATS1,MMP16,Pka,Pka catalytic subunit,Plk,PTPase,RELN,SRGAP3,SSC5D,STMN2,SULF2,TCEA3,THBS4,THY1,TNFRSF13B	25	21	[Skeletal and Muscular Disorders, Organismal Development, Skeletal and Muscular System Development and Function]
13	Activin,BMPR1B,CALB2,CHD5,COL2A1,Collagen Type XI,DCHS1,estrogen receptor,F13A1,Fascin,Fibrin,growth factor,growth factor receptor,HTRA1,HTRA4,IL17R,MAP3K,MMP17,N-Cadherin,NGFR,OSR2,PCDHAC2,Pdgfr,Pmca,POSTN,PRDM8,RAB23,RAB6B,RAS,Sfk,SORCS2,SOX5,TGFB3,TGFBR3,TNC	25	21	[Embryonic Development, Organismal Development, Cellular Development]
14	B-cell receptor,CaMKII,Cofilin,EGFL6,ERK,Gamma tubulin,HUNK,KLHL41,LOXL1,Mlc,MYH2,MYH4,MYH6,MYL1,MYLPF,Myosin,NEB,PP1 protein complex group,Ppp2c,Rock,S100,S100A12,S100A4,S100A6,SCIMP,SLC6A4,SLC8A1,TEAD,TEAD1,TH1 Cytokine,Tni,TNNI2,Tropomyosin,XIRP2,ZNF365	23	20	[Skeletal and Muscular System Development and Function, Cancer, Dermatological Diseases and Conditions]
15	Adaptor protein,Adaptor protein 1,AP1S3,B4GALNT1,C1QB,C1QC,C1QTNF3,CD300A,CLCA2,COLGALT2,CR2,DOK1,Eph Receptor,EPHA3,EPHB3,ETK1/2,FAM160A1,Fc gamma receptor,FCGR1A/2A/3A,HOOK3,IgG2c,ITK,LCP2,Mapk,MSR1,NCK,NCR1,Pak,PI3K p85,SIRPB1,SLA,SYK/ZAP,TEC/BTK/ITK/TXK/BMX,TWIST,VAV	23	20	[Cellular Compromise, Inflammatory Response, Cellular Development]
16	ADAM7,ADAMDEC1,AEBP1,benzoic acid,beta-estradiol,CCDC3,CHRDL2,CHSY3,CLCA2,CLDN4,COL16A1,COMP,dehydroepiandrosterone sulfate,estriol,FAT2,FIBIN,FMOD,GSTP1,Gstt1,ITGA4,L-carnitine,LHFPL2,LRG1,LYVE1,NKAIN3,OLFML2B,P-TEFb,PAMR1,PROS1,pyruvaldehyde,SIGLEC8,TMEM37,TNF,TWIST1,XKR5	23	20	[Cell Morphology, Cellular Function and Maintenance, Cell Death and Survival]
17	Angiotensin II receptor type 1,Ap2,Ap2 alpha,ATP2A1,BBS12,CRABP2,CSDC2,CYP7A1,DNM1,Dynamin,GC-GCR dimer,Gsk3,HOXC8,HP,MHC CLASS I (family),MIP1,N-cor,Nr1h,NRIP1,Pdi,PSTPIP1,Rar,RNF144B,Rxr,SERPINF1,SH2D4A,SLC24A2,T3-TR-RXR,TF,TG,thymidine kinase,thyroid hormone receptor,VDR,XYLT1,ZBTB7C	21	19	[Vitamin and Mineral Metabolism, Molecular Transport, Cell Signaling]
18	ALOX15,Alp,ARHGAP20,CD9,CDK4/6,CHD9,COL1A1,Collagen type I,Collagen(s),CTGF,IGFBP2,Integrin,KERA,LDL,Lfa-1,MMP2,MN1,Nuclear factor 1,P4HA3,p70 S6k,PDGF BB,PLA2G4A,PLAU,Pld,PP2A,RANBP3L,Rap1,Ras homolog,SDC1,SLFN13,Tgf beta,TMEM119,TNFRSF11B,TRPS1,TSH	21	19	[Cell-To-Cell Signaling and Interaction, Connective Tissue Development and Function, Tissue Morphology]
19	26s Proteasome,A2M,caspase,Caspase 3/7,Cg,CLVS1,Creb,cytochrome C,FJX1,Hsp27,Hsp70,Hsp90,IER3,INHBA,KRT80,Lh,LRRK1,Mek,NCAM1,NFkB (family),Ngf,P-TEFb,p85 (pik3r),PARD6G,PARP,PTN,PYCR1,REEP6,RET,RGS7,RUNX1,S100A8,S100A9,SDK1,SPATA6	21	19	[Cardiovascular Disease, Cell-To-Cell Signaling and Interaction, Inflammatory Response]
20	ABLIM3,ACTA2,ADAM19,ADGRG2,Akt,Alpha actin,ARSE,BICC1,CALB2,CCL27,CDC37,COTL1,CT55,DPF1,EPG5,FUS,IRX2,ITGA11,KCNIP1,LDB3,LOXL4,MTSS1L,MYL1,MYLPF,PAPPA2,PHACTR1,PKHD1L1,POU4F1,PRSS1,RNF217,SLITRK6,SRF,STK35,TGFB1,TNK2	21	19	[Cancer, Organismal Injury and Abnormalities, Cellular Compromise]
21	Betacatenin/TCF,CHAD,CK1,CTHRC1,DKK,DKK2,ERK1/2,Fgf,FGF16,FGF18,FGF9,Fgfr,Frizzled,Gli,GLIS2,Hedgehog,Hspg,Integrin alpha 6 beta 1,LAMC3,Laminin (family),LRP,LRP6,Ltbp,LTBP2,LTBP3,MEST,NTN4,RUNX2,TCF/LEF,TLR7/8,WNK2,Wnt,WNT11,WNT6,ZIC1	20	18	[Embryonic Development, Organismal Development, Cell-To-Cell Signaling and Interaction]
22	AEBP1,ANO3,B3GNT9,BDP1,c-Src,C1QTNF4,Collagen type ix,CST6,Filamin,FKHR,FMOD,Integrin alpha 2 beta 1,Integrin alpha 3 beta 1,Integrin alpha 4 beta 1,Integrin alpha 5 beta 1,Integrinα,ITGA1,ITGA11,JUN/JUNB/JUND,LMBRD2,LYPLAL1,MAP3K2,MMRN1,Nfatc,NFkB (complex),peptidase,RNF112,ROR1,SEMA3B,SLC2A5,Talin,TGFBR,tryptase,VitaminD3-VDR-RXR,VOPP1	20	18	[Cancer, Cell Death and Survival, Organismal Injury and Abnormalities]
23	Ampa Receptor,AMPH,Atrial Natriuretic Peptide,cacn,Cacna1,CACNA1A,CACNA1C,CACNA1G,Camk,CaMK I,CAMK1D,CAMK1G,CAMK4,CPT1,EPB41L1,GNMT,GRI,GRIA,GRIA3,GRIA4,GRID1,GRIP1,ITPR,L-type Calcium Channel,Ldh (complex),MEGF6,MIR124,Neurotrophin,PCLO,Pkc(s),PRRT2,RIMBP2,RIMS1,Ryr,voltage-gated calcium channel	20	18	[Cell-To-Cell Signaling and Interaction, Nervous System Development and Function, Tissue Morphology]
24	ALT,BACH2,BCR (complex),C1q,C1QTNF6,CD22,COL14A1,Complement,CRISPLD2,DKK3,Fc receptor,Fcgr2,GPT2,IFN type 1,Iga,IgD,IgG,IgG2a,IgG2b,Igm,IL10,Immunoglobulin,lipoxygenase,MHC,MS4A6A,MYBL1,NFAM1,OGN,PRELP,SAMSN1,SCAVENGER receptor CLASS A,SH2D1A,SIGLEC1,TNFRSF13C,TROVE2	20	18	[Humoral Immune Response, Protein Synthesis, Hematological System Development and Function]
25	ADAMTS19,ADAMTS20,alpha-hydroxyglutarate,BFSP1,C6orf132,CDH1,CLCA2,DANCR,DDR2,DDX4,DLX6,DMRT1,DNAJC18,FAM3C,FGF16,GLIS2,HGF,HSP90AA1,KCNS3,KIF15,LAMB4,MINK1,PKP2,PLEC,ROR1,SENP7,SRPX2,ST6GALNAC1,STRA8,TRHDE,TTC7A,USP45,VIM,ZDHHC2,ZNF185	20	18	[Cell Morphology, Cellular Development, Cellular Growth and Proliferation]
