# Supplementary material for: Dietary intake of bioactive ingredients impacts liver and adipose tissue transcriptomes in a porcine model of prepubertal early obesity
Source: Sci Rep. 2020 Mar 25;10:5375. doi: 10.1038/s41598-020-62320-4 (PMC7096439; doi:10.1038/s41598-020-62320-4)
Supplement: Supplementary file 11 — Supplementary information11. [file 41598_2020_62320_MOESM11_ESM.xlsx]

## Sheet: Hoja1
Ingenuity Canonical Pathways	-log(p-value)	Ratio	z-score	Molecules
GP6 Signaling Pathway	7.63	0.149	3.578	COL8A2,CAMK4,COL6A2,COL12A1,COL2A1,COL8A1,LAMC3,COL28A1,COL6A6,COL16A1,COL1A2,COL1A1,COL6A1,COL21A1,COL6A3,FGB,COL6A5,COL11A1,COL11A2,LCP2
Osteoarthritis Pathway	5.52	0.104	2.5	FN1,GLI2,S1PR2,IL1RL1,DCN,ITGA2,COL2A1,GREM1,C1QTNF4,ACAN,TLR2,GLIS2,S100A9,FGF18,DDR2,RUNX2,VEGFD,S100A8,WISP1,HTRA1,FZD2,ITGA4
Leukocyte Extravasation Signaling	3.53	0.0853	2	MMP16,ACTN3,ITGA2,THY1,MMP2,MAPK13,WIPF1,EDIL3,CLDN4,EZR,MAPK10,CYBB,CD44,ITGA1,MMP17,ACTA1,ITK,ITGA4
Glutamate Receptor Signaling	2.54	0.123	2	GNB3,CAMK4,GRID1,GLUL,GRIP1,GRIA4,GRIA3
Amyotrophic Lateral Sclerosis Signaling	2.37	0.0901	2.646	CAPN6,PAK1,GRID1,GPX1,GLUL,VEGFD,CACNA1C,GRIA4,CACNA1A,GRIA3
Role of NFAT in Cardiac Hypertrophy	2.03	0.0667	2.324	CACNA1G,ADCY2,CAMK4,CAMK1D,ITPR2,CACNA1C,MAPK13,CACNA1A,CTF1,RCAN1,GNB3,MAPK10,TGFB3,CAMK1G,SLC8A1
CCR5 Signaling in Macrophages	1.83	0.0842	2	CACNA1G,CCR5,GNB3,CAMK4,MAPK10,CACNA1C,MAPK13,CACNA1A
Colorectal Cancer Metastasis Signaling	1.6	0.0591	2.673	ADCY2,MMP16,DIRAS3,LRP6,WNT6,MMP2,TLR2,GNB3,TGFB3,TLR7,MAPK10,VEGFD,FZD2,WNT11,MMP17
Dendritic Cell Maturation	1.5	0.0619	2.309	COL1A2,TLR2,COL1A1,IL10,LEPR,DDR2,NGFR,MAPK10,COL2A1,MAPK13,COL11A2,TNFRSF11B
Phospholipase C Signaling	1.43	0.0574	2.309	ADCY2,CAMK4,ITPR2,DIRAS3,MYLPF,ITGA2,NFATC1,MYL1,PLA2G4A,GNB3,NFATC2,LCP2,ITK,ITGA4
Synaptic Long Term Depression	1.38	0.0611	2.111	CACNA1G,PLA2G4A,ITPR2,GRID1,PPM1L,RYR2,PLA2R1,CACNA1C,GRIA4,CACNA1A,GRIA3
Role of Pattern Recognition Receptors in Recognition of Bacteria and Viruses	1.38	0.0657	2.121	TLR2,C5AR1,NLRP3,IL10,TGFB3,TLR7,MAPK10,C1QC,C1QB
Chemokine Signaling	1.35	0.0779	2.449	CCR5,CAMK4,CAMK1D,CAMK1G,CCL24,MAPK13
STAT3 Pathway	1.23	0.068	2.646	CSF2RB,TGFBR3,NGFR,FLT4,MAPK10,MAPK13,BMPR1B
Antioxidant Action of Vitamin C	1.14	0.0648	-2.449	SLC2A5,CSF2RB,PLA2G4A,CSF2RA,PLA2R1,MAPK10,MAPK13
CD28 Signaling in T Helper Cells	1.11	0.0606	2.121	PAK1,CAMK4,ITPR2,MAPK10,NFATC2,LCP2,NFATC1,ITK
IL-6 Signaling	1.08	0.0597	2.828	COL1A1,TNFAIP6,IL1RL1,NGFR,MAPK10,MAPK13,A2M,TNFRSF11B
TREM1 Signaling	0.967	0.0667	2.236	TLR2,NLRP3,IL1RL1,IL10,TLR7
G Beta Gamma Signaling	0.959	0.0583	2.646	CACNA1G,PAK1,ADCY2,GNB3,CACNA1C,KCNJ3,CACNA1A
Tec Kinase Signaling	0.921	0.0529	2.121	PAK1,GNB3,DIRAS3,ITGA2,MAPK10,FCER1A,ACTA1,ITK,ITGA4
IL-8 Signaling	0.83	0.0493	2.53	GNB3,DIRAS3,FLT4,MAPK10,CYBB,VEGFD,MMP2,CXCR1,IRAK3,CR2
Wnt/Ca+ pathway	0.79	0.0635	2	NFATC2,ROR1,FZD2,NFATC1
CCR3 Signaling in Eosinophils	0.757	0.0515	2	PLA2G4A,PAK1,CAMK4,GNB3,ITPR2,CCL24,MAPK13
NF-κB Signaling	0.745	0.0481	2.333	TLR2,NGFR,TGFBR3,FLT4,TLR7,TNFAIP3,IRAK3,BMPR1B,TNFRSF11B
HMGB1 Signaling	0.726	0.0504	2.449	DIRAS3,NGFR,TGFB3,MAPK10,MAPK13,SERPINE1,TNFRSF11B
Neuroprotective Role of THOP1 in Alzheimer's Disease	0.664	0.05	2	MME,TPSD1,PRSS12,MASP1,HTRA1,AGT
iCOS-iCOSL Signaling in T Helper Cells	0.631	0.0488	2.236	CAMK4,ITPR2,NFATC2,LCP2,NFATC1,ITK
Glioma Invasiveness Signaling	0.599	0.0526	2	DIRAS3,CD44,MMP2,PLAU
PPAR Signaling	0.597	0.0495	-2.236	IL1RL1,NGFR,NRIP1,PDGFD,TNFRSF11B
Type I Diabetes Mellitus Signaling	0.498	0.045	2	NGFR,MAPK10,MAPK13,CPE,TNFRSF11B
HIPPO signaling	0.474	0.046	2	TEAD1,PPM1L,CD44,FRMD6
eNOS Signaling	0.446	0.0407	2.236	ADCY2,CAMK4,LPAR1,ITPR2,FLT4,SLC7A1,VEGFD
FGF Signaling	0.437	0.044	2	FGF16,FGF18,FGF9,MAPK13
Glioma Signaling	0.423	0.0417	2	CAMK4,CAMK1D,E2F1,CAMK1G,PDGFD
ATM Signaling	0.377	0.0408	2	MDM4,PPM1L,MAPK10,MAPK13
Androgen Signaling	0.31	0.0365	2	CACNA1G,GNB3,CAMK4,CACNA1C,CACNA1A
ERK/MAPK Signaling	0.274	0.0343	2.646	MYCN,PLA2G4A,PAK1,PPM1L,ITGA2,NFATC1,ITGA4
