# Supplementary material for: Dietary intake of bioactive ingredients impacts liver and adipose tissue transcriptomes in a porcine model of prepubertal early obesity
Source: Sci Rep. 2020 Mar 25;10:5375. doi: 10.1038/s41598-020-62320-4 (PMC7096439; doi:10.1038/s41598-020-62320-4)
Supplement: Supplementary file 12 — Supplementary information12. [file 41598_2020_62320_MOESM12_ESM.xlsx]

## Sheet: Hoja1
LIVER T4vsT2	LogFC>0.58; FC>1.5; FDR>0.05
Ensembl Gene ID	Gene Name	logFC	logCPM	PValue	FDR
ENSSSCG00000010734	OAT	-1.62205	5.68056	1.08745e-09	6.82375e-06
ENSSSCG00000029658		-1.33842	2.68408	3.55451e-05	0.0392683
ENSSSCG00000006140	CA2	-1.27313	5.59843	3.75474e-05	0.0392683
ENSSSCG00000002013	DHRS4	0.856578	7.08681	1.85813e-05	0.0343085
ENSSSCG00000031919		0.981545	7.19402	2.187e-05	0.0343085
ENSSSCG00000003201	ATF5	1.09848	9.03498	3.17148e-05	0.0392683
ENSSSCG00000002355	ENTPD5	1.2678	7.83253	2.95193e-11	3.70467e-07
ENSSSCG00000015340	ASNS	1.38045	2.32708	3.50363e-05	0.0392683
ENSSSCG00000000061	PMM1	1.5198	3.8222	9.78146e-06	0.0245515
ENSSSCG00000034569	OBSCN*	1.98785	1.47973	1.95776e-05	0.0343085
ENSSSCG00000038196		3.14563	-0.302053	5.44165e-08	0.000227642
ENSSSCG00000003140	FGF21	3.9512	2.61293	3.8829e-07	0.00121826
*human homologous gene name
