# Supplementary material for: Dietary intake of bioactive ingredients impacts liver and adipose tissue transcriptomes in a porcine model of prepubertal early obesity
Source: Sci Rep. 2020 Mar 25;10:5375. doi: 10.1038/s41598-020-62320-4 (PMC7096439; doi:10.1038/s41598-020-62320-4)
Supplement: Supplementary file 13 — Supplementary information13. [file 41598_2020_62320_MOESM13_ESM.xlsx]

## Sheet: Hoja1
SAT T4vsT2	LogFC>0.58; FC>1.5; FDR>0.05
Ensembl Gene ID	Gene Name	Human homologous gene name	logFC	logCPM	PValue	FDR
ENSSSCG00000021204	HOXA10	HOXA10	-9.69754	2.34864	4.19694e-59	2.72591e-55
ENSSSCG00000008948	ALB	ALB	-6.37069	4.29891	4.91982e-08	1.85781e-06
ENSSSCG00000022728	HOXC10	HOXC10	-6.00442	1.08553	3.37508e-18	6.26318e-16
ENSSSCG00000028997		HOXA9	-5.06456	4.09434	7.98864e-89	1.03772e-84
ENSSSCG00000002749		HPR	-3.68127	2.01692	1.27872e-05	0.000291925
ENSSSCG00000011640	TF	TF	-3.42939	1.83716	0.00101299	0.0111647
ENSSSCG00000033537			-2.8625	2.74383	0.00152549	0.0153614
ENSSSCG00000007501	BMP7	BMP7	-2.63635	1.27777	2.66834e-05	0.000547561
ENSSSCG00000034995	Metazoa_SRP	RN7SL1	-2.61701	2.51248	8.39433e-24	3.02895e-21
ENSSSCG00000031740	Metazoa_SRP	RN7SL2	-2.61701	2.51248	8.32375e-24	3.02895e-21
ENSSSCG00000031851	CBR2		-2.47691	1.86602	2.14125e-07	7.1873e-06
ENSSSCG00000008997	FGB	FGB	-2.41078	1.32139	0.00101333	0.0111647
ENSSSCG00000033937	DYNC2H1	DYNC2H1	-2.33028	-0.619564	2.81028e-05	0.000570399
ENSSSCG00000022968	ARFGEF3	ARFGEF3	-2.10955	0.530032	0.000347205	0.00480831
ENSSSCG00000038753	5_8S_rRNA	5_8S_rRNA	-1.92512	2.99616	5.78893e-06	0.000143782
ENSSSCG00000037563	5_8S_rRNA	5_8S_rRNA	-1.92512	2.99616	5.78543e-06	0.000143782
ENSSSCG00000036779	5_8S_rRNA	5_8S_rRNA	-1.92512	2.99616	5.78312e-06	0.000143782
ENSSSCG00000030354	MAP3K2	MAP3K2	-1.85914	1.3649	2.05952e-05	0.000441469
ENSSSCG00000034167	SLC5A3	SLC5A3	-1.79558	2.87047	1.79495e-06	4.96095e-05
ENSSSCG00000031255			-1.79314	0.714169	3.91279e-05	0.00074636
ENSSSCG00000012644	TENM1	TENM1	-1.7903	0.336809	9.40309e-05	0.00158838
ENSSSCG00000012427		RPL9	-1.75467	4.08143	3.26016e-05	0.00064838
ENSSSCG00000005252	PTAR1	PTAR1	-1.72036	3.05221	8.16071e-07	2.41475e-05
ENSSSCG00000040134		TNFRSF13B	-1.60076	2.07454	1.6714e-06	4.69946e-05
ENSSSCG00000005598	SCAI	SCAI	-1.57485	0.304892	0.000745918	0.00879263
ENSSSCG00000014173	LNPEP	LNPEP	-1.55513	5.47723	1.74441e-08	7.2628e-07
ENSSSCG00000006141	CA3	CA3	-1.55491	10.1758	2.55707e-05	0.000527243
ENSSSCG00000004399	SLC22A16	SLC22A16	-1.51085	0.365174	0.00250093	0.0223981
ENSSSCG00000015873	ACVR1C	ACVR1C	-1.4993	5.62831	3.779e-07	1.21208e-05
ENSSSCG00000036465			-1.49574	3.05989	0.00167553	0.016564
ENSSSCG00000032531	SMG1	SMG1	-1.48753	5.43879	0.000434337	0.00567039
ENSSSCG00000004280	RIMS1	RIMS1	-1.48147	1.27045	0.000361064	0.00495272
ENSSSCG00000001478	BMP5	BMP5	-1.45269	3.41899	0.00014526	0.00232954
ENSSSCG00000007899		AC099489.1	-1.44833	1.52477	0.000246972	0.00364151
ENSSSCG00000018063			-1.44191	11.3231	1.78468e-10	1.00796e-08
ENSSSCG00000030467	PHC3	PHC3	-1.40866	4.2488	1.06377e-06	3.07758e-05
ENSSSCG00000006116	SLC26A7	SLC26A7	-1.39912	0.269841	0.000608452	0.00754898
ENSSSCG00000004718	TTBK2	TTBK2	-1.39385	2.82157	6.23677e-05	0.00113467
ENSSSCG00000036951			-1.38126	0.203137	0.000505397	0.00641123
ENSSSCG00000032599			-1.36793	11.1966	5.37942e-14	4.99134e-12
ENSSSCG00000036785	MTMR7	MTMR7	-1.33372	2.3608	0.000348802	0.00482015
ENSSSCG00000034846			-1.30204	6.52702	2.50727e-10	1.38593e-08
ENSSSCG00000012542	FAM199X	FAM199X	-1.29587	3.85482	4.02633e-05	0.000766892
ENSSSCG00000025423	KCNK5	KCNK5	-1.27698	2.05487	1.95584e-05	0.000424146
ENSSSCG00000004902	RNF152	RNF152	-1.26784	0.222252	0.000195529	0.0029952
ENSSSCG00000033214	GNMT	GNMT	-1.24125	0.717572	0.00484316	0.0369422
ENSSSCG00000038006	SLC25A33	SLC25A33	-1.24109	5.1975	0.00364905	0.0298503
ENSSSCG00000032395			-1.22575	12.7753	1.53854e-10	8.8825e-09
ENSSSCG00000012693			-1.22401	2.57355	0.000146534	0.00234419
ENSSSCG00000011811	LPP	LPP	-1.2211	1.88852	0.000269109	0.00391458
ENSSSCG00000021149	RNF217	RNF217	-1.21027	3.128	2.67247e-05	0.000547561
ENSSSCG00000022206	UOX		-1.1978	0.0282471	0.00165645	0.016438
ENSSSCG00000023048	Metazoa_SRP	RN7SL471P	-1.19445	2.43774	0.000188825	0.00290965
ENSSSCG00000008792	N4BP2	N4BP2	-1.1932	2.69245	1.02819e-05	0.000240661
ENSSSCG00000027903		CYP4F2	-1.18831	0.514967	0.00514038	0.0386645
ENSSSCG00000015284	MDM4	MDM4	-1.17417	4.24366	1.12123e-05	0.00025916
ENSSSCG00000016885	ITGA1	ITGA1	-1.16649	4.22188	0.000456961	0.00592408
ENSSSCG00000039009		PRUNE2	-1.16336	1.11832	0.000717154	0.00854664
ENSSSCG00000040025	NANOS1	NANOS1	-1.15306	2.66164	0.000678236	0.00819561
ENSSSCG00000036933	NR1D1	NR1D1	-1.14138	5.10753	0.000253079	0.00371889
ENSSSCG00000020872		PDZK1IP1	-1.14075	2.39682	3.58747e-05	0.000691413
ENSSSCG00000003951	C1orf210	C1orf210	-1.13958	-0.15708	0.00370107	0.0300668
ENSSSCG00000006073	OSR2	OSR2	-1.13078	2.21333	0.00212852	0.0199203
ENSSSCG00000003753		PDZK1IP1	-1.11868	0.518291	0.00419858	0.0331384
ENSSSCG00000021557	SULT1A3		-1.10272	5.53782	5.36421e-10	2.74335e-08
ENSSSCG00000009431	DGKH	DGKH	-1.0957	2.68451	0.00061721	0.0076285
ENSSSCG00000016420	INSIG1	INSIG1	-1.09568	7.00687	2.79381e-08	1.12011e-06
ENSSSCG00000001487	KLHL31	KLHL31	-1.09399	5.33259	0.00218323	0.0202758
ENSSSCG00000038447	SCARNA7	SCARNA7	-1.08977	-0.235112	0.00594849	0.043144
ENSSSCG00000004249	CEP85L	CEP85L	-1.08915	1.64297	0.000877981	0.0100081
ENSSSCG00000011678	XRN1	XRN1	-1.07728	1.83161	0.00166412	0.0164889
ENSSSCG00000020439	RNaseP_nuc	RPPH1	-1.07591	0.452578	0.000641935	0.00785192
ENSSSCG00000024486	HOOK3	HOOK3	-1.07467	2.52962	0.00101893	0.0111979
ENSSSCG00000016968	BDP1	BDP1	-1.06919	4.3288	9.1468e-06	0.000216819
ENSSSCG00000022500			-1.05905	1.1628	0.00197911	0.0188618
ENSSSCG00000007774	CTF1	CTF1	-1.05771	2.824	1.69795e-06	4.74881e-05
ENSSSCG00000016850	LIFR	LIFR	-1.05046	5.97063	7.44032e-05	0.00130256
ENSSSCG00000015494	ZBTB37	ZBTB37	-1.04894	1.98786	0.00116372	0.0123402
ENSSSCG00000017415	TTC25	TTC25	-1.04829	5.95374	0.000869394	0.00995016
ENSSSCG00000013339	ANO3	ANO3	-1.04789	3.93738	0.000442912	0.00576495
ENSSSCG00000004473	PHIP	PHIP	-1.04621	3.7636	1.05399e-07	3.74081e-06
ENSSSCG00000029066	IDI1	IDI1	-1.03935	7.39277	3.64974e-05	0.000699265
ENSSSCG00000000795	ADAMTS20	ADAMTS20	-1.03099	4.01018	3.24819e-05	0.000648141
ENSSSCG00000006199	PREX2	PREX2	-1.02208	4.90617	1.57284e-05	0.000351655
ENSSSCG00000033943			-1.00559	4.03051	0.000258317	0.00377876
ENSSSCG00000040412			-1.00328	0.575269	0.00107413	0.0116566
ENSSSCG00000006987	SLC7A2	SLC7A2	-1.00303	6.32944	3.11762e-09	1.46202e-07
ENSSSCG00000034633	CFAP99	CFAP99	-1.00275	-0.0173956	0.00459773	0.0354734
ENSSSCG00000006013	AARD	AARD	-0.996895	1.6352	0.00417343	0.0329993
ENSSSCG00000015531			-0.97484	4.5889	0.000357282	0.00491121
ENSSSCG00000039668			-0.963687	1.45237	0.00167399	0.0165614
ENSSSCG00000005282	VPS13A	VPS13A	-0.962016	4.01216	2.34047e-06	6.32073e-05
ENSSSCG00000011049	DCLRE1C	DCLRE1C	-0.9545	3.30333	1.70133e-05	0.00037683
ENSSSCG00000017539	HOXB6	HOXB6	-0.947589	0.858477	0.000520723	0.00658636
ENSSSCG00000002432	KCNK13	KCNK13	-0.941503	1.56298	0.00151304	0.0152478
ENSSSCG00000016834	LMBRD2	LMBRD2	-0.939366	3.63401	0.00032695	0.00459144
ENSSSCG00000033822	THRSP	THRSP	-0.928704	11.0558	0.00402719	0.0321532
ENSSSCG00000010455	SLC16A12	SLC16A12	-0.927843	2.63793	0.000956794	0.0106748
ENSSSCG00000032557	LDHB	AC010197.2	-0.925266	1.95588	0.000447815	0.00582294
ENSSSCG00000033591	CHD9	CHD9	-0.924468	5.05645	0.000160574	0.00254063
ENSSSCG00000010645	NHLRC2	NHLRC2	-0.921716	4.13685	5.10894e-06	0.000128366
ENSSSCG00000008981		STBD1	-0.919271	6.30802	2.44115e-05	0.00050737
ENSSSCG00000031216	HS3ST6	HS3ST6	-0.910351	5.12249	2.97748e-08	1.17919e-06
ENSSSCG00000001847	MESP1	MESP1	-0.904123	1.30901	0.000692724	0.00833966
ENSSSCG00000016031	CALCRL	CALCRL	-0.898924	6.11679	6.16096e-08	2.28867e-06
ENSSSCG00000032055	RO60	RO60	-0.885556	4.47027	2.94084e-06	7.87661e-05
ENSSSCG00000005356	DCAF10	DCAF10	-0.880471	2.38054	0.00493229	0.0375119
ENSSSCG00000025406	PIK3C2A	PIK3C2A	-0.869268	4.69396	0.000217494	0.00328136
ENSSSCG00000023333	FCN2	FCN2	-0.867541	7.25506	0.000342127	0.00474811
ENSSSCG00000037918	ADIRF	ADIRF	-0.864889	2.3829	0.00151271	0.0152478
ENSSSCG00000017254	MAP2K6	MAP2K6	-0.863244	1.41714	0.00237023	0.021456
ENSSSCG00000000551	ARNTL2	ARNTL2	-0.845562	4.94487	0.00119544	0.0126148
ENSSSCG00000004979	MYO9A	MYO9A	-0.84483	4.23464	0.00106591	0.0115964
ENSSSCG00000038627	ADAMTS18	ADAMTS18	-0.843787	6.49827	0.000143382	0.00231083
ENSSSCG00000012787	L1CAM	L1CAM	-0.839287	4.74773	0.00421245	0.0332038
ENSSSCG00000029515	PON3	PON3	-0.837214	6.57441	7.39289e-08	2.70517e-06
ENSSSCG00000006897	CCDC18	CCDC18	-0.83584	2.66602	7.05374e-05	0.00124326
ENSSSCG00000021038	NRIP1	NRIP1	-0.825817	5.55797	0.00192273	0.0184191
ENSSSCG00000031280	MRPL57	MRPL57	-0.825334	4.76557	4.08767e-07	1.30144e-05
ENSSSCG00000017785	NUFIP2	NUFIP2	-0.817654	5.06149	0.000320372	0.0045186
ENSSSCG00000012968	CCDC85B	CCDC85B	-0.816067	3.15118	6.78415e-05	0.00121395
ENSSSCG00000005952	LRRC6	LRRC6	-0.814337	1.06073	0.00346317	0.0287681
ENSSSCG00000036438	GPX3	GPX3	-0.81318	9.86588	0.00576884	0.0421469
ENSSSCG00000036742	KLF15	KLF15	-0.807714	5.47964	1.82807e-05	0.000400448
ENSSSCG00000035417	TMEM238	TMEM238	-0.797431	0.746635	0.00540168	0.0399817
ENSSSCG00000007391	MATN4	MATN4	-0.793046	4.23105	0.00656162	0.0462482
ENSSSCG00000016395	RIF1	RIF1	-0.789127	3.48784	0.000473613	0.00607929
ENSSSCG00000032950	SLC25A34	SLC25A34	-0.786546	9.29709	0.000374551	0.00509468
ENSSSCG00000032229			-0.777537	1.32305	0.0045625	0.0352569
ENSSSCG00000010897	ZBTB41	ZBTB41	-0.777172	3.75914	0.000451715	0.00586192
ENSSSCG00000036724	CRYAB	CRYAB	-0.776761	6.5626	0.00162205	0.0161498
ENSSSCG00000029395	TMEM25	TMEM25	-0.775412	6.82609	7.83687e-09	3.52253e-07
ENSSSCG00000010116	SLC25A1	SLC25A1	-0.775156	8.84421	0.000789601	0.00917434
ENSSSCG00000005022	NIN	NIN	-0.774493	5.30117	3.44581e-05	0.000670076
ENSSSCG00000004242	TBC1D32	TBC1D32	-0.773848	2.83951	0.00083173	0.00960371
ENSSSCG00000000926	CEP290	CEP290	-0.764806	4.27508	1.10875e-06	3.18644e-05
ENSSSCG00000004351	USP45	USP45	-0.763855	2.87088	0.00232258	0.0211573
ENSSSCG00000015498	RC3H1	RC3H1	-0.74443	4.55139	0.00232631	0.0211765
ENSSSCG00000010184	AGT	AGT	-0.740902	9.69967	8.21533e-06	0.000198165
ENSSSCG00000021411	HIST1H2BD	HIST1H2BD	-0.740394	4.28602	0.000563787	0.00705549
ENSSSCG00000040779		CBSL	-0.737923	3.9734	0.00495155	0.0376144
ENSSSCG00000038839	TTC36	TTC36	-0.732259	4.50531	0.0065609	0.0462482
ENSSSCG00000024814	PFKFB1	PFKFB1	-0.73159	4.71515	7.22037e-05	0.00126918
ENSSSCG00000016986	CREBRF	CREBRF	-0.730559	4.2497	0.00398071	0.0318827
ENSSSCG00000010648	CCDC186	CCDC186	-0.730052	3.48408	0.0013292	0.0137996
ENSSSCG00000000362	RDH5	RDH5	-0.728914	7.42938	1.03347e-05	0.000241453
ENSSSCG00000036339	FAM126B	FAM126B	-0.727532	5.09579	3.6853e-06	9.57442e-05
ENSSSCG00000006342	UHMK1	UHMK1	-0.72636	6.47464	9.92017e-05	0.00166275
ENSSSCG00000005233	DMRT2	DMRT2	-0.725056	4.22306	4.85763e-06	0.000122455
ENSSSCG00000017790	TAOK1	TAOK1	-0.724906	4.2295	0.00162725	0.0161852
ENSSSCG00000007995	MCRIP2	MCRIP2	-0.724483	4.13553	0.000345909	0.00479547
ENSSSCG00000016703	HOXA5	HOXA5	-0.721903	6.46812	5.30436e-06	0.000133019
ENSSSCG00000003744	MOCOS	MOCOS	-0.720742	2.38994	0.00519306	0.0388582
ENSSSCG00000039639			-0.718193	3.67967	0.00442546	0.0345681
ENSSSCG00000000555	ITPR2	ITPR2	-0.716787	6.06889	0.00168015	0.0165719
ENSSSCG00000022895	CRYBG3	CRYBG3	-0.715847	5.15633	0.000134576	0.0021934
ENSSSCG00000007932	ROGDI	ROGDI	-0.714481	4.18098	0.00326536	0.0274543
ENSSSCG00000002866	CEBPA	CEBPA	-0.713594	7.8226	1.79322e-06	4.96095e-05
ENSSSCG00000026043		AL121899.2	-0.711762	2.93989	0.00114502	0.0122031
ENSSSCG00000024550	UQCR10	UQCR10	-0.711516	5.91924	7.0498e-06	0.000171814
ENSSSCG00000030616	RESF1	RESF1	-0.710648	4.97665	0.00023346	0.00347382
ENSSSCG00000024485	RUNDC3B	RUNDC3B	-0.709652	2.7237	0.000726448	0.00862573
ENSSSCG00000011579	PPARG	PPARG	-0.705994	7.56003	6.53072e-07	1.96911e-05
ENSSSCG00000014999	KBTBD3	KBTBD3	-0.705599	3.95118	9.37385e-06	0.000220991
ENSSSCG00000034905	MVD	MVD	-0.704556	4.49397	0.00153247	0.0154191
ENSSSCG00000030626	ALDH1L1	ALDH1L1	-0.703252	8.39816	3.23525e-05	0.000646553
ENSSSCG00000039962	HSPB1	HSPB1	-0.702636	8.3145	0.004554	0.0352196
ENSSSCG00000009434	RGCC	RGCC	-0.701936	7.96588	1.96962e-05	0.000425714
ENSSSCG00000027857	DMXL1	DMXL1	-0.697831	4.70354	0.00253008	0.0225727
ENSSSCG00000000033	TSPO	TSPO	-0.697259	7.97283	1.09302e-06	3.15518e-05
ENSSSCG00000011147	AKR1C2		-0.696136	9.006	0.000199262	0.00304162
ENSSSCG00000006304	MPC2	MPC2	-0.693274	8.35923	7.2357e-05	0.00127016
ENSSSCG00000010503	ZNF518A	ZNF518A	-0.691444	4.13468	3.64163e-05	0.000699265
ENSSSCG00000014289	UQCRQ	UQCRQ	-0.691274	5.51661	0.000258868	0.00378256
ENSSSCG00000036145	PRKAA2	PRKAA2	-0.691136	3.01056	0.00355994	0.0292572
ENSSSCG00000006872	AGL	AGL	-0.687428	5.66546	6.96712e-05	0.00123469
ENSSSCG00000011243	GOLGA4	GOLGA4	-0.685678	7.11367	9.39074e-05	0.00158836
ENSSSCG00000014219	CDO1	CDO1	-0.683464	7.09915	4.92502e-05	0.00091454
ENSSSCG00000029160		HSPA1B	-0.682959	6.97632	3.42085e-05	0.000668219
ENSSSCG00000004314	PM20D2	PM20D2	-0.68074	4.96266	0.00353451	0.0290959
ENSSSCG00000016062	NABP1	NABP1	-0.67938	5.2852	0.000117924	0.00194889
ENSSSCG00000015375	ITGB8	ITGB8	-0.679184	3.5435	0.00293752	0.0253882
ENSSSCG00000009090	KIAA1109	KIAA1109	-0.676982	5.31697	0.000547609	0.00686626
ENSSSCG00000005110	SYNE2	SYNE2	-0.676237	6.55993	0.00144916	0.014776
ENSSSCG00000025589	SMIM26	SMIM26	-0.674452	2.4409	0.00201847	0.0191701
ENSSSCG00000017014	PANK3	PANK3	-0.67202	7.96958	0.00310512	0.0263998
ENSSSCG00000034567			-0.6717	2.3959	0.00209653	0.0196909
ENSSSCG00000013573	TRAPPC5	TRAPPC5	-0.666635	4.35872	2.03295e-05	0.000437218
ENSSSCG00000004032	PRKN	PRKN	-0.665446	2.34706	0.00453382	0.0351818
ENSSSCG00000021386	PTGR1	PTGR1	-0.664608	8.34618	0.000218107	0.00328679
ENSSSCG00000031857	SMIM19	SMIM19	-0.660178	5.62607	2.424e-05	0.000505421
ENSSSCG00000015403	HGF	HGF	-0.653663	5.11013	0.00281877	0.0246074
ENSSSCG00000000784	LRRK2	LRRK2	-0.653524	4.83204	0.00294624	0.0254466
ENSSSCG00000033541	NAT8L	NAT8L	-0.652943	6.29896	0.000878312	0.0100081
ENSSSCG00000036063			-0.651684	5.36148	0.000785616	0.0091444
ENSSSCG00000017778	DHRS13	DHRS13	-0.648726	1.81188	0.00670156	0.0469037
ENSSSCG00000004049	ACAT2	ACAT2	-0.646722	6.012	0.000386785	0.00522098
ENSSSCG00000038700	FMC1	FMC1	-0.644615	3.29994	0.000348048	0.00481485
ENSSSCG00000000083			-0.643705	3.83632	8.34803e-05	0.00144395
ENSSSCG00000032723	ACER3	ACER3	-0.642792	7.8648	0.00110467	0.0118887
ENSSSCG00000035648	MANEA	MANEA	-0.638851	5.97586	3.27434e-05	0.00064838
ENSSSCG00000032464	PURB	PURB	-0.638665	3.078	0.00557718	0.04107
ENSSSCG00000036669			-0.638242	5.65566	0.0024492	0.0220326
ENSSSCG00000031825			-0.636167	5.49052	7.12404e-07	2.13229e-05
ENSSSCG00000036431	VPS13C	VPS13C	-0.631491	5.37478	0.00111505	0.0119608
ENSSSCG00000007717	METTL27	METTL27	-0.631221	4.31754	0.000764534	0.00896326
ENSSSCG00000025870	HEPACAM2	HEPACAM2	-0.630077	3.37688	0.00113405	0.0121145
ENSSSCG00000018092	ND6	MT-ND6	-0.629296	7.4124	0.00102279	0.0112213
ENSSSCG00000004875	CYB5A	CYB5A	-0.628355	7.60431	0.000166374	0.00261014
ENSSSCG00000008516	DPY30	DPY30	-0.627517	5.06773	3.35914e-05	0.000659298
ENSSSCG00000003783	FPGT	FPGT	-0.626172	4.02691	0.000120678	0.00198431
ENSSSCG00000005842	TMEM141	TMEM141	-0.626068	5.10711	2.44075e-05	0.00050737
ENSSSCG00000027423	TMEM53	TMEM53	-0.625711	4.27286	0.00146784	0.014943
ENSSSCG00000000509	ZFC3H1	ZFC3H1	-0.625558	5.70844	2.15882e-06	5.87905e-05
ENSSSCG00000036614	PGP	PGP	-0.624382	4.09082	0.000776091	0.00905788
ENSSSCG00000000781	ABCD2	ABCD2	-0.623004	5.69535	0.000462219	0.00597435
ENSSSCG00000032932	MSRB1	MSRB1	-0.619235	7.59643	0.000522799	0.00659976
ENSSSCG00000010981	NUDT2	NUDT2	-0.619152	3.0621	0.00102621	0.0112493
ENSSSCG00000004290	TBX18	TBX18	-0.618163	4.24863	0.000598393	0.00744552
ENSSSCG00000003461	RSC1A1	RSC1A1	-0.616991	7.11581	0.00231741	0.0211251
ENSSSCG00000013312	HIPK3	HIPK3	-0.615978	6.75699	7.01816e-05	0.00123867
ENSSSCG00000039183	NDUFAF8	NDUFAF8	-0.615181	2.89712	0.00172319	0.016881
ENSSSCG00000026025	HMGCL	HMGCL	-0.614929	4.9911	3.79281e-05	0.000725605
ENSSSCG00000004648	FAM227B	FAM227B	-0.613309	2.148	0.00541277	0.0400409
ENSSSCG00000036855	SLC25A36	SLC25A36	-0.611176	7.66324	0.000663181	0.00803007
ENSSSCG00000032633	FAM53A	FAM53A	-0.610703	4.59543	4.60652e-05	0.000863474
ENSSSCG00000017672	MED13	MED13	-0.608917	5.33539	0.00124666	0.0130703
ENSSSCG00000000864	CHPT1	CHPT1	-0.608631	8.57963	2.6812e-05	0.000548484
ENSSSCG00000017131	FN3K	FN3K	-0.605514	4.25994	0.000119689	0.00197556
ENSSSCG00000010151	LYST	LYST	-0.604829	6.30916	0.00717848	0.0494238
ENSSSCG00000023142	GAMT	GAMT	-0.60458	4.43065	9.03618e-05	0.00154244
ENSSSCG00000011679	ATR	ATR	-0.603004	3.74057	0.000224281	0.00335921
ENSSSCG00000000759	WNT5B	WNT5B	-0.602549	4.58457	0.00171387	0.0168024
ENSSSCG00000029761			-0.601185	3.46745	0.000490383	0.00625131
ENSSSCG00000025478	MIB1	MIB1	-0.598939	6.59214	0.000514473	0.00651364
ENSSSCG00000000783	SLC2A13	SLC2A13	-0.598868	4.4013	0.00073522	0.008708
ENSSSCG00000039873	DCXR	DCXR	-0.59857	6.91742	2.3763e-05	0.000497872
ENSSSCG00000040203			-0.597511	4.66883	0.000282192	0.00405944
ENSSSCG00000002555	JAG2	JAG2	-0.59689	5.08085	0.00206389	0.0194557
ENSSSCG00000005029	RTRAF	RTRAF	-0.595468	6.98124	0.000224067	0.00335921
ENSSSCG00000036575	USHBP1	USHBP1	-0.594552	3.51327	0.00310742	0.0263998
ENSSSCG00000024644			-0.592833	8.86621	0.000773362	0.00903674
ENSSSCG00000034529	SMIM4	SMIM4	-0.592567	4.96036	0.00305903	0.0261083
ENSSSCG00000013436		UQCR11	-0.588552	4.74915	6.92534e-05	0.00123233
ENSSSCG00000008513	BIRC6	BIRC6	-0.587227	5.85651	0.00274767	0.0240839
ENSSSCG00000027074	FER	FER	-0.587066	4.34603	0.0036666	0.0298615
ENSSSCG00000025106	THNSL2	THNSL2	-0.586587	6.07931	5.70244e-05	0.00104198
ENSSSCG00000001476	HSD17B8	HSD17B8	-0.585482	5.23514	6.21379e-06	0.000152873
ENSSSCG00000031152			-0.58546	5.41851	5.61276e-05	0.00103272
ENSSSCG00000006877	SNX7	SNX7	0.585372	5.16174	4.51355e-05	0.000848495
ENSSSCG00000016067	STK17B	STK17B	0.585624	4.32172	0.000383966	0.00519554
ENSSSCG00000027121	ODC1	ODC1	0.586341	4.22959	0.000305828	0.00434937
ENSSSCG00000024578	PHLDB1	PHLDB1	0.586973	7.16237	1.94075e-05	0.000422284
ENSSSCG00000025034	LAPTM5	LAPTM5	0.588133	6.47887	0.00383542	0.030907
ENSSSCG00000004411	ZBTB24	ZBTB24	0.588181	2.78783	0.00288553	0.0250555
ENSSSCG00000016892	FST	FST	0.590346	3.21473	0.00433606	0.0339719
ENSSSCG00000020963	EPDR1	EPDR1	0.59039	4.52204	0.0015589	0.0156371
ENSSSCG00000008772	RELL1	RELL1	0.591028	4.3178	0.00148416	0.0150847
ENSSSCG00000024777	HDAC4	HDAC4	0.591481	4.23479	0.000493242	0.00627542
ENSSSCG00000007344	KIAA1755	KIAA1755	0.593045	2.67034	0.00490517	0.0373714
ENSSSCG00000021361	ZNF710	ZNF710	0.593853	3.25423	0.00349065	0.0288812
ENSSSCG00000034887	HAPLN4	HAPLN4	0.594353	3.00852	0.00573478	0.0419689
ENSSSCG00000007737	TPST1	TPST1	0.596544	4.99699	7.48236e-05	0.00130815
ENSSSCG00000022804	RHOJ	RHOJ	0.59746	6.20492	3.64696e-05	0.000699265
ENSSSCG00000036002	TGIF2	TGIF2	0.597764	3.54224	0.00647877	0.0458883
ENSSSCG00000005094			0.598088	3.58956	0.00228854	0.02095
ENSSSCG00000032269	LIMA1	LIMA1	0.5981	6.24271	8.71365e-06	0.000207308
ENSSSCG00000037232	SNX29	SNX29	0.598544	4.63264	0.000138946	0.00225331
ENSSSCG00000030065	ZBTB47	ZBTB47	0.599689	6.16202	1.85064e-05	0.00040471
ENSSSCG00000016656			0.601526	4.73515	3.49e-05	0.000676643
ENSSSCG00000017987			0.601846	6.42262	6.13628e-06	0.000151253
ENSSSCG00000035774	ERRFI1	ERRFI1	0.60265	5.11891	0.00189382	0.0181958
ENSSSCG00000032251			0.602852	4.13105	0.00225259	0.0207673
ENSSSCG00000005533	PTGS1	PTGS1	0.603253	3.84425	0.00138501	0.0141776
ENSSSCG00000002025	SLC22A17	SLC22A17	0.605332	4.51315	6.60396e-05	0.00119146
ENSSSCG00000003839		AC119674.2	0.605341	8.14956	4.74839e-05	0.000884957
ENSSSCG00000010476	MYOF	MYOF	0.605444	6.24284	0.000163271	0.00257078
ENSSSCG00000015345	GLCCI1	GLCCI1	0.605698	3.08166	0.00294978	0.0254602
ENSSSCG00000031487	LSP1	LSP1	0.605843	5.34133	7.3528e-05	0.00128897
ENSSSCG00000005706	ABL1	ABL1	0.606504	6.50554	7.89205e-06	0.000191264
ENSSSCG00000014852	ARRB1	ARRB1	0.606642	5.58098	0.00108301	0.0116963
ENSSSCG00000036452	LRRC17	LRRC17	0.60784	4.90568	0.000316303	0.00447904
ENSSSCG00000030156	APBB1IP	APBB1IP	0.608028	3.37252	0.0015336	0.0154191
ENSSSCG00000028529	REM1	REM1	0.609831	3.10327	0.00552305	0.0407407
ENSSSCG00000005751	COL5A1	COL5A1	0.610745	10.3758	0.00014471	0.00232359
ENSSSCG00000015866	FMNL2	FMNL2	0.611118	4.08192	0.00116908	0.0123667
ENSSSCG00000001382	DDR1	DDR1	0.611864	3.15606	0.00332799	0.0278368
ENSSSCG00000016111	FZD7	FZD7	0.611956	4.41105	0.000300331	0.00427775
ENSSSCG00000021647	EDA	EDA	0.612878	2.50437	0.00538363	0.0398708
ENSSSCG00000023483	PLXNA3	PLXNA3	0.613336	4.31562	0.000246842	0.00364151
ENSSSCG00000015565	C1orf21	C1orf21	0.613817	4.3667	0.000338399	0.00472095
ENSSSCG00000016436	CHPF2	CHPF2	0.614289	5.27463	1.1326e-05	0.000260397
ENSSSCG00000006250	LYN	LYN	0.614759	5.10654	0.000154235	0.0024463
ENSSSCG00000001456			0.615618	7.43273	0.0070152	0.0486273
ENSSSCG00000004379	SOBP	SOBP	0.616435	3.54334	0.00101831	0.0111979
ENSSSCG00000002389	VASH1	VASH1	0.616513	4.81616	0.00280131	0.0244757
ENSSSCG00000011404	HYAL1	HYAL1	0.616972	4.2018	0.00106306	0.0115752
ENSSSCG00000026517	CALML4	CALML4	0.617844	2.64043	0.00519017	0.0388582
ENSSSCG00000037029	CSRNP2	CSRNP2	0.619146	2.40649	0.00582476	0.04246
ENSSSCG00000030798	FUS	FUS	0.621088	6.87576	9.3333e-05	0.00158276
ENSSSCG00000017082	SPARC	SPARC	0.621874	13.0633	6.75376e-05	0.00121343
ENSSSCG00000006395		TAGLN2	0.621966	6.62015	2.04751e-05	0.000439622
ENSSSCG00000029781	SELENOM	SELENOM	0.622063	4.97638	4.81405e-05	0.000895911
ENSSSCG00000023187	VAV3	VAV3	0.622908	3.26554	0.00284324	0.0247711
ENSSSCG00000015307	CDK14	CDK14	0.623005	4.94599	1.21551e-05	0.000277985
ENSSSCG00000003592	SDC3	SDC3	0.623538	5.59554	2.32106e-05	0.000487086
ENSSSCG00000023235	MAN1C1	MAN1C1	0.623683	5.06464	0.00012046	0.00198323
ENSSSCG00000023907	AFAP1	AFAP1	0.625853	4.20943	0.000273996	0.0039679
ENSSSCG00000001977	STXBP6	STXBP6	0.62667	3.79112	0.00234992	0.0213315
ENSSSCG00000036446	PALD1	PALD1	0.626755	3.3899	0.00516407	0.0387753
ENSSSCG00000006218	PDE7A	PDE7A	0.627228	2.04211	0.00662662	0.0465045
ENSSSCG00000036776	LRRC75A	LRRC75A	0.627781	2.03367	0.00497572	0.0377318
ENSSSCG00000037105	EVL	EVL	0.628352	4.34532	0.00107547	0.0116614
ENSSSCG00000040445	RND3	RND3	0.628491	5.7736	5.68325e-05	0.00104126
ENSSSCG00000007565	TTYH3	TTYH3	0.628809	5.98573	3.12789e-05	0.000627995
ENSSSCG00000030638			0.629563	3.35916	0.00662298	0.0465041
ENSSSCG00000017333	FMNL1	FMNL1	0.629997	4.86476	8.9529e-05	0.00153024
ENSSSCG00000005944	NDRG1	NDRG1	0.630292	5.62524	9.91868e-05	0.00166275
ENSSSCG00000001835	ABHD2	ABHD2	0.630906	5.74083	1.29969e-05	0.000296194
ENSSSCG00000006688	ANKRD35	ANKRD35	0.63178	3.25308	0.00380983	0.030758
ENSSSCG00000022773		CARD18	0.634261	3.76768	0.00114743	0.0122031
ENSSSCG00000005738		RALGDS	0.636157	5.00447	0.000391261	0.00525041
ENSSSCG00000025826	BOC	BOC	0.63694	3.86393	0.00163782	0.0162655
ENSSSCG00000039487	GPSM1	GPSM1	0.637843	3.55702	0.000338716	0.00472095
ENSSSCG00000005608	ANGPTL2	ANGPTL2	0.638831	8.6398	2.25918e-05	0.000476408
ENSSSCG00000038494	LPIN2	LPIN2	0.640795	4.65945	7.11505e-06	0.00017308
ENSSSCG00000011884	HCLS1	HCLS1	0.641901	4.71125	0.00123435	0.0129727
ENSSSCG00000000258	RARG	RARG	0.643544	4.80379	0.000204322	0.00310789
ENSSSCG00000028004	RIN2	RIN2	0.644047	5.02714	8.9339e-05	0.001529
ENSSSCG00000001394		MICB	0.644808	3.47305	0.00448026	0.0348913
ENSSSCG00000039474	FBXL14	FBXL14	0.64614	2.20214	0.00453104	0.0351818
ENSSSCG00000004485	CD109	CD109	0.646316	4.62241	0.00123626	0.0129822
ENSSSCG00000005930	SLC45A4	SLC45A4	0.646368	2.7886	0.00365373	0.0298503
ENSSSCG00000001834	MFGE8	MFGE8	0.647249	6.50463	1.52504e-05	0.000342147
ENSSSCG00000008742	CD38	CD38	0.648085	3.00323	0.0055178	0.0407251
ENSSSCG00000014136	VCAN	VCAN	0.648812	6.03586	0.000687519	0.00830006
ENSSSCG00000016912	PLPP1	PLPP1	0.649107	6.14938	2.02137e-07	6.85577e-06
ENSSSCG00000023837	WFDC1	WFDC1	0.650797	4.31675	0.000149607	0.00238746
ENSSSCG00000036747	WAS	WAS	0.651018	3.56808	0.00706735	0.0488583
ENSSSCG00000013074	RAB3IL1	RAB3IL1	0.651154	4.33401	7.83983e-05	0.00136514
ENSSSCG00000036756	ZNF496	ZNF496	0.6513	3.47503	0.00132516	0.0137931
ENSSSCG00000012971	EFEMP2	EFEMP2	0.652913	5.51358	8.83373e-05	0.00151585
ENSSSCG00000033684	CD79A	CD79A	0.653859	4.59749	0.000168408	0.0026356
ENSSSCG00000029331	PALLD	PALLD	0.654319	5.01368	1.33258e-05	0.000303156
ENSSSCG00000017920		CXCL16	0.654376	3.86095	0.00108271	0.0116963
ENSSSCG00000005743	VAV2	VAV2	0.654817	4.504	1.38044e-05	0.000313457
ENSSSCG00000030820	STK4	STK4	0.655571	4.22089	0.000161245	0.00254505
ENSSSCG00000003554	SELENON	SELENON	0.655765	5.06437	2.20486e-05	0.000468297
ENSSSCG00000008867	CTSO	CTSO	0.657242	3.27803	0.000339617	0.00472844
ENSSSCG00000000559	RASSF8	RASSF8	0.65772	4.81148	3.30571e-05	0.000653084
ENSSSCG00000007754	ITGAM	ITGAM	0.657758	5.25039	0.000426548	0.00559648
ENSSSCG00000010908	PTPRC	PTPRC	0.658371	5.07344	0.00220712	0.0204643
ENSSSCG00000006331	PBX1	PBX1	0.658437	5.54571	1.19338e-05	0.000273887
ENSSSCG00000006800	CD53	CD53	0.660032	4.24649	0.00137441	0.0140802
ENSSSCG00000017918	ARRB2	ARRB2	0.661784	4.23001	0.00642257	0.0456896
ENSSSCG00000013351	NAV2	NAV2	0.661818	3.51677	0.0011489	0.0122031
ENSSSCG00000033385		KIAA1671	0.662907	4.96709	2.00344e-05	0.000431586
ENSSSCG00000033222	TRIM14	TRIM14	0.66309	4.05109	0.000933481	0.0104714
ENSSSCG00000016342	HES6	HES6	0.663683	2.08692	0.00719566	0.0495083
ENSSSCG00000001068	CAP2	CAP2	0.663738	2.2754	0.00572489	0.0419261
ENSSSCG00000004830		ATP10A	0.665489	4.50547	0.00184643	0.0178461
ENSSSCG00000034131	TXNDC5	TXNDC5	0.665657	7.43046	3.06536e-06	8.17639e-05
ENSSSCG00000007243	PLAGL2	PLAGL2	0.667346	3.22806	0.000306029	0.00434937
ENSSSCG00000004825	CHSY1	CHSY1	0.668885	4.01627	7.41891e-06	0.000180134
ENSSSCG00000004138	HIVEP2	HIVEP2	0.671061	5.71202	2.60131e-05	0.000534668
ENSSSCG00000038992	TUBB6	TUBB6	0.671346	4.07023	8.324e-05	0.00144172
ENSSSCG00000036612	TNFAIP2	TNFAIP2	0.67146	4.06174	0.00091219	0.010277
ENSSSCG00000034993	NREP	NREP	0.672485	6.49446	0.000168606	0.0026356
ENSSSCG00000025049	CYBRD1	CYBRD1	0.67322	8.38038	9.22599e-05	0.00156866
ENSSSCG00000026742	BTK	BTK	0.676199	2.42595	0.00559995	0.041191
ENSSSCG00000033586	DBNDD2	DBNDD2	0.676733	3.38922	0.000103811	0.00173552
ENSSSCG00000002009	PCK2	PCK2	0.677027	2.8836	0.00632852	0.0451937
ENSSSCG00000016233	SERPINE2	SERPINE2	0.677584	4.00329	0.00106224	0.0115752
ENSSSCG00000012323	TSPYL2	TSPYL2	0.679584	4.76324	1.77932e-05	0.000390428
ENSSSCG00000003805	PDE4B	PDE4B	0.679934	4.27328	0.000485763	0.00621681
ENSSSCG00000036049	PEG10	PEG10	0.681353	5.49806	2.71855e-05	0.00055438
ENSSSCG00000030535	SNX9	SNX9	0.684034	6.79248	1.49832e-07	5.20406e-06
ENSSSCG00000010212		ANK3	0.6843	2.19632	0.00453249	0.0351818
ENSSSCG00000014851	SLCO2B1	SLCO2B1	0.68505	3.24901	0.00179919	0.0174544
ENSSSCG00000004974	LARP6	LARP6	0.68524	4.0372	5.4697e-05	0.00100925
ENSSSCG00000012278	CFP	CFP	0.68605	2.7898	0.000985335	0.0109304
ENSSSCG00000005250	APBA1	APBA1	0.686496	2.93133	0.00157076	0.0157076
ENSSSCG00000000108	TMEM184B	TMEM184B	0.68686	5.89092	1.08456e-07	3.83882e-06
ENSSSCG00000020705	MAP3K8	MAP3K8	0.686886	2.11488	0.00321534	0.027104
ENSSSCG00000022429	KAZALD1	KAZALD1	0.68761	4.41667	0.000410061	0.00544651
ENSSSCG00000037900	CCND1	CCND1	0.688593	5.09185	9.17681e-06	0.000216836
ENSSSCG00000022536	SLC37A2	SLC37A2	0.69075	2.8004	0.00379956	0.0306942
ENSSSCG00000001921	NEO1	NEO1	0.691739	5.58627	4.49973e-08	1.71916e-06
ENSSSCG00000039847			0.692808	8.9175	0.00448706	0.0349233
ENSSSCG00000033175	SASH1	SASH1	0.693917	6.37364	0.000234916	0.00348352
ENSSSCG00000013411	WEE1	WEE1	0.694457	3.36467	0.00114892	0.0122031
ENSSSCG00000003376	PLEKHG5	PLEKHG5	0.694922	5.26087	2.91841e-06	7.83269e-05
ENSSSCG00000013114	SLC15A3	SLC15A3	0.695385	3.90354	0.00236024	0.0213954
ENSSSCG00000015398	SEMA3A	SEMA3A	0.696592	1.56983	0.00613363	0.0442398
ENSSSCG00000038144		MYH10	0.69705	3.78687	0.00020561	0.00312383
ENSSSCG00000015559	NCF2	NCF2	0.697635	3.70288	0.0021177	0.0198477
ENSSSCG00000012026	ADAMTS1	ADAMTS1	0.701021	6.54712	0.000826774	0.00955497
ENSSSCG00000013888	JAK3	JAK3	0.701247	3.59876	0.00421826	0.0332092
ENSSSCG00000000292	ZNF385A	ZNF385A	0.701953	4.10724	0.00021129	0.0031989
ENSSSCG00000013400	MICAL2	MICAL2	0.702769	3.5386	0.000218447	0.00328809
ENSSSCG00000014871	TSKU	TSKU	0.703098	4.05366	0.00310238	0.0263998
ENSSSCG00000010290	MCU	MCU	0.704293	4.20205	1.43999e-05	0.000324749
ENSSSCG00000016857	DAB2	DAB2	0.704484	7.5305	3.74986e-06	9.71842e-05
ENSSSCG00000015874	ACVR1	ACVR1	0.706182	4.84712	6.36898e-07	1.94666e-05
ENSSSCG00000013181	SERPING1	SERPING1	0.707924	9.01078	1.05168e-05	0.000244827
ENSSSCG00000016763	GLI3	GLI3	0.70948	4.01085	1.70284e-05	0.00037683
ENSSSCG00000012319		MAGED4	0.711728	3.46896	0.000400914	0.00535238
ENSSSCG00000039045	SLC26A2	SLC26A2	0.712936	5.23861	4.5374e-05	0.000851746
ENSSSCG00000011867	MYLK	MYLK	0.713025	6.39589	3.26634e-05	0.00064838
ENSSSCG00000012318	MAGED1	MAGED1	0.714518	6.45161	1.83907e-07	6.28077e-06
ENSSSCG00000015538	KIAA1614	KIAA1614	0.714979	3.3133	8.49501e-05	0.00146547
ENSSSCG00000003395	PIK3CD	PIK3CD	0.715185	3.04442	0.00133003	0.0137996
ENSSSCG00000011946	ALCAM	ALCAM	0.715794	5.15549	6.50851e-07	1.96911e-05
ENSSSCG00000017429	P3H4	P3H4	0.716333	4.66056	4.04855e-06	0.000103934
ENSSSCG00000002752	ZFHX3	ZFHX3	0.716377	5.1899	4.71944e-05	0.000880827
ENSSSCG00000036618		FCGR3A	0.716657	5.66997	0.00158959	0.0158837
ENSSSCG00000024132	TMEM47	TMEM47	0.717313	6.35939	1.54266e-07	5.34378e-06
ENSSSCG00000009565	GAS6	GAS6	0.718085	6.57069	7.78839e-08	2.83393e-06
ENSSSCG00000038763	CERK	CERK	0.718953	3.77638	0.000145615	0.00233235
ENSSSCG00000029668		IL2RB	0.719381	3.42749	0.00693884	0.0482266
ENSSSCG00000017218	CDR2L	CDR2L	0.720087	4.56802	6.44872e-07	1.9618e-05
ENSSSCG00000037264	RAB31	RAB31	0.72049	5.41958	2.11331e-07	7.13038e-06
ENSSSCG00000030378	LIMK1	LIMK1	0.720497	3.18705	0.000151038	0.00240145
ENSSSCG00000013269	MAPK8IP1	MAPK8IP1	0.721118	3.55852	0.000234771	0.00348352
ENSSSCG00000014575		SCUBE2	0.721475	3.08018	0.00376301	0.0305128
ENSSSCG00000014979	CEP126	CEP126	0.722687	1.74523	0.00663789	0.0465584
ENSSSCG00000035078	CD40	CD40	0.72376	2.1891	0.00462848	0.0356396
ENSSSCG00000008289	MTHFD2	MTHFD2	0.724537	3.0318	0.000127612	0.00208776
ENSSSCG00000014568	ST5	ST5	0.725136	4.47374	1.20983e-05	0.000277173
ENSSSCG00000013604	MYO1F	MYO1F	0.725697	3.78214	0.00300751	0.0258213
ENSSSCG00000012397		IL2RG	0.726887	2.881	0.00216328	0.0201441
ENSSSCG00000040461	CDKN1C	CDKN1C	0.72736	3.40339	5.63002e-05	0.00103443
ENSSSCG00000032434	PLAUR	PLAUR	0.72805	2.42559	0.00119435	0.0126135
ENSSSCG00000001595	DAAM2	DAAM2	0.730007	4.95754	4.47965e-08	1.71654e-06
ENSSSCG00000024818	RCAN3	RCAN3	0.731225	3.13766	0.000137147	0.00222971
ENSSSCG00000001052	PHACTR1	PHACTR1	0.731356	3.43794	0.00200467	0.0190702
ENSSSCG00000001793	ADAMTSL3	ADAMTSL3	0.731512	5.98526	7.0899e-07	2.12697e-05
ENSSSCG00000010527	MARVELD1	MARVELD1	0.731806	2.71631	0.00156681	0.0156917
ENSSSCG00000005291	TLE1	TLE1	0.732561	3.90382	3.34446e-05	0.00065825
ENSSSCG00000035058	PID1	PID1	0.733682	4.56657	0.000786885	0.00915097
ENSSSCG00000031139	IKZF4	IKZF4	0.733723	2.07198	0.0022265	0.020556
ENSSSCG00000023710	REEP1	REEP1	0.734555	3.34631	0.00214337	0.0200017
ENSSSCG00000032967	CACNB3	CACNB3	0.73461	3.09741	0.0001749	0.00271765
ENSSSCG00000010600	CALHM2	CALHM2	0.736095	3.80828	0.000227014	0.00339345
ENSSSCG00000013766	IL27RA	IL27RA	0.739604	2.62462	0.00110726	0.0118969
ENSSSCG00000011293	POMGNT2	POMGNT2	0.739699	3.02532	0.000418275	0.00552735
ENSSSCG00000033001	FZD8	FZD8	0.740508	3.94001	0.000527187	0.0066487
ENSSSCG00000021638	NEU3	NEU3	0.740782	2.19023	0.00179532	0.0174299
ENSSSCG00000008903	KIAA1211	KIAA1211	0.741213	2.08531	0.00304358	0.0259935
ENSSSCG00000008491	QPCT	QPCT	0.741304	3.78088	6.56156e-05	0.00118711
ENSSSCG00000039175		MARCH1	0.741362	2.9542	0.00333413	0.0278702
ENSSSCG00000024671	WNT9A	WNT9A	0.74197	2.86157	0.000780678	0.00909508
ENSSSCG00000007314		EPB41L1	0.743048	4.80872	1.96861e-05	0.000425714
ENSSSCG00000040919	RTN4RL2	RTN4RL2	0.744639	2.66907	0.000719664	0.00856083
ENSSSCG00000033830	CCDC8	CCDC8	0.746684	3.94934	7.71037e-05	0.0013444
ENSSSCG00000015871	NR4A2	NR4A2	0.74708	4.27917	0.000230416	0.00343639
ENSSSCG00000011723	MME	MME	0.747101	4.87361	0.00135796	0.0139667
ENSSSCG00000004458	TPBG	TPBG	0.748186	2.7632	0.0014948	0.0151243
ENSSSCG00000016298	INPP5D	INPP5D	0.749619	4.24296	0.000646645	0.00790209
ENSSSCG00000033674	PRKCB	PRKCB	0.749874	3.04933	0.00154519	0.0155236
ENSSSCG00000038149	KCNE4	KCNE4	0.750382	2.87621	0.000750743	0.00882547
ENSSSCG00000010949	DAPK1	DAPK1	0.750587	4.72368	0.000656706	0.00797586
ENSSSCG00000033623		APOBR	0.750793	3.2252	0.00499991	0.037849
ENSSSCG00000032949	APH1B	APH1B	0.753516	4.53998	3.23224e-07	1.04967e-05
ENSSSCG00000009300	WASF3	WASF3	0.753824	2.51114	0.00111915	0.0119751
ENSSSCG00000004071		AL357075.5	0.753973	2.21276	0.000819842	0.0094833
ENSSSCG00000037735		HCAR3	0.755012	4.60628	0.00174678	0.0170606
ENSSSCG00000040798	HOXC5	HOXC5	0.755673	1.30734	0.00323791	0.0272589
ENSSSCG00000016322	ACKR3	ACKR3	0.756016	6.0138	2.48952e-05	0.00051495
ENSSSCG00000031493	CYBA	CYBA	0.756641	3.18768	0.000910178	0.010268
ENSSSCG00000015136	UBASH3B	UBASH3B	0.757165	3.49426	0.000216922	0.00327654
ENSSSCG00000012277	TIMP1	TIMP1	0.757569	3.99911	4.14257e-05	0.000786724
ENSSSCG00000033909		GIMAP1	0.759048	5.55733	0.00184004	0.0178108
ENSSSCG00000001787	IL16	IL16	0.761426	2.52913	0.00208301	0.0195839
ENSSSCG00000023229	ETV5	ETV5	0.764937	2.92144	0.00101203	0.0111647
ENSSSCG00000032561	PDCD1LG2	PDCD1LG2	0.767537	3.40801	0.00515665	0.038742
ENSSSCG00000001573	PIM1	PIM1	0.767549	3.31833	0.00481312	0.0368212
ENSSSCG00000028108	ASAP3	ASAP3	0.767871	5.48991	2.01275e-07	6.84441e-06
ENSSSCG00000006850	FAM102B	FAM102B	0.768811	4.09	0.000265574	0.00387619
ENSSSCG00000021591			0.770544	5.99861	0.000328786	0.00461224
ENSSSCG00000039408	ADCY7	ADCY7	0.772658	4.50338	1.96661e-06	5.40091e-05
ENSSSCG00000008434	TTC7A	TTC7A	0.774926	3.46213	2.23804e-05	0.00047355
ENSSSCG00000010683	GRK5	GRK5	0.775415	4.36471	9.35442e-07	2.7368e-05
ENSSSCG00000033190		AQP1	0.77613	7.216	1.8039e-06	4.97509e-05
ENSSSCG00000002026	EFS	EFS	0.776508	3.68489	2.39714e-05	0.000500795
ENSSSCG00000004053	TAGAP	TAGAP	0.77654	2.79945	0.00227495	0.0208732
ENSSSCG00000007739	GUSB	GUSB	0.77656	5.10946	7.02311e-06	0.000171485
ENSSSCG00000028531		Z83844.3	0.777998	2.34151	0.00683464	0.0475788
ENSSSCG00000013579	CD209	CLEC4M	0.778248	4.18851	0.00626538	0.0448665
ENSSSCG00000033051	POLE	POLE	0.778742	1.90185	0.00668742	0.0468299
ENSSSCG00000033919	DCLK1	DCLK1	0.779139	4.37334	0.000282167	0.00405944
ENSSSCG00000017511	PLXDC1	PLXDC1	0.779265	5.05746	0.00364214	0.0298306
ENSSSCG00000031970	RASSF5	RASSF5	0.780097	2.81322	0.000209477	0.00317516
ENSSSCG00000007727	AUTS2	AUTS2	0.781125	3.79672	3.25789e-05	0.00064838
ENSSSCG00000036091	MORC4	MORC4	0.781449	4.61031	7.94032e-07	2.3549e-05
ENSSSCG00000008973	NAAA	NAAA	0.782111	3.92383	0.000179306	0.00277945
ENSSSCG00000006357	FCER1G	FCER1G	0.78252	4.11353	0.000114601	0.00190366
ENSSSCG00000010278	CDH23	CDH23	0.783838	2.35078	0.00185676	0.017906
ENSSSCG00000003253	MYADM	MYADM	0.78398	6.99765	4.14877e-06	0.000105879
ENSSSCG00000009037	ZNF827	ZNF827	0.78411	3.41535	8.4903e-06	0.000202737
ENSSSCG00000013145	DTX4	DTX4	0.785159	3.44463	0.00110665	0.0118969
ENSSSCG00000039426	FSTL1	FSTL1	0.785291	9.8221	3.22582e-07	1.04967e-05
ENSSSCG00000034039	SLC11A2	SLC11A2	0.787827	3.73846	2.00785e-06	5.50251e-05
ENSSSCG00000008190	INPP4A	INPP4A	0.787966	2.90871	0.000280674	0.00404657
ENSSSCG00000024285	DLG4	DLG4	0.788536	4.77099	0.000254796	0.00373988
ENSSSCG00000006495	SEMA4A	SEMA4A	0.791687	2.84111	0.00480529	0.0368109
ENSSSCG00000007145	ADAM33	ADAM33	0.794559	5.42065	2.47065e-05	0.000512473
ENSSSCG00000010650			0.794814	2.60951	0.000701323	0.00840423
ENSSSCG00000023611		TNXB	0.795494	8.78449	3.35993e-05	0.000659298
ENSSSCG00000003644	FHL3	FHL3	0.796536	3.00594	0.000658173	0.00798289
ENSSSCG00000006344		C1orf226	0.797157	2.03597	0.00222051	0.0205444
ENSSSCG00000023894	AKNA	AKNA	0.797658	3.21963	0.00109701	0.0118171
ENSSSCG00000012656	ELF4	ELF4	0.797874	4.57122	1.4918e-06	4.22189e-05
ENSSSCG00000017186	RNF157	RNF157	0.800118	2.98303	0.00114674	0.0122031
ENSSSCG00000021576		CD83	0.800342	3.58856	0.000334648	0.00467931
ENSSSCG00000021562	PLXNA4	PLXNA4	0.80035	3.18727	0.00126687	0.0132501
ENSSSCG00000009650	DOCK5	DOCK5	0.801618	2.85745	0.00318449	0.0268944
ENSSSCG00000020749	KCNAB2	KCNAB2	0.802605	1.88149	0.00335039	0.0279522
ENSSSCG00000010755	PTPRE	PTPRE	0.803657	3.33775	0.000627534	0.00771208
ENSSSCG00000037803	MARCKS	MARCKS	0.803895	7.56941	5.05331e-07	1.58175e-05
ENSSSCG00000013380		NUCB2	0.80422	4.13741	1.6658e-05	0.000369892
ENSSSCG00000010504	BLNK	BLNK	0.804797	2.4177	0.00174246	0.0170441
ENSSSCG00000033945	RGS18	RGS18	0.804817	1.69292	0.00420252	0.0331456
ENSSSCG00000000130	CYTH4	CYTH4	0.805328	3.37855	0.00205341	0.0194022
ENSSSCG00000007719	CLIP2	CLIP2	0.806586	4.69217	6.98341e-08	2.57712e-06
ENSSSCG00000022402	GRAMD2B	GRAMD2B	0.807631	3.21234	3.4617e-05	0.00067216
ENSSSCG00000035993	C1QTNF2	C1QTNF2	0.807682	3.43272	2.2476e-05	0.000474738
ENSSSCG00000035299	SFRP4	SFRP4	0.807903	6.91644	0.00101518	0.0111756
ENSSSCG00000009152	SGMS2	SGMS2	0.808458	2.36796	0.00086321	0.00989682
ENSSSCG00000014039	RGS14	RGS14	0.811286	1.70656	0.00601184	0.0435063
ENSSSCG00000027434	OLFM2	OLFM2	0.811828	2.77119	0.000756569	0.00888593
ENSSSCG00000002960	RASGRP4	RASGRP4	0.812406	2.74875	0.00127205	0.0132936
ENSSSCG00000012112	ARHGAP6	ARHGAP6	0.812647	4.01294	4.34565e-06	0.00011047
ENSSSCG00000000223	BIN2	BIN2	0.814602	2.45678	0.0064836	0.0458975
ENSSSCG00000011443	STAB1	STAB1	0.81467	6.87341	0.000107151	0.00178907
ENSSSCG00000025308	IL17D	IL17D	0.816392	3.4594	2.28744e-05	0.000481585
ENSSSCG00000032656	BRSK1	BRSK1	0.817473	1.13209	0.00522314	0.0390158
ENSSSCG00000015328	SGCE	SGCE	0.817483	5.42458	7.41851e-10	3.67811e-08
ENSSSCG00000021880	MXRA8	MXRA8	0.817691	6.99802	6.17882e-07	1.89299e-05
ENSSSCG00000032937			0.818549	1.69684	0.00353062	0.029095
ENSSSCG00000022846	SLC4A3	SLC4A3	0.818754	1.71886	0.00618909	0.0445409
ENSSSCG00000008041	PKD1	PKD1	0.818824	7.88676	6.31255e-08	2.33618e-06
ENSSSCG00000007463	PTGIS	PTGIS	0.819587	7.62717	1.74998e-06	4.85732e-05
ENSSSCG00000013041	FERMT3	FERMT3	0.819951	3.63791	0.00156796	0.0156917
ENSSSCG00000039416	CXCR4	CXCR4	0.82146	2.42838	0.00367449	0.029907
ENSSSCG00000032360	PANX1	PANX1	0.823007	1.66336	0.00311202	0.0264044
ENSSSCG00000008557	EMILIN1	EMILIN1	0.82356	5.31358	1.21463e-08	5.27694e-07
ENSSSCG00000009412	LCP1	LCP1	0.824421	5.53591	0.000398345	0.00532356
ENSSSCG00000015999	FKBP7	FKBP7	0.825449	3.48536	7.00616e-05	0.00123823
ENSSSCG00000009584	SEMA4D	SEMA4D	0.825573	2.51189	0.000697537	0.00837431
ENSSSCG00000037890	ZNF853	ZNF853	0.826691	1.96323	0.00103299	0.0112951
ENSSSCG00000023784	SEMA3C	SEMA3C	0.827409	6.67767	0.000268315	0.00390742
ENSSSCG00000023709	PTPRJ	PTPRJ	0.828252	4.80814	1.64385e-07	5.6641e-06
ENSSSCG00000003351	MMP23B	MMP23B	0.82879	4.30953	1.706e-05	0.000376888
ENSSSCG00000008737	C1QTNF7	C1QTNF7	0.829525	3.66771	3.00439e-05	0.000606009
ENSSSCG00000004127	PLAGL1	PLAGL1	0.831075	4.46584	1.02966e-07	3.68464e-06
ENSSSCG00000014921	PRSS23	PRSS23	0.833057	6.36127	6.01878e-05	0.00109655
ENSSSCG00000004823	LRRK1	LRRK1	0.836615	5.31257	1.14082e-08	4.98965e-07
ENSSSCG00000016267	ITM2C	ITM2C	0.838358	6.87318	8.7174e-10	4.27317e-08
ENSSSCG00000025134	FAM171B	FAM171B	0.838443	2.9735	6.73052e-05	0.00121261
ENSSSCG00000038535	ARSB	ARSB	0.839153	4.01371	3.9789e-06	0.000102348
ENSSSCG00000003861	ORC1	ORC1	0.839496	1.00794	0.00563928	0.0414266
ENSSSCG00000036695	IGF2BP3	IGF2BP3	0.841739	1.14549	0.00677328	0.0472783
ENSSSCG00000008123	ARID5A	ARID5A	0.842638	3.48666	0.000476611	0.0061057
ENSSSCG00000024043	ADAMTS2	ADAMTS2	0.843065	8.36219	3.6139e-06	9.42662e-05
ENSSSCG00000028461		SIRPG	0.844299	5.92975	1.76709e-08	7.31141e-07
ENSSSCG00000016317	AGAP1	AGAP1	0.845734	4.6175	1.63495e-07	5.64841e-06
ENSSSCG00000031741		RRM2	0.845827	3.18029	0.00137437	0.0140802
ENSSSCG00000000675			0.846363	7.819	4.17915e-05	0.000791358
ENSSSCG00000006372	ARHGAP30	ARHGAP30	0.846613	4.1097	0.000767829	0.00898568
ENSSSCG00000003236		CD33	0.846849	2.2256	0.00291674	0.0252589
ENSSSCG00000027941	LSAMP	LSAMP	0.847024	2.2556	0.00202213	0.0191873
ENSSSCG00000009012	TMEM154	TMEM154	0.847255	1.12807	0.00517238	0.0388153
ENSSSCG00000028359	BST1	BST1	0.847838	2.45455	0.00186738	0.0179811
ENSSSCG00000015413	FGL2	FGL2	0.848506	7.49306	1.21197e-08	5.27694e-07
ENSSSCG00000017008	DOCK2	DOCK2	0.848563	3.71131	3.27124e-05	0.00064838
ENSSSCG00000005680	PRRX2	PRRX2	0.850482	2.59868	0.0014333	0.0146373
ENSSSCG00000028995	TLE2	TLE2	0.851713	3.14186	0.000190514	0.00292873
ENSSSCG00000013313	PRRG4	PRRG4	0.852168	2.30733	0.000135452	0.00220491
ENSSSCG00000011610	NUP210	NUP210	0.85322	2.30576	0.00331183	0.0277374
ENSSSCG00000008147	FHL2	FHL2	0.854061	0.943209	0.00465501	0.0357802
ENSSSCG00000039488	SPON2	SPON2	0.854069	5.93532	2.96616e-06	7.92808e-05
ENSSSCG00000012619	SEPTIN6	SEPTIN6	0.855474	3.53579	1.31024e-06	3.74066e-05
ENSSSCG00000024492	EPHB1	EPHB1	0.857468	1.39412	0.00206174	0.0194495
ENSSSCG00000022361	BANK1	BANK1	0.857563	2.48845	0.00105071	0.0114759
ENSSSCG00000029281	PCDHAC2	PCDHAC2	0.858076	1.89707	0.0027471	0.0240839
ENSSSCG00000013018	CDC42BPG	CDC42BPG	0.859492	1.78098	0.00149735	0.0151248
ENSSSCG00000014878	PAK1	PAK1	0.859534	3.83867	0.000465384	0.00598549
ENSSSCG00000015394	KIAA1324L	KIAA1324L	0.860149	3.58039	1.98514e-05	0.000428355
ENSSSCG00000013742	NFIX	NFIX	0.861411	8.15478	4.81327e-08	1.82287e-06
ENSSSCG00000030337	NYAP1	NYAP1	0.862457	2.36116	0.00114435	0.0122031
ENSSSCG00000000435		AC025165.6	0.863524	4.08395	5.23472e-07	1.63067e-05
ENSSSCG00000025537	PTPN6	PTPN6	0.863563	4.12759	0.000170218	0.0026576
ENSSSCG00000016452	GIMAP8	GIMAP8	0.865054	2.91384	0.00149613	0.0151243
ENSSSCG00000017164		TIMP2	0.866411	9.54503	8.8206e-07	2.59818e-05
ENSSSCG00000008555		CGREF1	0.867336	2.85782	0.000171959	0.00267835
ENSSSCG00000005378	ANKS6	ANKS6	0.869438	1.22567	0.0010513	0.0114759
ENSSSCG00000005785	PCSK6	PCSK6	0.869518	4.34121	4.35759e-05	0.000822749
ENSSSCG00000039442	BMP2	BMP2	0.871513	2.73002	0.000197968	0.00302542
ENSSSCG00000014221	LVRN	LVRN	0.873177	4.0015	0.000715473	0.00854664
ENSSSCG00000039161	MEIS1	MEIS1	0.874485	2.90738	6.78467e-05	0.00121395
ENSSSCG00000001986	NFATC4	NFATC4	0.874981	5.00714	1.15693e-07	4.08385e-06
ENSSSCG00000016983	STC2	STC2	0.878652	1.57015	0.000649289	0.00791206
ENSSSCG00000023956	NEDD9	NEDD9	0.880457	5.71283	1.69592e-10	9.7478e-09
ENSSSCG00000031361	CELSR1	CELSR1	0.880466	2.73503	0.000154047	0.00244629
ENSSSCG00000005055	LGALS3	LGALS3	0.881231	5.20083	0.00013172	0.00214956
ENSSSCG00000011065	MASTL	MASTL	0.881408	0.640574	0.00353216	0.029095
ENSSSCG00000040698	PRR7	PRR7	0.881529	0.709642	0.00313481	0.0265503
ENSSSCG00000027826	GIMAP4	GIMAP4	0.881648	5.52496	7.20609e-05	0.00126839
ENSSSCG00000006664	MTMR11	MTMR11	0.881882	3.25351	3.62322e-05	0.000697269
ENSSSCG00000030325	C1QTNF6	C1QTNF6	0.882329	7.11547	6.06411e-06	0.000150043
ENSSSCG00000023503	PRKCD	PRKCD	0.88459	4.26065	3.37048e-06	8.84496e-05
ENSSSCG00000005650	CERCAM	CERCAM	0.884971	5.28078	2.40104e-07	7.99729e-06
ENSSSCG00000008259	LRRTM4	LRRTM4	0.885462	0.496884	0.00657503	0.0462674
ENSSSCG00000034329	NAT14	NAT14	0.885783	3.11997	0.000231272	0.00344521
ENSSSCG00000025686	KMO	KMO	0.886483	2.85503	0.0006633	0.00803007
ENSSSCG00000012135	VEGFD	VEGFD	0.887888	2.97088	0.000653381	0.00795447
ENSSSCG00000010665	SHTN1	SHTN1	0.891371	2.07063	0.000475466	0.00609704
ENSSSCG00000001700	SLC29A1	SLC29A1	0.892397	5.6783	7.65002e-08	2.7914e-06
ENSSSCG00000006453	KIRREL1	KIRREL1	0.892685	4.86731	8.07744e-09	3.6057e-07
ENSSSCG00000012528	BEX3	BEX3	0.892919	2.4624	0.000116533	0.00192837
ENSSSCG00000039074	TNFRSF13C	TNFRSF13C	0.893715	1.88671	0.00239056	0.0215798
ENSSSCG00000036963	LRRC25	LRRC25	0.893724	2.60847	0.00343747	0.0285869
ENSSSCG00000013072	FADS2	FADS2	0.893994	3.74525	2.34544e-06	6.32101e-05
ENSSSCG00000037697	MGP	MGP	0.898617	8.86414	1.42864e-08	6.12475e-07
ENSSSCG00000000681	P3H3	P3H3	0.899059	5.84015	1.58912e-09	7.64544e-08
ENSSSCG00000027272	PIK3CG	PIK3CG	0.899883	3.74156	1.13098e-05	0.000260397
ENSSSCG00000004412	MICAL1	MICAL1	0.901073	3.99878	4.54847e-07	1.44109e-05
ENSSSCG00000032956	BMERB1	BMERB1	0.903269	0.699522	0.00298894	0.0256957
ENSSSCG00000002014	JPH4	JPH4	0.905244	2.16289	0.00115921	0.0123024
ENSSSCG00000035669		AHNAK2	0.905885	5.32377	3.68319e-06	9.57442e-05
ENSSSCG00000006737	IGSF3	IGSF3	0.905942	1.44312	0.000885723	0.0100661
ENSSSCG00000011755	NCEH1	NCEH1	0.905981	3.69511	2.84748e-07	9.31706e-06
ENSSSCG00000038610	INHBB	INHBB	0.907029	3.26223	0.000364774	0.0049878
ENSSSCG00000004092	MTHFD1L	MTHFD1L	0.908304	2.14609	0.000187461	0.00289207
ENSSSCG00000000907	PLXNC1	PLXNC1	0.908624	3.30612	0.000107789	0.0017974
ENSSSCG00000033321			0.910775	4.13098	0.000190428	0.00292873
ENSSSCG00000002444	FBLN5	FBLN5	0.912113	6.71044	3.38495e-07	1.09652e-05
ENSSSCG00000032612	MILR1	MILR1	0.91354	1.54519	0.00227109	0.0208639
ENSSSCG00000035403	RFX2	RFX2	0.91395	3.61499	0.000299516	0.00427476
ENSSSCG00000003527	EPHB2	EPHB2	0.914871	3.24563	0.00329503	0.0276323
ENSSSCG00000013119	STX3	STX3	0.915192	1.35203	0.00497982	0.0377408
ENSSSCG00000034607	OGN	OGN	0.919155	8.7346	3.80268e-07	1.21667e-05
ENSSSCG00000011928	CCDC80	CCDC80	0.919621	10.1871	5.59558e-09	2.55041e-07
ENSSSCG00000013901	IFI30	IFI30	0.920226	4.76157	2.8844e-05	0.00058362
ENSSSCG00000024145	PRR11	PRR11	0.921031	1.31744	0.00224147	0.0206794
ENSSSCG00000029189	DCHS1	DCHS1	0.921678	5.6545	4.94198e-10	2.55537e-08
ENSSSCG00000003115	MEIS3	MEIS3	0.922583	1.94274	0.000165749	0.00260349
ENSSSCG00000039327	DAPP1	DAPP1	0.923015	0.452803	0.0054632	0.0403734
ENSSSCG00000039838	RGS10	RGS10	0.923838	2.00859	0.00150702	0.0152107
ENSSSCG00000011436		AC097637.1	0.923858	0.568056	0.0063527	0.0452917
ENSSSCG00000009642	STC1	STC1	0.924046	4.19627	0.000140804	0.00227493
ENSSSCG00000005510	PHF19	PHF19	0.924457	3.74105	3.88743e-06	0.000100194
ENSSSCG00000009141	MCUB	MCUB	0.927199	2.79908	6.99851e-05	0.00123823
ENSSSCG00000001716	RCAN2	RCAN2	0.927309	2.72003	2.2063e-05	0.000468297
ENSSSCG00000015616	HSD11B1	HSD11B1	0.927323	4.64001	1.70462e-06	4.75172e-05
ENSSSCG00000016824	RAI14	RAI14	0.927389	3.64796	1.03549e-07	3.69534e-06
ENSSSCG00000014113	HOMER1	HOMER1	0.927448	1.5473	0.000636755	0.00781063
ENSSSCG00000006087	CPQ	CPQ	0.927777	3.96135	4.56583e-06	0.000115614
ENSSSCG00000035066	MYOC	MYOC	0.928604	8.68826	0.000286988	0.00412144
ENSSSCG00000022247	PROSER2	PROSER2	0.928614	0.982713	0.00434942	0.034056
ENSSSCG00000011747	CLDN11	CLDN11	0.930784	2.51521	0.00213093	0.0199253
ENSSSCG00000001619	FOXP4	FOXP4	0.930976	3.7502	1.68895e-08	7.07725e-07
ENSSSCG00000010509	PIK3AP1	PIK3AP1	0.931542	4.34292	9.7169e-07	2.8301e-05
ENSSSCG00000011245	ITGA9	ITGA9	0.933162	3.88109	5.86385e-07	1.81361e-05
ENSSSCG00000016717	MPP6	MPP6	0.933527	1.39068	0.00306456	0.0261383
ENSSSCG00000005949		SLA	0.934493	1.59703	0.00063864	0.00781898
ENSSSCG00000034339		CBARP	0.934767	1.79494	0.0011657	0.012341
ENSSSCG00000015644	IKBKE	IKBKE	0.935769	1.1626	0.000749643	0.00882547
ENSSSCG00000038806	AXL	AXL	0.936012	6.26006	2.93498e-08	1.16949e-06
ENSSSCG00000008601	SDC1	SDC1	0.937208	4.36247	3.55037e-06	9.27954e-05
ENSSSCG00000017750	EVI2B	EVI2B	0.939629	2.99006	0.000403083	0.0053703
ENSSSCG00000023569	FBRSL1	FBRSL1	0.94379	4.75641	0.000489759	0.00624948
ENSSSCG00000013788		ADGRE2	0.943879	3.5392	0.00250189	0.0223981
ENSSSCG00000016616	FAM3C	FAM3C	0.944562	6.90507	4.68014e-08	1.78284e-06
ENSSSCG00000032996	SLC7A5	SLC7A5	0.945506	1.05448	0.00226099	0.0208152
ENSSSCG00000016338	PER2	PER2	0.946048	4.54579	2.1402e-06	5.8406e-05
ENSSSCG00000004464	TENT5A	TENT5A	0.946272	6.19974	2.96572e-08	1.17812e-06
ENSSSCG00000028052	OBSL1	OBSL1	0.946624	4.48078	7.32329e-08	2.68728e-06
ENSSSCG00000001582	MDGA1	MDGA1	0.948513	0.599432	0.00209794	0.0196909
ENSSSCG00000011401	LSMEM2	LSMEM2	0.948571	0.139865	0.004828	0.0368916
ENSSSCG00000014441	CSF1R	CSF1R	0.949648	7.05081	9.1809e-06	0.000216836
ENSSSCG00000027607	IER3	IER3	0.952348	3.35942	0.00106083	0.0115703
ENSSSCG00000011965	TMEM45A	TMEM45A	0.953393	3.73424	0.000378056	0.00512626
ENSSSCG00000028974	UST	UST	0.953969	3.95695	2.1233e-07	7.1455e-06
ENSSSCG00000021610	CHPF	CHPF	0.955616	6.12322	1.42149e-10	8.24335e-09
ENSSSCG00000010437	PAPSS2	PAPSS2	0.95665	3.10678	6.97068e-06	0.000170526
ENSSSCG00000029715	OLFM1	OLFM1	0.956677	3.19419	2.2157e-06	6.00875e-05
ENSSSCG00000039412	DOC2B	DOC2B	0.956942	1.86135	0.000716776	0.00854664
ENSSSCG00000037376			0.959084	7.53402	0.000595648	0.00742559
ENSSSCG00000032911	DUSP8	DUSP8	0.960376	1.74179	0.000256497	0.0037606
ENSSSCG00000009361	POSTN	POSTN	0.960709	10.0868	3.17105e-06	8.37233e-05
ENSSSCG00000009357	SMAD9	SMAD9	0.963601	3.68461	1.46793e-08	6.25288e-07
ENSSSCG00000012482	SRPX2	SRPX2	0.963699	3.03574	7.49275e-05	0.00130821
ENSSSCG00000015810		HTRA4	0.965151	3.7213	3.33267e-05	0.000656926
ENSSSCG00000009228	MAPK10	MAPK10	0.965315	1.72301	0.000377217	0.00512022
ENSSSCG00000005641	DNM1	DNM1	0.966137	4.61498	1.28032e-08	5.54378e-07
ENSSSCG00000014235	SNCAIP		0.966938	2.36188	8.56333e-05	0.0014753
ENSSSCG00000012551	RNF128	RNF128	0.967479	1.43085	0.00288977	0.0250755
ENSSSCG00000039056	GAS7	GAS7	0.967929	5.84108	1.46815e-08	6.25288e-07
ENSSSCG00000033807		C14orf132	0.969927	2.31189	0.0025602	0.0227632
ENSSSCG00000035069	CHSY3	CHSY3	0.970253	2.10848	2.58185e-05	0.000531509
ENSSSCG00000005211	CD274	CD274	0.97128	1.32687	0.00673515	0.0470627
ENSSSCG00000022815	PYGB	PYGB	0.973294	1.6152	0.00108156	0.0116963
ENSSSCG00000035895	JDP2	JDP2	0.975242	3.76983	1.27205e-09	6.18876e-08
ENSSSCG00000035181			0.976533	2.23419	0.000737894	0.00872178
ENSSSCG00000006105	GEM	GEM	0.976701	6.64483	1.36365e-08	5.86583e-07
ENSSSCG00000032340	CDR2	CDR2	0.980645	4.29579	2.69613e-05	0.000550671
ENSSSCG00000017727	TMEM98	TMEM98	0.981582	2.77176	2.07141e-05	0.000441833
ENSSSCG00000016974	MAP1B	MAP1B	0.982946	6.07911	2.08235e-07	7.04421e-06
ENSSSCG00000015085	IL10RA	IL10RA	0.98339	4.99929	1.7403e-05	0.00038381
ENSSSCG00000036418	SLC8A1	SLC8A1	0.98381	3.88727	9.97798e-08	3.5805e-06
ENSSSCG00000023785	TMEM156	TMEM156	0.984646	0.583026	0.00264709	0.0234076
ENSSSCG00000033112	TSPYL5	TSPYL5	0.985248	1.19513	0.00122034	0.0128462
ENSSSCG00000017072	GALNT10	GALNT10	0.986392	5.7153	4.80038e-13	3.99724e-11
ENSSSCG00000014994	PDGFD	PDGFD	0.986735	6.16662	4.00168e-12	2.80983e-10
ENSSSCG00000006235	TOX	TOX	0.986762	0.610864	0.0013644	0.0140164
ENSSSCG00000004012	THBS2	THBS2	0.987394	8.91212	1.56472e-06	4.41863e-05
ENSSSCG00000016625	CTTNBP2	CTTNBP2	0.987739	2.93679	6.09375e-07	1.87578e-05
ENSSSCG00000012510	ARMCX2	ARMCX2	0.98875	2.87303	1.43102e-05	0.000323287
ENSSSCG00000003640	GRIK3	GRIK3	0.989149	0.488235	0.00502213	0.0379729
ENSSSCG00000004154	TNFAIP3	TNFAIP3	0.989304	4.52297	3.70492e-08	1.43663e-06
ENSSSCG00000022689	GADD45B	GADD45B	0.992171	4.0125	1.24393e-06	3.55919e-05
ENSSSCG00000031503	PRRX1	PRRX1	0.994765	6.70229	8.00996e-09	3.58791e-07
ENSSSCG00000007268	E2F1	E2F1	0.994923	0.818453	0.00331747	0.0277667
ENSSSCG00000024692	RRBP1	RRBP1	0.996501	7.49388	2.53229e-12	1.848e-10
ENSSSCG00000001572	FGD2	FGD2	0.997178	3.377	0.000228826	0.0034166
ENSSSCG00000037466			0.998041	0.665742	0.00285046	0.0248173
ENSSSCG00000040139	B3GNT9	B3GNT9	0.998882	4.25886	2.68125e-08	1.08166e-06
ENSSSCG00000000915	DCN	DCN	1.00025	9.77585	4.00657e-08	1.54437e-06
ENSSSCG00000005457	LPAR1	LPAR1	1.00132	5.61543	3.62086e-10	1.92767e-08
ENSSSCG00000005631	FAM102A	FAM102A	1.00286	4.6854	4.65979e-10	2.42123e-08
ENSSSCG00000021328	PCSK1N	PCSK1N	1.00343	3.4095	1.48215e-05	0.000333676
ENSSSCG00000033509	SAMD11	SAMD11	1.00407	1.8332	0.00149403	0.0151243
ENSSSCG00000010772	ADAM8	ADAM8	1.00659	1.32627	0.00504098	0.0380711
ENSSSCG00000013772	ASF1B	ASF1B	1.00713	0.821474	0.00328556	0.0275707
ENSSSCG00000010404	ALOX5	ALOX5	1.0073	2.18709	0.000913145	0.0102788
ENSSSCG00000040037	MTSS2	MTSS2	1.0074	5.39338	6.72158e-12	4.59544e-10
ENSSSCG00000013397	ARNTL	ARNTL	1.01159	3.23621	0.00213211	0.0199253
ENSSSCG00000000295	NCKAP1L	NCKAP1L	1.01162	4.3956	5.07595e-07	1.58501e-05
ENSSSCG00000015211	PKNOX2	PKNOX2	1.01167	2.72237	3.49923e-06	9.16432e-05
ENSSSCG00000004291	NT5E	NT5E	1.013	2.41577	0.00212128	0.0198669
ENSSSCG00000017379	ETV4	ETV4	1.01475	0.72362	0.000778547	0.00907839
ENSSSCG00000029752		C16orf54	1.01663	0.0809476	0.00537281	0.0398134
ENSSSCG00000034284	LAIR1	LAIR1	1.01695	3.4273	9.08461e-05	0.00154698
ENSSSCG00000030655	MAMDC2	MAMDC2	1.01756	2.62706	0.000175623	0.00272562
ENSSSCG00000000105	KDELR3	KDELR3	1.01817	5.54657	1.0712e-13	9.59643e-12
ENSSSCG00000005975	MTSS1	MTSS1	1.02001	4.89897	1.80211e-08	7.43158e-07
ENSSSCG00000021205	STK26	STK26	1.02196	1.60937	9.51407e-05	0.00160504
ENSSSCG00000009475	SLAIN1	SLAIN1	1.02206	0.115259	0.00366145	0.0298615
ENSSSCG00000014581	TUB	TUB	1.02298	2.61214	0.000603195	0.00749092
ENSSSCG00000034723	PYCR1	PYCR1	1.02494	5.05408	5.40359e-10	2.74484e-08
ENSSSCG00000006788	ADORA3	TMIGD3	1.02547	1.94287	0.00200538	0.0190702
ENSSSCG00000011322	CCR1	CCR1	1.02655	2.37534	0.00149184	0.0151243
ENSSSCG00000023351	PLA2G4A	PLA2G4A	1.02791	3.31701	4.78593e-08	1.81781e-06
ENSSSCG00000002893	CD22	CD22	1.02792	1.82688	0.000620253	0.00764429
ENSSSCG00000032398	VGLL3	VGLL3	1.02809	4.00048	7.84998e-07	2.33344e-05
ENSSSCG00000006735	PTGFRN	PTGFRN	1.02907	7.27688	1.76082e-10	1.0032e-08
ENSSSCG00000035243	RAB27B	RAB27B	1.02914	1.29816	0.00024737	0.00364324
ENSSSCG00000025306	PAK3	PAK3	1.02917	2.3538	3.51905e-05	0.000680245
ENSSSCG00000008265	DOK1	DOK1	1.02995	3.16472	1.62692e-06	4.58432e-05
ENSSSCG00000009112	SEC24D	SEC24D	1.03198	5.92554	5.29872e-14	4.95182e-12
ENSSSCG00000005224	GLIS3	GLIS3	1.03241	1.88972	0.000270602	0.00392751
ENSSSCG00000017880	SPNS3	SPNS3	1.03373	-0.0436831	0.00529927	0.0394937
ENSSSCG00000023215	MAOB	MAOB	1.03517	0.398053	0.00575195	0.0420708
ENSSSCG00000027665		SIRPG	1.03612	0.787521	0.00654677	0.0461937
ENSSSCG00000009217	PKD2	PKD2	1.03694	6.60078	1.04997e-13	9.47159e-12
ENSSSCG00000022506	COL6A1	COL6A1	1.03906	10.7183	2.87624e-08	1.14961e-06
ENSSSCG00000006002	CCN3	CCN3	1.04018	4.87231	0.000356473	0.00490528
ENSSSCG00000013553	VAV1	VAV1	1.04224	3.34063	1.08789e-05	0.000252352
ENSSSCG00000015522	ANGPTL1	ANGPTL1	1.04312	5.98304	3.14546e-06	8.3433e-05
ENSSSCG00000028022	COL6A2	COL6A2	1.04592	9.14809	1.7344e-08	7.24432e-07
ENSSSCG00000040768	TRHR	TRHR	1.04594	-0.047705	0.00464138	0.0356966
ENSSSCG00000012089	ADARB1	ADARB1	1.04721	3.9671	5.45553e-09	2.50415e-07
ENSSSCG00000010575	PPRC1	PPRC1	1.04747	3.97331	2.76801e-09	1.31228e-07
ENSSSCG00000002829	MMP2	MMP2	1.04923	9.41591	6.28753e-09	2.85577e-07
ENSSSCG00000040016			1.05004	2.38782	0.000139445	0.00225578
ENSSSCG00000016733		NACAD	1.05021	-0.295516	0.0063768	0.0454137
ENSSSCG00000034293	ARL4C	ARL4C	1.05106	3.32206	6.47733e-05	0.00117351
ENSSSCG00000037241	RGS2	RGS2	1.05169	3.93666	4.61355e-05	0.000863545
ENSSSCG00000037426		LILRA2	1.05177	2.59035	0.000430107	0.00562647
ENSSSCG00000004058	EZR	EZR	1.05383	5.84826	6.58202e-12	4.5479e-10
ENSSSCG00000033381	IRF4	IRF4	1.05406	1.09174	0.00124182	0.01303
ENSSSCG00000013940	NLRP3	NLRP3	1.05423	1.58973	0.000464021	0.00598549
ENSSSCG00000013100		MS4A6E	1.05695	2.86113	6.91465e-05	0.00123212
ENSSSCG00000038062	SAMSN1	SAMSN1	1.05696	1.36622	0.000424408	0.00558568
ENSSSCG00000000647	OLR1	OLR1	1.05706	1.91533	0.000763297	0.00895685
ENSSSCG00000017052	ADAM19	ADAM19	1.0579	4.89863	1.36373e-08	5.86583e-07
ENSSSCG00000006381	CD84	CD84	1.05808	2.34548	0.000718678	0.00855695
ENSSSCG00000024495			1.05816	1.84218	0.00145395	0.0148131
ENSSSCG00000034491	PRICKLE1	PRICKLE1	1.05925	4.49531	4.52688e-13	3.79382e-11
ENSSSCG00000023539	MBOAT2	MBOAT2	1.06009	2.80659	8.63592e-06	0.000205836
ENSSSCG00000007171	EBF4	EBF4	1.0601	2.14237	2.39796e-05	0.000500795
ENSSSCG00000012679	GPC4	GPC4	1.06078	4.27719	2.05873e-10	1.14777e-08
ENSSSCG00000015733	GLI2	GLI2	1.06379	2.97645	8.1396e-06	0.000196896
ENSSSCG00000013658	S1PR2	S1PR2	1.06461	3.30136	4.57909e-07	1.44726e-05
ENSSSCG00000016009	ITGA4	ITGA4	1.06507	3.78756	3.5133e-07	1.13527e-05
ENSSSCG00000012056	CHAF1B	CHAF1B	1.06575	0.72108	0.00136495	0.0140164
ENSSSCG00000016614	PTPRZ1	PTPRZ1	1.06594	0.263523	0.00258136	0.0229338
ENSSSCG00000009138		AC126283.2	1.07416	3.94568	6.12555e-06	0.000151253
ENSSSCG00000006132	MMP16	MMP16	1.07482	2.60844	0.000325574	0.00457706
ENSSSCG00000007574	SDK1	SDK1	1.07501	4.6105	4.86424e-06	0.000122455
ENSSSCG00000000541	FAR2	FAR2	1.07738	2.08836	8.81761e-06	0.000209398
ENSSSCG00000013754		CACNA1A	1.07747	1.27981	0.000139364	0.00225578
ENSSSCG00000017956	CD68	CD68	1.07847	4.20389	2.78924e-05	0.000567014
ENSSSCG00000038094	GPX7	GPX7	1.07947	4.88615	1.35135e-11	8.95611e-10
ENSSSCG00000038492	PHETA2	PHETA2	1.08002	3.14774	2.75394e-08	1.10754e-06
ENSSSCG00000015045	NCAM1	NCAM1	1.0801	3.2191	5.25203e-05	0.000971849
ENSSSCG00000035940	SPSB1	SPSB1	1.08246	3.95893	1.43442e-06	4.07727e-05
ENSSSCG00000001710	RUNX2	RUNX2	1.08337	0.440204	0.00267203	0.02358
ENSSSCG00000024015	FADS1	FADS1	1.08339	3.48124	4.375e-05	0.000824837
ENSSSCG00000024403	PRRT1	PRRT1	1.08348	2.13684	4.92824e-05	0.00091454
ENSSSCG00000008510	LTBP1	LTBP1	1.08434	6.84071	3.40954e-10	1.84541e-08
ENSSSCG00000029539	RAB23	RAB23	1.08615	5.55334	4.12532e-13	3.47973e-11
ENSSSCG00000022492	AMPD3	AMPD3	1.08735	1.85591	0.000124777	0.00204653
ENSSSCG00000000848	GLT8D2	GLT8D2	1.09087	5.15343	4.62782e-09	2.14698e-07
ENSSSCG00000010312	PLAU	PLAU	1.09123	4.70691	6.80758e-12	4.62987e-10
ENSSSCG00000030088		CSF2RA	1.09135	1.83074	6.77759e-05	0.00121395
ENSSSCG00000040847	AP1S3	AP1S3	1.09318	0.502762	0.00027389	0.0039679
ENSSSCG00000001498	BEND6	BEND6	1.09445	2.08574	0.000957365	0.0106748
ENSSSCG00000039860		MAGED4	1.09602	1.2893	0.000528318	0.0066565
ENSSSCG00000010046	GNAZ	GNAZ	1.09987	2.18554	0.00013043	0.00213117
ENSSSCG00000011511	FRMD4B	FRMD4B	1.10743	4.64135	2.15335e-09	1.02838e-07
ENSSSCG00000006413	FCER1A	FCER1A	1.10783	1.0575	0.0019076	0.0183099
ENSSSCG00000027348			1.10903	6.58161	5.11001e-16	6.6379e-14
ENSSSCG00000031794	TNFAIP8L3	TNFAIP8L3	1.10909	3.26631	3.6319e-08	1.41677e-06
ENSSSCG00000015825	ADGRA2	ADGRA2	1.10925	6.12589	1.08568e-12	8.51994e-11
ENSSSCG00000027002	KLHL32	KLHL32	1.11047	1.12621	0.00020135	0.00306628
ENSSSCG00000006350		FCGR2C	1.1116	4.27165	5.01268e-07	1.57663e-05
ENSSSCG00000010483	PLCE1	PLCE1	1.11309	2.45186	0.000426952	0.00559648
ENSSSCG00000030877	FRMPD4	FRMPD4	1.11398	-0.169736	0.00193654	0.0185105
ENSSSCG00000001905	ARID3B	ARID3B	1.11465	0.996489	6.26621e-05	0.00113843
ENSSSCG00000023557	CCRL2	CCRL2	1.11507	-0.108433	0.00509582	0.0384183
ENSSSCG00000036383	LGALS3BP	LGALS3BP	1.11733	6.4819	0.0023688	0.021456
ENSSSCG00000004705	MAP1A	MAP1A	1.11734	4.92425	1.07991e-13	9.60824e-12
ENSSSCG00000039921		AMY2A	1.12169	1.82288	1.05692e-05	0.000245607
ENSSSCG00000040036			1.12198	0.852687	0.0029671	0.0255779
ENSSSCG00000017300	MRC2	MRC2	1.122	8.0366	6.17511e-11	3.76594e-09
ENSSSCG00000007722	NCF1	NCF1	1.12263	1.08982	0.000561924	0.00703896
ENSSSCG00000005027	FRMD6	FRMD6	1.12345	6.89556	6.25739e-11	3.79829e-09
ENSSSCG00000034858	RAP1GAP2	RAP1GAP2	1.12528	2.62074	8.47359e-06	0.000202711
ENSSSCG00000003539	GRHL3	GRHL3	1.12561	0.439572	0.003569	0.029287
ENSSSCG00000006457	FCRL3	FCRL3	1.12855	0.196603	0.00517613	0.0388203
ENSSSCG00000025588	FJX1	FJX1	1.13463	2.22761	1.60762e-05	0.000357585
ENSSSCG00000015774	TENM3	TENM3	1.13492	5.0562	3.26888e-06	8.61314e-05
ENSSSCG00000040397	COLEC12	COLEC12	1.13847	5.08175	2.58238e-10	1.4214e-08
ENSSSCG00000001660	PTK7	PTK7	1.13937	2.07345	1.04748e-05	0.000244287
ENSSSCG00000000164	CRY1	CRY1	1.1436	3.99078	8.09341e-11	4.84486e-09
ENSSSCG00000039332	SEC16B	SEC16B	1.14531	2.77935	3.10296e-05	0.000623955
ENSSSCG00000023377	EMP3	EMP3	1.14674	4.64887	3.90402e-10	2.06993e-08
ENSSSCG00000025993	SGPP2	SGPP2	1.14981	-0.142892	0.00401342	0.0320827
ENSSSCG00000023084	ATP2B2	ATP2B2	1.15292	0.380532	0.000802596	0.00930037
ENSSSCG00000006979	MSR1	MSR1	1.15296	2.90398	0.00016118	0.00254505
ENSSSCG00000022309	GPR34	GPR34	1.1561	3.52142	3.83168e-05	0.000731964
ENSSSCG00000023376	PARD6G	PARD6G	1.15871	2.036	1.58355e-05	0.000353442
ENSSSCG00000034259	PMEPA1	PMEPA1	1.1588	7.28486	2.63712e-07	8.7166e-06
ENSSSCG00000014259	ADAMTS19	ADAMTS19	1.15902	0.879133	0.000402404	0.00536677
ENSSSCG00000006391	ATP1A4	ATP1A4	1.16048	2.57807	0.000773584	0.00903674
ENSSSCG00000013297	CD44	CD44	1.16235	5.20843	1.44223e-12	1.12183e-10
ENSSSCG00000022237	SUSD3	SUSD3	1.16275	0.230411	0.00213951	0.0199801
ENSSSCG00000034441	MRGPRF	MRGPRF	1.16337	3.52971	1.81969e-07	6.23689e-06
ENSSSCG00000037494	SPTBN4	SPTBN4	1.1634	0.270987	0.00167899	0.0165719
ENSSSCG00000040184	LMO7	LMO7	1.1635	3.804	2.22459e-06	6.02031e-05
ENSSSCG00000029371	C5AR1	C5AR1	1.16537	3.80255	5.93345e-07	1.83077e-05
ENSSSCG00000016129	GPR1	GPR1	1.16567	0.602645	0.00111731	0.0119653
ENSSSCG00000006230	CLVS1	CLVS1	1.16611	0.575206	0.00133406	0.0138303
ENSSSCG00000012050	RCAN1	RCAN1	1.16792	5.28805	3.17296e-10	1.73179e-08
ENSSSCG00000022162		RAB11FIP5	1.16882	4.13394	3.36954e-12	2.40497e-10
ENSSSCG00000036820			1.1693	4.1046	1.01106e-06	2.93818e-05
ENSSSCG00000033465		HIVEP3	1.1704	1.69882	2.06894e-05	0.000441833
ENSSSCG00000029838	FZD2	FZD2	1.17413	1.96994	3.44422e-05	0.000670076
ENSSSCG00000022370	TNFSF9	TNFSF9	1.1742	3.10282	0.0025272	0.0225624
ENSSSCG00000004644	HDC	HDC	1.17534	0.436924	0.000186696	0.00288369
ENSSSCG00000035736		CCL24	1.17586	4.36015	0.000115898	0.00192275
ENSSSCG00000038453	SYNPO	SYNPO	1.17726	5.13472	1.38927e-14	1.39897e-12
ENSSSCG00000015567	NIBAN1	NIBAN1	1.17751	6.41065	2.25284e-12	1.66275e-10
ENSSSCG00000028711	CASP1	CARD16	1.17896	1.78697	0.000183744	0.00284147
ENSSSCG00000037450	SSC5D	SSC5D	1.17911	6.50082	1.57389e-12	1.19837e-10
ENSSSCG00000021222		TPSAB1	1.17936	3.5228	7.11225e-08	2.61723e-06
ENSSSCG00000004332	BACH2	BACH2	1.17944	1.07418	0.00308036	0.0262558
ENSSSCG00000017006	LCP2	LCP2	1.1801	3.12257	2.78653e-05	0.000567014
ENSSSCG00000020967		CD300H	1.18147	2.48209	0.00593547	0.0430736
ENSSSCG00000032423	SPOCK1	SPOCK1	1.18168	3.3787	5.48434e-06	0.000137267
ENSSSCG00000025969			1.18369	-0.0272439	0.00175627	0.0171276
ENSSSCG00000035077	INHBA	INHBA	1.1847	1.94272	3.56407e-05	0.000687924
ENSSSCG00000017818	SERPINF1	SERPINF1	1.18499	8.6011	4.89581e-11	3.05753e-09
ENSSSCG00000000433	B4GALNT1	B4GALNT1	1.18526	3.93874	2.82068e-07	9.25268e-06
ENSSSCG00000004630	SCG3	SCG3	1.18593	2.05497	1.60317e-05	0.000357207
ENSSSCG00000025795	CSF3R	CSF3R	1.18989	1.2678	0.00101281	0.0111647
ENSSSCG00000015652	IL10	IL10	1.18999	-0.227322	0.00221419	0.0205123
ENSSSCG00000038618	RFLNB	RFLNB	1.19065	2.98883	8.86991e-07	2.60679e-05
ENSSSCG00000032221	FAM110C	FAM110C	1.19212	0.0101001	0.00036641	0.00499965
ENSSSCG00000011717	IGSF10	IGSF10	1.19216	1.71275	0.00283862	0.0247475
ENSSSCG00000007495	CASS4	CASS4	1.19719	0.978237	0.000122472	0.00201127
ENSSSCG00000013556		ADGRE1	1.19913	1.00084	0.00323067	0.0272155
ENSSSCG00000032601	RASSF2	RASSF2	1.20182	3.45864	8.73516e-08	3.16072e-06
ENSSSCG00000033146	CD163	CD163	1.20196	6.2731	1.43877e-09	6.97375e-08
ENSSSCG00000005472	SLC46A2	SLC46A2	1.20318	1.39811	0.000833583	0.00961655
ENSSSCG00000016782	OTULINL	OTULINL	1.20344	3.94787	9.47008e-08	3.40765e-06
ENSSSCG00000013101			1.20394	1.40115	8.68237e-05	0.00149185
ENSSSCG00000016295	NGEF	NGEF	1.20463	-0.153438	0.00255668	0.0227475
ENSSSCG00000017640		RNF43	1.20583	-0.153617	0.000540961	0.00680718
ENSSSCG00000007185	SIRPB2	SIRPB2	1.20657	1.45657	0.000675283	0.00816753
ENSSSCG00000011806	MASP1	MASP1	1.2067	1.80697	9.80203e-05	0.0016472
ENSSSCG00000006550	ATP8B2	ATP8B2	1.20712	5.93156	2.428e-18	4.57097e-16
ENSSSCG00000031788	PTAFR	PTAFR	1.20776	1.20942	8.29651e-05	0.00143887
ENSSSCG00000024236	MMP17	MMP17	1.20828	0.0100167	0.00036429	0.00498702
ENSSSCG00000006172	PI15	PI15	1.21198	4.19963	4.5396e-07	1.44109e-05
ENSSSCG00000005249	FAM189A2	FAM189A2	1.21258	0.967784	5.90267e-05	0.00107691
ENSSSCG00000035170	VSIG4	VSIG4	1.21317	4.1291	8.63413e-07	2.54903e-05
ENSSSCG00000004164	MTFR2	MTFR2	1.21439	0.130811	0.000910283	0.010268
ENSSSCG00000031955		AL592490.1	1.21663	0.976712	0.00136923	0.0140492
ENSSSCG00000004990	LRFN5	LRFN5	1.21825	1.41465	0.00277644	0.0243032
ENSSSCG00000000206	FAIM2	FAIM2	1.21829	-0.0886081	0.00310634	0.0263998
ENSSSCG00000032734	VOPP1	VOPP1	1.2197	3.35658	2.36115e-09	1.12349e-07
ENSSSCG00000024310	F13A1	F13A1	1.21984	4.62375	3.60619e-08	1.41098e-06
ENSSSCG00000006911	TGFBR3	TGFBR3	1.22359	6.9651	4.50631e-16	5.97316e-14
ENSSSCG00000015399	SEMA3E	SEMA3E	1.22488	2.11686	0.000440626	0.00574671
ENSSSCG00000024823	RCN3	RCN3	1.22535	6.2852	9.01042e-14	8.18499e-12
ENSSSCG00000003038	GRIK5	GRIK5	1.22818	1.39819	1.75479e-05	0.000386352
ENSSSCG00000009745	ADGRD1	ADGRD1	1.22911	4.81188	1.68985e-06	4.74108e-05
ENSSSCG00000033918		CD300LD	1.23101	2.62509	1.53759e-05	0.000344367
ENSSSCG00000026146	GALNT5	GALNT5	1.23165	3.12992	3.60032e-07	1.1605e-05
ENSSSCG00000008618	MYCN	MYCN	1.23333	-0.106486	0.00299477	0.0257288
ENSSSCG00000021988	TUSC3	TUSC3	1.23402	3.32053	5.58804e-09	2.55041e-07
ENSSSCG00000010204	BICC1	BICC1	1.23475	4.57619	1.80075e-11	1.1874e-09
ENSSSCG00000012117	PRPS2	TLR7	1.23919	-0.00477039	0.00260506	0.0230516
ENSSSCG00000032795	IL1RL1	IL1RL1	1.24142	1.81484	4.09942e-06	0.000105032
ENSSSCG00000035537	RUNX1	RUNX1	1.24171	3.48976	2.1785e-08	8.89897e-07
ENSSSCG00000034154	WNK2	WNK2	1.24223	1.39948	4.34442e-06	0.00011047
ENSSSCG00000013248	LRP4	LRP4	1.24641	2.1903	2.45747e-07	8.16432e-06
ENSSSCG00000008340	ANTXR1	ANTXR1	1.2479	7.76292	3.05512e-15	3.51204e-13
ENSSSCG00000016443	TMEM176A	TMEM176A	1.25037	0.389486	0.00124914	0.0130766
ENSSSCG00000000137	NCF4	NCF4	1.25248	2.8934	7.76964e-07	2.32018e-05
ENSSSCG00000017422	FKBP10	FKBP10	1.25432	6.06056	7.21533e-16	9.09972e-14
ENSSSCG00000006887	CNN3	CNN3	1.25472	6.38789	2.1254e-15	2.4873e-13
ENSSSCG00000001561	ETV7	ETV7	1.25583	2.39137	0.00721235	0.0495968
ENSSSCG00000026602	PTGIR	PTGIR	1.25618	1.16922	9.76036e-05	0.00164232
ENSSSCG00000006578	S100A4	S100A4	1.25893	2.85121	9.43168e-06	0.000221952
ENSSSCG00000011872	SEMA5B	SEMA5B	1.25915	0.501037	0.00102205	0.0112213
ENSSSCG00000000601	PTPRO	PTPRO	1.26012	1.0557	0.000298723	0.00426888
ENSSSCG00000036264			1.26314	-0.0184443	0.00176934	0.0172163
ENSSSCG00000023653	GLIS2	GLIS2	1.26441	4.70052	3.27964e-15	3.73706e-13
ENSSSCG00000012595	LRCH2	LRCH2	1.27076	-0.0981659	0.000322123	0.00453837
ENSSSCG00000000896	NTN4	NTN4	1.2708	4.1253	4.8805e-09	2.25615e-07
ENSSSCG00000008101	FBLN7	FBLN7	1.27256	4.15617	1.3571e-07	4.75168e-06
ENSSSCG00000010199	RET	RET	1.27325	1.32955	0.0053381	0.0396693
ENSSSCG00000009644	ADAM28	ADAM28	1.27454	0.391236	0.0016881	0.016625
ENSSSCG00000010370		ANXA8L1	1.27605	4.27847	5.67144e-06	0.000141677
ENSSSCG00000035392	IGFBP2	IGFBP2	1.2773	3.45744	4.78728e-11	3.00419e-09
ENSSSCG00000015535	QSOX1	QSOX1	1.28029	5.74293	6.19544e-14	5.66752e-12
ENSSSCG00000003524	C1QA	C1QA	1.28115	6.3887	1.74568e-06	4.85576e-05
ENSSSCG00000017923	ALOX15	ALOX15	1.28256	1.00911	1.02823e-05	0.000240661
ENSSSCG00000015781	ENPP6	ENPP6	1.28326	1.08782	0.0037907	0.0306608
ENSSSCG00000008054	NTN3	NTN3	1.28385	0.245271	0.000340882	0.00473589
ENSSSCG00000036007	MFAP4	MFAP4	1.28875	7.74168	2.85995e-16	3.95221e-14
ENSSSCG00000014599	SYT9	SYT9	1.28989	0.0733926	0.00227947	0.0208818
ENSSSCG00000016687		CHN2	1.29345	1.34845	4.09716e-05	0.00077924
ENSSSCG00000013318		AL035078.4	1.29377	7.60534	1.78608e-15	2.14826e-13
ENSSSCG00000013931	GMIP	GMIP	1.29388	1.50834	0.00302045	0.025864
ENSSSCG00000023627			1.29424	0.632307	0.000330996	0.00463823
ENSSSCG00000008854	CPE	CPE	1.30027	5.8744	8.45903e-09	3.76311e-07
ENSSSCG00000000951	CSRP2	CSRP2	1.30608	2.64208	1.10708e-06	3.18644e-05
ENSSSCG00000005449	PTPN3	PTPN3	1.30687	2.72877	2.61507e-07	8.66576e-06
ENSSSCG00000011176	SUSD4	SUSD4	1.31081	-0.128849	0.000710404	0.00849737
ENSSSCG00000033512	C1QB	C1QB	1.31227	6.65666	3.32436e-06	8.74158e-05
ENSSSCG00000034500	MSX2	MSX2	1.31513	0.551741	0.000108188	0.00180175
ENSSSCG00000013263	CREB3L1	CREB3L1	1.31522	6.12746	5.48402e-15	5.98634e-13
ENSSSCG00000027725		CACNA1C	1.31535	3.39831	5.40939e-10	2.74484e-08
ENSSSCG00000025160	DPF1	DPF1	1.31812	1.04319	0.000423233	0.00558109
ENSSSCG00000027872	MYBL1	MYBL1	1.32039	1.29958	3.08534e-06	8.21283e-05
ENSSSCG00000031640			1.32102	7.99881	4.23302e-10	2.21722e-08
ENSSSCG00000024311	CCR2	CCR2	1.32275	3.02593	6.53339e-07	1.96911e-05
ENSSSCG00000004856	NFATC1	NFATC1	1.3239	5.76786	2.9956e-14	2.88243e-12
ENSSSCG00000035027	ZDHHC14	ZDHHC14	1.32573	2.68528	3.40611e-08	1.34484e-06
ENSSSCG00000010840	RGS7	RGS7	1.32591	1.41901	6.46388e-06	0.000158725
ENSSSCG00000004928	CILP	CILP	1.32659	6.92191	7.37304e-10	3.66957e-08
ENSSSCG00000025582		PXDC1	1.32967	2.97707	6.50298e-10	3.24899e-08
ENSSSCG00000007648	GAL3ST4	GAL3ST4	1.33459	1.95129	4.02864e-08	1.54829e-06
ENSSSCG00000001914	LOXL1	LOXL1	1.33703	4.3493	2.76534e-07	9.09413e-06
ENSSSCG00000001004	SLC22A23	SLC22A23	1.33937	0.741768	0.000102832	0.00172138
ENSSSCG00000022794			1.33951	2.16724	5.66752e-07	1.75707e-05
ENSSSCG00000016174	FN1	FN1	1.34116	9.85273	3.138e-10	1.71994e-08
ENSSSCG00000037106	ECRG4	ECRG4	1.34205	1.8002	3.7557e-06	9.71842e-05
ENSSSCG00000032330	THY1	THY1	1.34445	8.51564	2.99246e-13	2.59147e-11
ENSSSCG00000016997	FGF18	FGF18	1.34619	2.94223	3.16585e-05	0.000634635
ENSSSCG00000032652	SLFN11	SLFN11	1.34928	1.64997	0.00054642	0.00685796
ENSSSCG00000006475	IQGAP3	IQGAP3	1.35144	3.0868	3.99215e-07	1.27415e-05
ENSSSCG00000015380	CDCA7L	CDCA7L	1.35156	4.04603	2.54536e-13	2.23407e-11
ENSSSCG00000012536	PLP1	PLP1	1.35223	0.8418	9.38329e-05	0.00158836
ENSSSCG00000000515	TRHDE	TRHDE	1.35271	0.495825	6.95909e-05	0.00123469
ENSSSCG00000009002	TLR2	TLR2	1.35476	3.00398	7.25924e-09	3.27422e-07
ENSSSCG00000035038	CGNL1	CGNL1	1.35513	4.14272	3.30098e-11	2.10195e-09
ENSSSCG00000007358	EMILIN3	EMILIN3	1.3563	3.03456	6.86422e-07	2.06403e-05
ENSSSCG00000015662	C4BPA		1.35871	6.41052	5.78309e-11	3.5603e-09
ENSSSCG00000038644	HOXC8	HOXC8	1.3612	3.56946	3.47058e-12	2.45015e-10
ENSSSCG00000021651	SCN2B	SCN2B	1.36505	1.05991	0.00102746	0.0112535
ENSSSCG00000008749	SLIT2	SLIT2	1.36704	4.33723	1.06045e-10	6.23311e-09
ENSSSCG00000035055			1.36855	0.228923	4.45619e-05	0.000838926
ENSSSCG00000000682	GNB3	GNB3	1.37102	1.12204	6.59364e-05	0.00119126
ENSSSCG00000003137	PLEKHA4	PLEKHA4	1.37236	3.43611	1.66218e-08	6.98762e-07
ENSSSCG00000012527			1.37452	1.89268	1.02e-06	2.95755e-05
ENSSSCG00000015120	USP2	USP2	1.37474	1.59838	4.20841e-05	0.000795738
ENSSSCG00000017896	SCIMP	SCIMP	1.37911	1.53288	8.2077e-05	0.00142537
ENSSSCG00000002464		PRIMA1	1.37934	3.53	2.90267e-09	1.37112e-07
ENSSSCG00000001076	RNF144B	RNF144B	1.38051	3.49284	6.99232e-11	4.21225e-09
ENSSSCG00000040339	ZFHX2	ZFHX2	1.38193	2.72721	1.61104e-08	6.79461e-07
ENSSSCG00000035794			1.38242	1.58307	6.60114e-06	0.00016179
ENSSSCG00000027331	COL6A3	COL6A3	1.38988	11.1153	1.10227e-11	7.34281e-10
ENSSSCG00000023868			1.39145	3.35307	5.59043e-08	2.10492e-06
ENSSSCG00000020864	VDR	VDR	1.3916	0.144156	6.95495e-05	0.00123469
ENSSSCG00000010348	CDHR1	CDHR1	1.39438	1.85792	1.39187e-05	0.00031499
ENSSSCG00000032674	TCEA3	TCEA3	1.39443	2.58674	2.21087e-06	6.00819e-05
ENSSSCG00000032151	CPZ	CPZ	1.39939	6.29383	3.46087e-10	1.85772e-08
ENSSSCG00000033624	SRGAP3	SRGAP3	1.40097	2.01756	0.000119908	0.00197665
ENSSSCG00000040931	SLC17A9	SLC17A9	1.40571	3.04372	5.28536e-10	2.71371e-08
ENSSSCG00000036622			1.4111	0.111888	0.00046345	0.00598431
ENSSSCG00000035189		TMEM37	1.41141	3.34084	5.81108e-08	2.17108e-06
ENSSSCG00000038706	C1QC	C1QC	1.41327	6.87081	1.7776e-07	6.10873e-06
ENSSSCG00000028536	LHFPL2	LHFPL2	1.41451	4.9516	2.64549e-20	6.36387e-18
ENSSSCG00000024344	CCR5	CCR5	1.41563	3.84971	1.44244e-06	4.09112e-05
ENSSSCG00000031346	CMKLR1	CMKLR1	1.41656	3.84747	9.14695e-16	1.13161e-13
ENSSSCG00000017062	TIMD4	TIMD4	1.42474	0.162828	0.000716552	0.00854664
ENSSSCG00000009526	ITGBL1	ITGBL1	1.4269	7.16304	1.57774e-16	2.32896e-14
ENSSSCG00000031118	PREX1	PREX1	1.43201	4.24186	8.36082e-11	4.98198e-09
ENSSSCG00000005352	FRMPD1	FRMPD1	1.43598	0.433891	0.0024562	0.0220651
ENSSSCG00000012490	TMEM35A	TMEM35A	1.43979	0.193666	2.31524e-05	0.000486651
ENSSSCG00000003715	ZNF521	ZNF521	1.44019	3.39503	9.40723e-09	4.17065e-07
ENSSSCG00000012915		CLCF1	1.44096	0.819654	9.96293e-06	0.00023403
ENSSSCG00000031311		AMY2A	1.44143	0.796196	2.4736e-05	0.000512473
ENSSSCG00000021084	S100A6	S100A6	1.44174	5.84213	3.42151e-08	1.34683e-06
ENSSSCG00000012018	CHODL	CHODL	1.45659	3.29708	1.48193e-08	6.29092e-07
ENSSSCG00000029886	LYVE1	LYVE1	1.46195	4.03062	3.15859e-06	8.35643e-05
ENSSSCG00000022504	CDON	CDON	1.4638	4.91265	1.05082e-08	4.61153e-07
ENSSSCG00000023716	TNFAIP6	TNFAIP6	1.46615	4.3954	3.97314e-14	3.79493e-12
ENSSSCG00000035525			1.46616	1.44971	1.82714e-06	5.0285e-05
ENSSSCG00000006651	ADAMTSL4	ADAMTSL4	1.47242	5.29284	3.66172e-11	2.32028e-09
ENSSSCG00000025561	VASN	VASN	1.47289	4.8442	2.58085e-17	4.19066e-15
ENSSSCG00000025981	SLC38A5	SLC38A5	1.4765	2.70103	3.55625e-10	1.90106e-08
ENSSSCG00000029855	LHFPL6	LHFPL6	1.47727	6.69268	1.63308e-17	2.68529e-15
ENSSSCG00000033998	SLC43A3	SLC43A3	1.47774	3.8831	6.05118e-15	6.49627e-13
ENSSSCG00000008769		CD68	1.47939	0.672641	0.00120438	0.0126988
ENSSSCG00000000010	FBLN1	FBLN1	1.48149	7.71913	4.52537e-11	2.85362e-09
ENSSSCG00000025020	PCSK9	PCSK9	1.4823	-0.0430365	0.00527236	0.0393157
ENSSSCG00000011400	SEMA3B	SEMA3B	1.48834	6.07367	4.90947e-12	3.42871e-10
ENSSSCG00000006678	FCGR1A	FCGR1B	1.48922	0.0657622	0.00333715	0.0278776
ENSSSCG00000002032	SLC7A8	SLC7A8	1.48963	1.64566	0.000426356	0.00559648
ENSSSCG00000025996	MTUS2	MTUS2	1.50211	0.10594	5.08798e-05	0.000942837
ENSSSCG00000022649	SLC7A11	SLC7A11	1.50641	0.14441	1.49653e-05	0.000336332
ENSSSCG00000015584	PROX1	PROX1	1.50679	1.60631	1.4099e-06	4.01636e-05
ENSSSCG00000015119	MFRP	MFRP	1.50862	3.85145	8.83723e-13	6.99973e-11
ENSSSCG00000009942	DAO	DAO	1.51265	2.78184	0.000691461	0.00833217
ENSSSCG00000011959	ABI3BP	ABI3BP	1.51533	7.73174	4.75684e-15	5.28132e-13
ENSSSCG00000023909	THPO	THPO	1.51773	0.267537	0.000143205	0.00231083
ENSSSCG00000022230	CD9	CD9	1.51964	6.55443	5.60485e-11	3.467e-09
ENSSSCG00000025672	RAVER2	RAVER2	1.52188	2.85177	9.22203e-07	2.70416e-05
ENSSSCG00000017638	TSPOAP1	TSPOAP1	1.52461	1.15494	9.52486e-07	2.7804e-05
ENSSSCG00000029456	SLC7A1	SLC7A1	1.5296	3.56979	1.24657e-14	1.28516e-12
ENSSSCG00000036842			1.52975	2.96993	3.4324e-10	1.85008e-08
ENSSSCG00000000171	CKAP4	CKAP4	1.53088	4.15107	1.50796e-18	2.88064e-16
ENSSSCG00000015885	PLA2R1	PLA2R1	1.53365	2.67619	1.70541e-10	9.75913e-09
ENSSSCG00000011038	MRC1	MRC1	1.53367	5.66138	5.35322e-13	4.40116e-11
ENSSSCG00000005311		CD72	1.53442	0.45778	0.000411697	0.00546266
ENSSSCG00000015426	RELN	RELN	1.53885	3.38732	3.24486e-10	1.76363e-08
ENSSSCG00000005071	ARMH4	ARMH4	1.54301	2.24112	4.9573e-10	2.55537e-08
ENSSSCG00000012077	MX1	MX1	1.54565	5.75554	0.00641994	0.0456896
ENSSSCG00000017012	SLIT3	SLIT3	1.55034	6.26158	9.44997e-19	1.89977e-16
ENSSSCG00000007718	CLDN4	CLDN4	1.55863	0.807526	0.00623044	0.0446899
ENSSSCG00000036801	C6orf132	C6orf132	1.56245	1.01603	2.50228e-05	0.000516766
ENSSSCG00000008159	IL18R1	IL18R1	1.56657	0.413647	4.16111e-05	0.000789093
ENSSSCG00000034609	RNF112	RNF112	1.56685	0.45527	2.06291e-05	0.000441469
ENSSSCG00000008898		HOPX	1.5682	3.88678	2.04362e-11	1.34074e-09
ENSSSCG00000013989	GJC2	GJC2	1.5709	1.57734	1.27141e-07	4.46368e-06
ENSSSCG00000000062	CSDC2	CSDC2	1.57144	2.35442	1.91614e-10	1.07752e-08
ENSSSCG00000016184		CXCR1	1.57521	-0.38737	0.000220536	0.00331187
ENSSSCG00000012985	LTBP3	LTBP3	1.57636	7.42873	2.1459e-20	5.25947e-18
ENSSSCG00000011111	CAMK1D	CAMK1D	1.57993	1.59245	8.22256e-06	0.000198165
ENSSSCG00000011110	CCDC3	CCDC3	1.58514	6.54229	7.43297e-16	9.28406e-14
ENSSSCG00000015212	FEZ1	FEZ1	1.58986	0.611724	5.89136e-06	0.000146047
ENSSSCG00000026842	CDH18	CDH18	1.59743	1.31869	2.94007e-05	0.000593957
ENSSSCG00000012266	SLC9A7	SLC9A7	1.59801	1.88547	1.50209e-09	7.25359e-08
ENSSSCG00000037137			1.59929	1.00416	0.000416997	0.0055217
ENSSSCG00000034551	SCX	SCX	1.60523	2.77061	6.95255e-09	3.14681e-07
ENSSSCG00000026516	EPHB3	EPHB3	1.60831	3.88923	1.97174e-20	4.92557e-18
ENSSSCG00000005997	COL14A1	COL14A1	1.61395	9.3999	6.12303e-14	5.64101e-12
ENSSSCG00000010703	HTRA1	HTRA1	1.62115	7.49124	9.804e-20	2.27418e-17
ENSSSCG00000006935	CLCA2	CLCA2	1.62476	0.765862	0.00267962	0.023616
ENSSSCG00000013551	C3	C3	1.62679	6.40757	6.43991e-07	1.9618e-05
ENSSSCG00000003604	ADGRB2	ADGRB2	1.6298	2.08733	5.8163e-08	2.17108e-06
ENSSSCG00000002443	TC2N	TC2N	1.63354	1.31986	9.13991e-08	3.29798e-06
ENSSSCG00000007073	ISM1	ISM1	1.63567	1.37563	2.05244e-08	8.41046e-07
ENSSSCG00000005609	GARNL3	GARNL3	1.63896	0.0364773	2.46389e-06	6.62648e-05
ENSSSCG00000037762	TBX1	TBX1	1.64874	2.23834	2.18065e-07	7.30068e-06
ENSSSCG00000038993	HOXC4	HOXC4	1.64968	2.64174	3.63973e-09	1.70072e-07
ENSSSCG00000004976	LRRC49	LRRC49	1.65371	-0.240537	8.38924e-06	0.000201063
ENSSSCG00000032094	DKK2	DKK2	1.66176	5.39056	9.33573e-22	2.88741e-19
ENSSSCG00000002669	CRISPLD2	CRISPLD2	1.67089	6.88394	1.59945e-17	2.6637e-15
ENSSSCG00000037430	COL6A6	COL6A6	1.67206	6.17947	1.54157e-14	1.54038e-12
ENSSSCG00000002795	CDH11	CDH11	1.67683	5.71583	1.2962e-17	2.21547e-15
ENSSSCG00000009601	SLC18A1	SLC18A1	1.68068	-0.19131	0.00176741	0.0172104
ENSSSCG00000015901	GRB14	GRB14	1.68524	1.76164	2.23833e-05	0.00047355
ENSSSCG00000011294	GASK1A	GASK1A	1.68725	4.08182	3.84865e-18	7.04141e-16
ENSSSCG00000016716	GSDME	GSDME	1.68799	0.390074	7.80944e-07	2.32671e-05
ENSSSCG00000007872	XYLT1	XYLT1	1.69248	2.71917	6.11246e-13	4.99376e-11
ENSSSCG00000007477	NFATC2	NFATC2	1.69792	5.33251	6.51887e-07	1.96911e-05
ENSSSCG00000024958	GPR173	GPR173	1.70343	3.0469	4.11209e-15	4.60484e-13
ENSSSCG00000017548	NGFR	NGFR	1.71083	5.7901	0.000374997	0.00509541
ENSSSCG00000027970		AC009133.6	1.71106	1.08279	0.000159269	0.00252305
ENSSSCG00000012229			1.71161	3.06174	2.20967e-08	8.99799e-07
ENSSSCG00000037520			1.7185	3.47758	1.26053e-19	2.87269e-17
ENSSSCG00000003811	ROR1	ROR1	1.72016	1.52041	1.54687e-08	6.54523e-07
ENSSSCG00000006345	OLFML2B	OLFML2B	1.72327	5.41231	1.29182e-15	1.56829e-13
ENSSSCG00000013378	ABCC8	ABCC8	1.72958	0.0299862	5.03527e-07	1.57991e-05
ENSSSCG00000010505	DNTT	DNTT	1.73627	-0.12711	0.00356087	0.0292572
ENSSSCG00000036246	GP91-PHOX	CYBB	1.73931	0.286587	3.00929e-05	0.000606056
ENSSSCG00000023408	SAMD4A	SAMD4A	1.74148	5.78413	9.33603e-17	1.44375e-14
ENSSSCG00000014007	FLT4	FLT4	1.74256	3.4385	6.85299e-12	4.63648e-10
ENSSSCG00000033100		AMY2A	1.75378	0.640128	1.45884e-07	5.09417e-06
ENSSSCG00000030565	GRIA4	GRIA4	1.75606	1.08465	1.69992e-06	4.74881e-05
ENSSSCG00000008266	LOXL3	LOXL3	1.75798	4.08067	7.37887e-13	5.88046e-11
ENSSSCG00000006025		UTRN	1.76015	1.13961	4.98576e-07	1.57197e-05
ENSSSCG00000026130	EPHA3	EPHA3	1.76182	4.37801	1.78226e-16	2.5724e-14
ENSSSCG00000015342	COL28A1	COL28A1	1.77124	2.90575	0.00019735	0.00301953
ENSSSCG00000013303	ABTB2	ABTB2	1.78317	2.21336	7.00421e-11	4.21225e-09
ENSSSCG00000000660	A2M	A2M	1.78446	3.88837	1.04929e-07	3.73432e-06
ENSSSCG00000013078		MYRF	1.78753	0.641281	8.30255e-06	0.000199405
ENSSSCG00000016491	DENND11	DENND11	1.78776	0.396514	3.22046e-05	0.000644589
ENSSSCG00000023403			1.7894	0.402184	2.34028e-07	7.81496e-06
ENSSSCG00000013144	MPEG1		1.79048	4.83584	4.48976e-10	2.34225e-08
ENSSSCG00000027130	TNFRSF12A	TNFRSF12A	1.79359	2.71797	3.26449e-12	2.35588e-10
ENSSSCG00000003366	CHD5	CHD5	1.81	2.61458	4.45871e-06	0.000113122
ENSSSCG00000028338	PAMR1	PAMR1	1.81179	4.2775	1.84512e-14	1.81576e-12
ENSSSCG00000009237	HPSE	HPSE	1.82448	0.0794291	4.11083e-06	0.000105117
ENSSSCG00000024299	SCN3B	SCN3B	1.82508	2.87487	3.85302e-13	3.27129e-11
ENSSSCG00000000136	CSF2RB	CSF2RB	1.83447	4.4819	1.57753e-12	1.19837e-10
ENSSSCG00000039658		CDNF	1.83726	4.15221	3.61462e-21	9.99021e-19
ENSSSCG00000007146	SIGLEC1	SIGLEC1	1.84423	3.41626	3.92507e-10	2.07263e-08
ENSSSCG00000016522	PTN	PTN	1.84993	4.47868	8.89024e-05	0.00152354
ENSSSCG00000003603	COL16A1	COL16A1	1.85042	7.52499	7.74095e-24	3.02895e-21
ENSSSCG00000001985	CBLN3	CBLN3	1.85191	-0.538144	3.77723e-06	9.75473e-05
ENSSSCG00000012766	BGN	BGN	1.85782	9.04337	5.48313e-19	1.1488e-16
ENSSSCG00000031875	ZNF469	ZNF469	1.86113	3.96167	1.71896e-19	3.84987e-17
ENSSSCG00000003479	MFAP2	MFAP2	1.86948	4.81669	4.81066e-23	1.56226e-20
ENSSSCG00000006524	THBS3	THBS3	1.87068	5.00811	5.4752e-11	3.40301e-09
ENSSSCG00000034335			1.87334	0.0689581	3.98529e-08	1.54074e-06
ENSSSCG00000012754	GABRE	GABRE	1.87735	2.70965	8.10909e-08	2.94238e-06
ENSSSCG00000008311	CYP26B1	CYP26B1	1.88511	3.98192	3.32895e-13	2.84494e-11
ENSSSCG00000006051	CTHRC1	CTHRC1	1.89603	3.94138	1.08877e-12	8.51994e-11
ENSSSCG00000031023			1.89723	1.95363	3.45981e-08	1.35779e-06
ENSSSCG00000006472	CRABP2	CRABP2	1.90052	4.29471	1.32582e-10	7.72307e-09
ENSSSCG00000016754	AEBP1	AEBP1	1.90095	9.07338	6.91887e-19	1.42661e-16
ENSSSCG00000015302	CFAP69	CFAP69	1.90805	1.73053	5.73943e-08	2.15478e-06
ENSSSCG00000026404	SERTAD4	SERTAD4	1.91413	3.56694	1.81161e-15	2.15898e-13
ENSSSCG00000022833	FGF16	FGF16	1.9173	-0.24328	0.00103092	0.0112819
ENSSSCG00000016838	RANBP3L	RANBP3L	1.92245	-0.472656	3.37801e-05	0.000661846
ENSSSCG00000036549	DPYSL3	DPYSL3	1.9294	6.90441	7.96881e-15	8.41584e-13
ENSSSCG00000038774	MAPK13	MAPK13	1.93997	-0.0861922	3.14346e-07	1.02597e-05
ENSSSCG00000037701	GPR182	GPR182	1.95434	0.0606195	1.26165e-07	4.44142e-06
ENSSSCG00000029756	ADGRG2	ADGRG2	1.95547	1.99475	9.2414e-05	0.00156923
ENSSSCG00000035101	KLF5	KLF5	1.95911	3.26047	2.13894e-12	1.59683e-10
ENSSSCG00000001867	PSTPIP1	PSTPIP1	1.95978	2.47561	2.44699e-12	1.79584e-10
ENSSSCG00000036135	COL1A1	COL1A1	1.95995	14.3759	3.84106e-19	8.3159e-17
ENSSSCG00000017244			1.96726	2.33488	3.29512e-12	2.36484e-10
ENSSSCG00000016902	GZMA		1.97149	-0.0773479	0.00402973	0.0321537
ENSSSCG00000004907	CCBE1	CCBE1	1.97248	0.243702	1.21261e-06	3.47723e-05
ENSSSCG00000027124		TMEM119	1.9751	5.17319	5.9364e-21	1.57375e-18
ENSSSCG00000004192	CCN2	CCN2	1.98008	7.77952	9.85853e-18	1.73057e-15
ENSSSCG00000007456	SULF2	SULF2	1.98515	5.83743	3.13883e-21	8.86379e-19
ENSSSCG00000022347	WNT11	WNT11	1.9891	2.81208	3.00965e-12	2.1841e-10
ENSSSCG00000009004	SFRP2	SFRP2	1.9891	6.14702	2.03892e-08	8.38151e-07
ENSSSCG00000025188	LEPR	LEPR	1.99977	1.42147	0.00116492	0.012341
ENSSSCG00000026425	ADAMTSL2	ADAMTSL2	2.00292	2.91591	8.26654e-17	1.29376e-14
ENSSSCG00000034765	PIEZO2	PIEZO2	2.00744	3.31997	1.62301e-12	1.22575e-10
ENSSSCG00000025270	CHRD	CHRD	2.01916	3.0906	2.5578e-11	1.65302e-09
ENSSSCG00000012832			2.02005	8.00804	9.53186e-24	3.2892e-21
ENSSSCG00000028076	ZBTB7C	ZBTB7C	2.02954	2.03193	9.30499e-12	6.26279e-10
ENSSSCG00000028674			2.03381	0.247041	6.17628e-07	1.89299e-05
ENSSSCG00000012730	AFF2	AFF2	2.03755	0.111242	1.95257e-05	0.000424144
ENSSSCG00000015396	SEMA3D	SEMA3D	2.04393	4.49739	1.88833e-14	1.84432e-12
ENSSSCG00000008072	ASPN	ASPN	2.0506	7.30333	4.19212e-18	7.56328e-16
ENSSSCG00000002916	APLP1	APLP1	2.05341	2.15495	6.10434e-15	6.49962e-13
ENSSSCG00000008835	RASL11B	RASL11B	2.05646	1.85097	3.77106e-07	1.21208e-05
ENSSSCG00000002385	TGFB3	TGFB3	2.0575	4.68253	2.8105e-25	1.35216e-22
ENSSSCG00000006187	MSC	MSC	2.0602	1.24723	1.62104e-09	7.77023e-08
ENSSSCG00000015326	COL1A2	COL1A2	2.06391	13.4949	2.69593e-20	6.36729e-18
ENSSSCG00000038902	KCNK6	KCNK6	2.06703	1.2228	1.25232e-10	7.32779e-09
ENSSSCG00000002709		CHST6	2.07864	0.925262	8.36375e-10	4.11535e-08
ENSSSCG00000031905	KCNS3	KCNS3	2.09308	0.404075	3.67046e-08	1.42752e-06
ENSSSCG00000004835	MAGEL2	MAGEL2	2.09595	2.95859	3.81625e-15	4.31071e-13
ENSSSCG00000012724	SLITRK2	SLITRK2	2.11402	0.347457	5.41273e-07	1.68209e-05
ENSSSCG00000005338	RECK	RECK	2.1215	5.32368	2.27238e-29	1.40563e-26
ENSSSCG00000016873	NIM1K	NIM1K	2.12268	0.121011	3.1472e-06	8.3433e-05
ENSSSCG00000001500	COL21A1	COL21A1	2.12899	2.17381	6.15641e-12	4.27657e-10
ENSSSCG00000017101	ADCY2	ADCY2	2.12976	2.03909	1.36207e-14	1.38229e-12
ENSSSCG00000014840	P4HA3	P4HA3	2.13274	3.42799	1.05004e-08	4.61153e-07
ENSSSCG00000016554	MEST	MEST	2.13401	2.31414	1.70438e-13	1.50612e-11
ENSSSCG00000023328	GPM6A	GPM6A	2.13804	1.89353	5.70477e-10	2.88346e-08
ENSSSCG00000012153	RAI2	RAI2	2.14696	1.4495	2.50664e-11	1.62806e-09
ENSSSCG00000017797	SLC6A4	SLC6A4	2.17013	4.53408	1.67174e-16	2.43999e-14
ENSSSCG00000009336	RXFP2	RXFP2	2.21106	1.82385	2.04887e-10	1.14719e-08
ENSSSCG00000021899			2.22348	5.15182	1.1103e-18	2.18528e-16
ENSSSCG00000027617	SYNPR	SYNPR	2.22452	-0.216381	1.84216e-07	6.28077e-06
ENSSSCG00000026211	NRN1	NRN1	2.22596	0.94458	0.00668483	0.0468299
ENSSSCG00000015091	MPZL2	MPZL2	2.2348	0.257328	4.67883e-06	0.000118245
ENSSSCG00000036865	SDS	SDS	2.26962	-0.145329	3.30816e-05	0.000653084
ENSSSCG00000038162	CCL21	CCL21	2.28492	5.29948	5.666e-16	7.28726e-14
ENSSSCG00000015512	PAPPA2	PAPPA2	2.29215	2.39875	9.50615e-19	1.89977e-16
ENSSSCG00000040366	ADAMTSL1	ADAMTSL1	2.3088	3.3845	3.59764e-31	3.33809e-28
ENSSSCG00000026254	PRRG3	PRRG3	2.34513	-0.537687	2.4356e-08	9.85621e-07
ENSSSCG00000016887	ITGA2	ITGA2	2.34659	2.87571	1.26503e-14	1.29392e-12
ENSSSCG00000021874	UNC5C	UNC5C	2.35099	0.132837	4.07462e-10	2.14289e-08
ENSSSCG00000010532	LOXL4	LOXL4	2.36259	2.89776	6.90595e-13	5.60677e-11
ENSSSCG00000014232	LOX	LOX	2.36609	8.44058	6.76876e-27	3.82288e-24
ENSSSCG00000009114	PRSS12	PRSS12	2.37492	3.21423	9.95672e-11	5.87899e-09
ENSSSCG00000031173	KCNMB4	KCNMB4	2.40032	1.87433	3.11189e-11	1.9913e-09
ENSSSCG00000017728	MYO1D	MYO1D	2.41227	4.938	2.72195e-25	1.35216e-22
ENSSSCG00000024678	MEGF6	MEGF6	2.41405	3.02916	3.37713e-16	4.61778e-14
ENSSSCG00000011692	ZIC1	ZIC1	2.41714	2.82562	2.323e-08	9.42993e-07
ENSSSCG00000003371	GPR153	GPR153	2.42162	3.44545	9.622e-24	3.2892e-21
ENSSSCG00000006173	GDAP1	GDAP1	2.42318	-0.0831106	9.62508e-09	4.25271e-07
ENSSSCG00000015271	PRELP	PRELP	2.44264	7.97893	1.30527e-21	3.85352e-19
ENSSSCG00000012759	ZNF185	ZNF185	2.44878	2.84093	5.43426e-15	5.98229e-13
ENSSSCG00000004013	SMOC2	SMOC2	2.46316	5.44588	1.0638e-21	3.21367e-19
ENSSSCG00000004961	ITGA11	ITGA11	2.49076	4.89644	4.61734e-14	4.34632e-12
ENSSSCG00000012638	GRIA3	GRIA3	2.51371	1.91673	1.09414e-17	1.89505e-15
ENSSSCG00000015911	SCN3A	SCN3A	2.51376	1.31289	5.02139e-16	6.58867e-14
ENSSSCG00000009202	MMRN1	MMRN1	2.52142	4.84208	1.11901e-23	3.72717e-21
ENSSSCG00000000791	PDZRN4	PDZRN4	2.52163	0.314619	8.83148e-11	5.2384e-09
ENSSSCG00000032074	IRX2	IRX2	2.53819	2.30192	0.00227533	0.0208732
ENSSSCG00000012315	SYNJ2	SYNJ2	2.58333	4.77648	2.04756e-31	2.04598e-28
ENSSSCG00000006160	STMN2	STMN2	2.59588	0.47664	8.60659e-05	0.00148079
ENSSSCG00000017562	CACNA1G	CACNA1G	2.61494	3.05153	2.05758e-16	2.90522e-14
ENSSSCG00000003690	DLGAP1	DLGAP1	2.62611	-0.512802	8.99173e-10	4.39107e-08
ENSSSCG00000021873	CRABP1	CRABP1	2.62941	0.158594	2.12704e-06	5.81689e-05
ENSSSCG00000016401	KIF1A	KIF1A	2.63558	3.54933	3.82716e-25	1.77553e-22
ENSSSCG00000038180	ADAMTS3	ADAMTS3	2.67796	2.76711	1.94091e-20	4.92557e-18
ENSSSCG00000009278	FGF9	FGF9	2.68566	0.0787138	6.65012e-12	4.57064e-10
ENSSSCG00000024136	AMPH	AMPH	2.69843	2.32887	4.5992e-14	4.34632e-12
ENSSSCG00000033657	GREM1	GREM1	2.7034	2.73101	4.19685e-09	1.95401e-07
ENSSSCG00000007528	PHACTR3	PHACTR3	2.71808	0.162438	1.77543e-10	1.00711e-08
ENSSSCG00000007082			2.72488	2.1821	1.49398e-07	5.20291e-06
ENSSSCG00000017892			2.72608	3.0233	6.02129e-30	4.11666e-27
ENSSSCG00000036445		CXCL13	2.72679	0.745694	8.30469e-06	0.000199405
ENSSSCG00000037539	SORCS2	SORCS2	2.74617	4.18506	2.09768e-34	3.40611e-31
ENSSSCG00000021232	SYNC	SYNC	2.74852	1.6348	1.9367e-15	2.28706e-13
ENSSSCG00000004789	THBS1	THBS1	2.77393	8.62995	6.49566e-23	2.05801e-20
ENSSSCG00000022592	FIBIN	FIBIN	2.82969	2.7872	2.70089e-16	3.77254e-14
ENSSSCG00000038452	ADAMTS17	ADAMTS17	2.83021	4.01789	7.03275e-36	1.52259e-32
ENSSSCG00000014256	FBN2	FBN2	2.85609	3.17101	8.57852e-27	4.64312e-24
ENSSSCG00000000917	KERA	KERA	2.85694	5.34995	3.09e-09	1.45432e-07
ENSSSCG00000009649	NEFL	NEFL	2.86101	0.480685	0.000163185	0.00257078
ENSSSCG00000014316	TGFBI	TGFBI	2.86206	6.59549	6.88335e-29	4.0643e-26
ENSSSCG00000027935	FHOD3	FHOD3	2.9089	3.92844	2.67188e-17	4.2849e-15
ENSSSCG00000009966	MN1	MN1	2.93008	3.15741	1.94926e-20	4.92557e-18
ENSSSCG00000003773	AK5	AK5	2.9628	3.60419	1.34877e-30	1.16804e-27
ENSSSCG00000013762	PODNL1	PODNL1	2.97225	1.05761	4.22411e-16	5.71575e-14
ENSSSCG00000034884	IRX1	IRX1	2.98091	2.45448	0.000299793	0.00427476
ENSSSCG00000036403	FAM180A	FAM180A	3.01931	2.53657	3.38736e-17	5.36607e-15
ENSSSCG00000008427	KCNK12	KCNK12	3.04221	1.1846	2.28559e-10	1.26879e-08
ENSSSCG00000036553	SAMD12	SAMD12	3.04963	2.64314	1.07799e-14	1.12929e-12
ENSSSCG00000000717			3.05457	2.96402	3.74157e-19	8.2378e-17
ENSSSCG00000004052	FNDC1	FNDC1	3.08908	6.88006	9.39399e-25	4.0676e-22
ENSSSCG00000031581	OTOR	OTOR	3.14811	2.40622	1.76735e-08	7.31141e-07
ENSSSCG00000040636	KRT80	KRT80	3.15725	-0.149238	6.32577e-10	3.17265e-08
ENSSSCG00000026780	EDIL3	EDIL3	3.16072	1.91356	1.71257e-14	1.69819e-12
ENSSSCG00000030113	SHISA2	SHISA2	3.16187	3.21065	1.06449e-15	1.3045e-13
ENSSSCG00000012561	FRMPD3	FRMPD3	3.17073	-0.0185223	1.06256e-11	7.11477e-10
ENSSSCG00000033864			3.18214	-0.0807501	1.5712e-12	1.19837e-10
ENSSSCG00000029621	BMPR1B	BMPR1B	3.18266	0.558038	1.12854e-14	1.17278e-12
ENSSSCG00000010163	KCNK1	KCNK1	3.20918	1.04958	3.40998e-12	2.42052e-10
ENSSSCG00000000478	GRIP1	GRIP1	3.21273	1.60309	2.28428e-15	2.64935e-13
ENSSSCG00000038420	PERP	PERP	3.2266	0.94215	7.81022e-10	3.85759e-08
ENSSSCG00000006171	CRISPLD1	CRISPLD1	3.25961	3.60121	2.81345e-21	8.1215e-19
ENSSSCG00000005946	CCN4	CCN4	3.27062	2.79324	1.21397e-25	6.30778e-23
ENSSSCG00000012121	EGFL6	EGFL6	3.28264	1.86517	4.35879e-16	5.83719e-14
ENSSSCG00000036078	KCNJ3	KCNJ3	3.35925	-0.472281	5.80131e-10	2.92089e-08
ENSSSCG00000017569	CHAD	CHAD	3.37951	5.12739	1.59881e-30	1.29803e-27
ENSSSCG00000012584	CAPN6	CAPN6	3.40561	4.96111	1.38205e-44	3.59058e-41
ENSSSCG00000004484	COL12A1	COL12A1	3.41459	8.64208	5.17307e-24	2.16768e-21
ENSSSCG00000013231		C1QTNF4	3.4549	3.05154	1.45045e-33	1.88414e-30
ENSSSCG00000012164	CNKSR2	CNKSR2	3.47525	1.47807	1.35699e-17	2.28926e-15
ENSSSCG00000005167	SLC24A2	SLC24A2	3.50701	0.287958	5.3135e-09	2.4476e-07
ENSSSCG00000016823		C1QTNF3-AMACR	3.5439	6.06207	5.65543e-15	6.122e-13
ENSSSCG00000013401	DKK3	DKK3	3.54762	4.48432	7.12036e-34	1.02771e-30
ENSSSCG00000010728	CPXM2	CPXM2	3.55525	6.98584	1.43671e-34	2.66611e-31
ENSSSCG00000005494	TNC	TNC	3.56624	7.00274	1.35504e-29	8.80097e-27
ENSSSCG00000030217	COLGALT2	COLGALT2	3.65095	3.00216	5.46477e-33	6.45339e-30
ENSSSCG00000014978	ANGPTL5	ANGPTL5	3.65391	2.73	6.1731e-11	3.76594e-09
ENSSSCG00000015270	FMOD	FMOD	3.66726	9.06616	8.59528e-25	3.85009e-22
ENSSSCG00000006857	COL11A1	COL11A1	3.668	6.5432	2.20325e-12	1.63544e-10
ENSSSCG00000016403	VIPR2	VIPR2	3.67197	5.14209	6.44269e-16	8.20495e-14
ENSSSCG00000000528	PKP2	PKP2	3.72328	0.848818	2.50065e-14	2.42413e-12
ENSSSCG00000034949			3.80884	2.07092	5.74499e-24	2.33211e-21
ENSSSCG00000025858	ELN	ELN	3.81229	9.42181	6.63053e-32	7.17754e-29
ENSSSCG00000009748	RIMBP2	RIMBP2	3.84849	0.243598	6.98695e-13	5.6373e-11
ENSSSCG00000012480	TNMD	TNMD	3.9322	5.28854	2.64384e-07	8.71663e-06
ENSSSCG00000017557	WFIKKN2	WFIKKN2	3.97117	0.820817	2.21932e-11	1.44869e-09
ENSSSCG00000011069	ARMC4	ARMC4	3.97755	1.50796	1.12718e-16	1.7226e-14
ENSSSCG00000029783	MKX	MKX	4.00254	1.99827	1.72648e-30	1.31923e-27
ENSSSCG00000033794			4.02686	0.867231	1.18927e-16	1.79635e-14
ENSSSCG00000030511	LGR5	LGR5	4.10314	3.44311	7.32017e-13	5.86969e-11
ENSSSCG00000010325	KCNMA1	KCNMA1	4.15815	2.5009	8.30565e-24	3.02895e-21
ENSSSCG00000011973	COL8A1	COL8A1	4.17646	6.57341	2.14181e-30	1.54567e-27
ENSSSCG00000020845	CDH9	CDH9	4.27229	-0.73445	1.81456e-12	1.36249e-10
ENSSSCG00000001832	ACAN	ACAN	4.2916	2.5331	4.78245e-19	1.01843e-16
ENSSSCG00000013916	COMP	COMP	4.31253	4.85512	3.10995e-11	1.9913e-09
ENSSSCG00000013934	CILP2	CILP2	4.35204	4.99374	6.16655e-08	2.28867e-06
ENSSSCG00000033641	COL8A2	COL8A2	4.43093	4.49922	1.29873e-16	1.93913e-14
ENSSSCG00000002368	LTBP2	LTBP2	4.51237	6.60432	8.39763e-49	2.72713e-45
ENSSSCG00000014117	THBS4	THBS4	4.54546	8.30417	1.84419e-16	2.63253e-14
ENSSSCG00000005948	TG	TG	4.57052	0.721823	5.75699e-18	1.02443e-15
ENSSSCG00000027762			4.5919	1.83422	4.04762e-21	1.09539e-18
ENSSSCG00000013230	FAM180B	FAM180B	4.87709	4.44311	5.09796e-13	4.218e-11
ENSSSCG00000001473	COL11A2	COL11A2	5.03864	5.63928	2.79034e-13	2.43265e-11
ENSSSCG00000025523	COL2A1	COL2A1	5.27061	4.00793	1.51639e-12	1.17249e-10
ENSSSCG00000038685	MPPED1	MPPED1	5.52835	-0.282433	3.15775e-13	2.7165e-11
ENSSSCG00000020859	CBLN2	CBLN2	5.66732	-0.457285	1.14556e-18	2.22102e-16
ENSSSCG00000003797	DIRAS3	DIRAS3	6.59941	3.82106	1.76176e-53	7.62842e-50
