# Supplementary material for: Dietary intake of bioactive ingredients impacts liver and adipose tissue transcriptomes in a porcine model of prepubertal early obesity
Source: Sci Rep. 2020 Mar 25;10:5375. doi: 10.1038/s41598-020-62320-4 (PMC7096439; doi:10.1038/s41598-020-62320-4)
Supplement: Supplementary file 14 — Supplementary information14. [file 41598_2020_62320_MOESM14_ESM.xlsx]

## Sheet: Hoja1
Component	T1: Conventional	T2: Western Type	T3: Western + Rice Hydrolyzed (50%) + Bifidum	T4: Western+ Rice Hydrolyzed (50%) + Bifidum+Omega3
Oats	55.28	-	-	-
Wheat	-	45.87	33.95	33.95
Maize	-	13.56	24.44	24.44
Hydrolised rice protein	-	-	8.86	8.86
Caseinate	9.76	8.54	-	-
Starch	13.13	10	10	10
Sacharose	-	5	5	5
Wheat Bran	15	4	4	4
Soyabean hulls	4	-	-	-
Lard	-	10	10	10
Oil Marinol				0.57
Oil Echium				0.95
Dicalcium phosphate	1.27	1.51	1.45	1.45
Calcium carbonate	0.78	0.51	0.83	0.83
Salt	0.36	0.37	0.33	0.33
L-Lysine-HCL	-	0.15	0.57	0.57
L-Threonine	-	0.01	0.1	0.1
DL-Methinonine	0.003	0.07	-	-
L-Tryptophan	-	-	0.05	0.05
Vit-Mon complex(*)	0.4	0.4	0.4	0.4
(*) Provides per kg feed: vitamin A (E‑672) 5500 UI; vitamin D3 (E‑671) 1100 UI; vitamin E (alfa‑tocopherol) 7 mg; vitamin B1 0.5 mg; vitamin B2 1.4 mg; vitamin B6 1 mg; vitamin B12 8 µg; vitamin K3 0.5 mg; calcium panthotenate 5.6 mg; nicotinic acid 8 mg; choline 120 mg; Fe (E‑1) (from FeSO4·7H2O) 80 mg; I (E‑2) (from Ca(I2O3)2) 0.5 mg; Co (E‑3) (from 2CoCO3·3Co(OH)2·H2O) 0.4 mg; Cu ( E‑4) (from…
