# Supplementary material for: Dietary intake of bioactive ingredients impacts liver and adipose tissue transcriptomes in a porcine model of prepubertal early obesity
Source: Sci Rep. 2020 Mar 25;10:5375. doi: 10.1038/s41598-020-62320-4 (PMC7096439; doi:10.1038/s41598-020-62320-4)
Supplement: Supplementary file 15 — Supplementary information15. [file 41598_2020_62320_MOESM15_ESM.xlsx]

## Sheet: Hoja1
	Treatment
	T1	T2	T3	T4
Crude Protein (%)	17.6	14.34	14.54	14.62
Crude Fibre (%)	11	1.71	1.75	1.74
Fat (%)	4.6	11.55	11.92	12.09
Sodium %	0.15	0.15	0.15	0.15
Calcium %	0.8	0.7	4.15	0.8
Ash (%)	5.55	4.13	4.15	4.15
Lysine (%)	1.03	0.93	0.93	0.93
Phosforous (%)	0.56	0.49	0.51	0.51
Lysine (%)	0.99	0.9	0.9	0.9
Treonine (%)	0.66	0.57	0.57	0.57
Methionine (%)	0.36	0.37	0.37	0.37
Tryptophan(%)	0.23	0.2	0.18	0.18
Energy (MJ/kg)	10.83	15.16	15.56	15.56
Energy (kcal/kg)	2587	3621	3716	3716
Bifidobacterium breve (cfu/day)	-	-	5x1010	5x1010
omega-3 fatty acids (%)	-	-	-	2
