# Supplementary material for: Dietary intake of bioactive ingredients impacts liver and adipose tissue transcriptomes in a porcine model of prepubertal early obesity
Source: Sci Rep. 2020 Mar 25;10:5375. doi: 10.1038/s41598-020-62320-4 (PMC7096439; doi:10.1038/s41598-020-62320-4)
Supplement: Supplementary file 16 — Supplementary information16. [file 41598_2020_62320_MOESM16_ESM.xlsx]

## Sheet: Hoja1
Gene	Full name	Type	Primer sequence		Primer concentration (nM)	Tissue	Treatment comparison
			Forward	Reverse
GCK	glucokinase	Target	GCACTGCTGAGATGCTCTTTGA	CCCAAGGGCAGCTTTTTGT	300	Liver	T2vsT1
ABCC3	ATP binding cassette subfamily C member 3	Target	GGTGGTTTACAAAATTAGCCATCCT	CATCTGGGAGCAGTCCTCCTT	900	Liver	T2vsT1 and T3vsT2
FGF21	fibroblast growth factor 21	Target	GACTGTACGGATCGCTCCACTT	CCAAGGGCCTCAGACTGGTA	900	Liver	T3vsT2 and T4vsT2
LEP	leptin	Target	GGAGAGTCCAGGATGACACCAA	TGGAGGAGACAGACTGCATGTG	900	SAT	T2vsT1
DIRAS3	DIRAS family GTPase 3	Target	CATCTCGGAAAGAGGCTCTCC	CTTCATCAGGCGTTCCTTGAG	300	SAT	T3vsT2 and T4vsT2
COL2A1	collagen type II alpha 1 chain	Target	GCGGCTTCCATTTCAGCTAT	GATGTTCTGGGAGCCCTCAGT	900	SAT	T3vsT2 and T4vsT2
IL10	interleukin 10	Target	AGGATATCAAGGAGCACGTGAAC	CACAGGGCAGAAATTGATGACA	900	SAT	T3vsT2 and T4vsT2
ACTB	actin beta	Endogenous	CAAGGACCTCTACGCCAACAC	TGGAGGCGCGATGATCTT	300	Liver and SAT
HPRT1	hypoxanthine phosphoribosyltransferase 1	Endogenous	TCATTATGCCGAGGATTTGGA	CTCTTTCATCACATCTCGAGCAA	300	Liver and SAT
